# Supplementary material for: The spliceosome impacts morphogenesis in the human fungal pathogen Candida albicans
Source: mBio. 2024 Jul 9;15(8):e01535-24. doi: 10.1128/mbio.01535-24 (PMC11323467; doi:10.1128/mbio.01535-24)
Supplement: Table S1 — GO term enrichments. [file mbio.01535-24-s0004.xlsx]

## Sheet: Overview
Table S1. GO term enrichments. Enriched GO terms and their abundance among the gene set of interest and the corresponding background is given, including enrichment over background and the P-Value to assess significance. UP/DOWN refers to the direction of gene expression or IR in the gene set of interest. Enriched GO terms for ‘biological process’ (P), ‘cellular component’ (C) and ‘molecular funct…

## Sheet: GO_IntronContainingGenes
GO.id	term_count	group_count	term_all	total_genes	p.value	GO.group	GO.term	fractionGenesInGroup	fractionGenesInGenome	relLog2FC
GO:0002181	48	385	314	6256	1.30766e-05	P	cytoplasmic translation	0.124675	0.0501918	1.31265
GO:0003735	55	385	169	6256	6.0073e-23	F	structural constituent of ribosome	0.142857	0.0270141	2.40279
GO:0005682	9	385	22	6256	0.0108912	C	U5 snRNP	0.0233766	0.00351662	2.7328
GO:0006407	7	385	12	6256	0.00745493	P	obsolete rRNA export from nucleus	0.0181818	0.00191816	3.2447
GO:0015078	16	385	72	6256	0.0205378	F	proton transmembrane transporter activity	0.0415584	0.011509	1.85239
GO:0015986	8	385	20	6256	0.0486665	P	proton motive force-driven ATP synthesis	0.0207792	0.00319693	2.70038
GO:0016469	12	385	30	6256	0.000304507	C	proton-transporting two-sector ATPase complex	0.0311688	0.0047954	2.70038
GO:0022625	31	385	57	6256	9.85695e-20	C	cytosolic large ribosomal subunit	0.0805195	0.00911125	3.14362
GO:0022627	22	385	40	6256	2.03386e-13	C	cytosolic small ribosomal subunit	0.0571429	0.00639386	3.15981
GO:0030476	10	385	30	6256	0.0266321	P	ascospore wall assembly	0.025974	0.0047954	2.43735
GO:0043933	74	385	722	6256	0.0198293	P	protein-containing complex subunit organization	0.192208	0.115409	0.735909
GO:0110085	11	385	36	6256	0.0239731	C	mitotic actomyosin contractile ring	0.0285714	0.00575448	2.31182

## Sheet: GO_Filamentation
GO.id	term_count	group_count	term_all	total_genes	p.value	GO.group	GO.term	fractionGenesInGroup	fractionGenesInGenome	relLog2FC	filter_log2FC	filter_padj	pair	group
GO:0000276	9	610	10	6256	2.95298e-05	C	mitochondrial proton-transporting ATP synthase complex, coupling factor F(o)	0.0147541	0.00159847	3.20636	0.5	1e-05	39C.S37C_WT_30C	DOWN
GO:0000786	11	610	12	6256	3.27007e-07	C	nucleosome	0.0180328	0.00191816	3.23283	0.5	1e-05	39C.S37C_WT_30C	DOWN
GO:0005747	19	610	24	6256	5.44121e-12	C	mitochondrial respiratory chain complex I	0.0311475	0.00383632	3.02132	0.5	1e-05	39C.S37C_WT_30C	DOWN
GO:0005750	9	610	9	6256	3.23291e-06	C	mitochondrial respiratory chain complex III	0.0147541	0.00143862	3.35836	0.5	1e-05	39C.S37C_WT_30C	DOWN
GO:0005886	107	610	648	6256	4.59864e-05	C	plasma membrane	0.17541	0.103581	0.759976	0.5	1e-05	39C.S37C_WT_30C	DOWN
GO:0006099	15	610	27	6256	1.41868e-05	P	tricarboxylic acid cycle	0.0245902	0.00431586	2.51036	0.5	1e-05	39C.S37C_WT_30C	DOWN
GO:0006122	8	610	10	6256	0.00126247	P	mitochondrial electron transport, ubiquinol to cytochrome c	0.0131148	0.00159847	3.03643	0.5	1e-05	39C.S37C_WT_30C	DOWN
GO:0008121	9	610	9	6256	3.23291e-06	F	ubiquinol-cytochrome-c reductase activity	0.0147541	0.00143862	3.35836	0.5	1e-05	39C.S37C_WT_30C	DOWN
GO:0015986	13	610	20	6256	1.1105e-05	P	proton motive force-driven ATP synthesis	0.0213115	0.00319693	2.73687	0.5	1e-05	39C.S37C_WT_30C	DOWN
GO:0016237	113	610	782	6256	0.0332365	P	microautophagy	0.185246	0.125	0.567514	0.5	1e-05	39C.S37C_WT_30C	DOWN
GO:0030527	11	610	13	6256	1.93876e-06	F	structural constituent of chromatin	0.0180328	0.00207801	3.11735	0.5	1e-05	39C.S37C_WT_30C	DOWN
GO:0032787	39	610	195	6256	0.0480018	P	monocarboxylic acid metabolic process	0.0639344	0.0311701	1.03643	0.5	1e-05	39C.S37C_WT_30C	DOWN
GO:0042149	11	610	24	6256	0.0226388	P	cellular response to glucose starvation	0.0180328	0.00383632	2.23283	0.5	1e-05	39C.S37C_WT_30C	DOWN
GO:0042407	9	610	11	6256	0.000148363	P	cristae formation	0.0147541	0.00175831	3.06885	0.5	1e-05	39C.S37C_WT_30C	DOWN
GO:0043161	101	610	631	6256	0.000791584	P	proteasome-mediated ubiquitin-dependent protein catabolic process	0.165574	0.100863	0.715075	0.5	1e-05	39C.S37C_WT_30C	DOWN
GO:0044284	6	610	6	6256	0.0035981	C	mitochondrial crista junction	0.00983607	0.000959079	3.35836	0.5	1e-05	39C.S37C_WT_30C	DOWN
GO:0045239	7	610	10	6256	0.0320362	C	tricarboxylic acid cycle enzyme complex	0.0114754	0.00159847	2.84379	0.5	1e-05	39C.S37C_WT_30C	DOWN
GO:0046933	12	610	15	6256	9.87897e-07	F	proton-transporting ATP synthase activity, rotational mechanism	0.0196721	0.0023977	3.03643	0.5	1e-05	39C.S37C_WT_30C	DOWN
GO:0061617	6	610	6	6256	0.0035981	C	MICOS complex	0.00983607	0.000959079	3.35836	0.5	1e-05	39C.S37C_WT_30C	DOWN
GO:0000177	9	838	12	6256	0.00887089	C	cytoplasmic exosome (RNase complex)	0.0107399	0.00191816	2.48518	0.5	1e-05	39C.S37C_WT_30C	UP
GO:0000447	49	838	103	6256	1.10997e-13	P	endonucleolytic cleavage in ITS1 to separate SSU-rRNA from 5.8S rRNA and LSU-rRNA from tricistronic rRNA transcript (SSU-rRNA, 5.8S rRNA, LSU-rRNA)	0.0584726	0.0164642	1.82843	0.5	1e-05	39C.S37C_WT_30C	UP
GO:0000463	134	838	438	6256	7.55665e-19	P	maturation of LSU-rRNA from tricistronic rRNA transcript (SSU-rRNA, 5.8S rRNA, LSU-rRNA)	0.159905	0.0700128	1.19152	0.5	1e-05	39C.S37C_WT_30C	UP
GO:0000472	173	838	417	6256	2.44048e-46	P	endonucleolytic cleavage to generate mature 5'-end of SSU-rRNA from (SSU-rRNA, 5.8S rRNA, LSU-rRNA)	0.206444	0.066656	1.63094	0.5	1e-05	39C.S37C_WT_30C	UP
GO:0000480	148	838	391	6256	4.30025e-33	P	endonucleolytic cleavage in 5'-ETS of tricistronic rRNA transcript (SSU-rRNA, 5.8S rRNA, LSU-rRNA)	0.176611	0.0625	1.49865	0.5	1e-05	39C.S37C_WT_30C	UP
GO:0000963	10	838	14	6256	0.00469499	P	mitochondrial RNA processing	0.0119332	0.00223785	2.41479	0.5	1e-05	39C.S37C_WT_30C	UP
GO:0003724	19	838	45	6256	0.00735974	F	RNA helicase activity	0.022673	0.00719309	1.65629	0.5	1e-05	39C.S37C_WT_30C	UP
GO:0005730	99	838	334	6256	4.8283e-12	C	nucleolus	0.118138	0.0533887	1.14587	0.5	1e-05	39C.S37C_WT_30C	UP
GO:0005761	30	838	84	6256	0.000697038	C	mitochondrial ribosome	0.0357995	0.0134271	1.41479	0.5	1e-05	39C.S37C_WT_30C	UP
GO:0006390	7	838	7	6256	0.00334127	P	mitochondrial transcription	0.00835322	0.00111893	2.90022	0.5	1e-05	39C.S37C_WT_30C	UP
GO:0006400	25	838	73	6256	0.0182173	P	tRNA modification	0.0298329	0.0116688	1.35425	0.5	1e-05	39C.S37C_WT_30C	UP
GO:0008173	17	838	40	6256	0.0233912	F	RNA methyltransferase activity	0.0202864	0.00639386	1.66575	0.5	1e-05	39C.S37C_WT_30C	UP
GO:0030686	28	838	79	6256	0.00216796	C	90S preribosome	0.0334129	0.0126279	1.40379	0.5	1e-05	39C.S37C_WT_30C	UP
GO:0032040	23	838	52	6256	0.00020623	C	small-subunit processome	0.0274463	0.00831202	1.72334	0.5	1e-05	39C.S37C_WT_30C	UP
GO:0032543	40	838	118	6256	3.37565e-05	P	mitochondrial translation	0.0477327	0.0188619	1.3395	0.5	1e-05	39C.S37C_WT_30C	UP
GO:0034511	11	838	18	6256	0.013389	F	U3 snoRNA binding	0.0131265	0.00287724	2.18972	0.5	1e-05	39C.S37C_WT_30C	UP
GO:0071035	13	838	16	6256	6.87962e-06	P	nuclear polyadenylation-dependent rRNA catabolic process	0.0155131	0.00255754	2.60066	0.5	1e-05	39C.S37C_WT_30C	UP
GO:0071038	10	838	14	6256	0.00469499	P	nuclear polyadenylation-dependent tRNA catabolic process	0.0119332	0.00223785	2.41479	0.5	1e-05	39C.S37C_WT_30C	UP

## Sheet: GO_DiffS37WT39
GO.id	term_count	group_count	term_all	total_genes	p.value	GO.group	GO.term	group	fractionGenesInGroup	fractionGenesInGenome	relLog2FC	filter_log2FC	filter_padj	pair
GO:0000027	53	424	107	5838	1.79217e-29	P	ribosomal large subunit assembly	UP	0.125	0.0183282	2.76979	0.5	1e-05	WT_39C_S_37C
GO:0000280	2	424	240	5838	0.00816801	P	nuclear division	UP	0.00471698	0.04111	-3.12355	0.5	1e-05	WT_39C_S_37C
GO:0000447	38	424	101	5838	3.72659e-15	P	endonucleolytic cleavage in ITS1 to separate SSU-rRNA from 5.8S rRNA and LSU-rRNA from tricistronic rRNA transcript (SSU-rRNA, 5.8S rRNA, LSU-rRNA)	UP	0.0896226	0.0173004	2.37305	0.5	1e-05	WT_39C_S_37C
GO:0000463	81	424	433	5838	4.27998e-13	P	maturation of LSU-rRNA from tricistronic rRNA transcript (SSU-rRNA, 5.8S rRNA, LSU-rRNA)	UP	0.191038	0.0741692	1.36496	0.5	1e-05	WT_39C_S_37C
GO:0000472	109	424	414	5838	5.95516e-33	P	endonucleolytic cleavage to generate mature 5'-end of SSU-rRNA from (SSU-rRNA, 5.8S rRNA, LSU-rRNA)	UP	0.257075	0.0709147	1.85804	0.5	1e-05	WT_39C_S_37C
GO:0000480	84	424	387	5838	4.78508e-18	P	endonucleolytic cleavage in 5'-ETS of tricistronic rRNA transcript (SSU-rRNA, 5.8S rRNA, LSU-rRNA)	UP	0.198113	0.0662898	1.57947	0.5	1e-05	WT_39C_S_37C
GO:0003724	19	424	45	5838	1.70972e-07	F	RNA helicase activity	UP	0.0448113	0.00770812	2.53941	0.5	1e-05	WT_39C_S_37C
GO:0005515	15	424	745	5838	5.99467e-08	F	protein binding	UP	0.0353774	0.127612	-1.85087	0.5	1e-05	WT_39C_S_37C
GO:0005789	3	424	334	5838	0.00012278	C	endoplasmic reticulum membrane	UP	0.00707547	0.0572114	-3.0154	0.5	1e-05	WT_39C_S_37C
GO:0005794	1	424	253	5838	0.000405854	C	Golgi apparatus	UP	0.00235849	0.0433368	-4.19966	0.5	1e-05	WT_39C_S_37C
GO:0007005	13	424	512	5838	0.0047974	P	mitochondrion organization	UP	0.0306604	0.0877013	-1.51622	0.5	1e-05	WT_39C_S_37C
GO:0008173	14	424	40	5838	0.00097731	F	RNA methyltransferase activity	UP	0.0330189	0.00685166	2.26876	0.5	1e-05	WT_39C_S_37C
GO:0008186	8	424	15	5838	0.00783292	F	ATP-dependent activity, acting on RNA	UP	0.0188679	0.00256937	2.87645	0.5	1e-05	WT_39C_S_37C
GO:0008610	8	424	407	5838	0.00379231	P	lipid biosynthetic process	UP	0.0188679	0.0697157	-1.88555	0.5	1e-05	WT_39C_S_37C
GO:0008643	70	424	531	5838	0.00107673	P	carbohydrate transport	UP	0.165094	0.0909558	0.860053	0.5	1e-05	WT_39C_S_37C
GO:0009451	24	424	105	5838	0.000780204	P	RNA modification	UP	0.0566038	0.0179856	1.65406	0.5	1e-05	WT_39C_S_37C
GO:0016570	1	424	296	5838	1.46937e-05	P	histone modification	UP	0.00235849	0.0507023	-4.42612	0.5	1e-05	WT_39C_S_37C
GO:0030687	39	424	58	5838	5.02219e-28	C	preribosome, large subunit precursor	UP	0.0919811	0.00993491	3.21076	0.5	1e-05	WT_39C_S_37C
GO:0030688	18	424	23	5838	1.42206e-13	C	preribosome, small subunit precursor	UP	0.0424528	0.00393971	3.4297	0.5	1e-05	WT_39C_S_37C
GO:0030689	5	424	5	5838	0.00522481	C	Noc complex	UP	0.0117925	0.000856458	3.78334	0.5	1e-05	WT_39C_S_37C
GO:0032040	33	424	52	5838	4.43659e-22	C	small-subunit processome	UP	0.0778302	0.00890716	3.12729	0.5	1e-05	WT_39C_S_37C
GO:0033043	3	424	286	5838	0.00267297	P	regulation of organelle organization	UP	0.00707547	0.0489894	-2.79157	0.5	1e-05	WT_39C_S_37C
GO:0034388	6	424	7	5838	0.00246579	C	Pwp2p-containing subcomplex of 90S preribosome	UP	0.0141509	0.00119904	3.56095	0.5	1e-05	WT_39C_S_37C
GO:0034455	6	424	7	5838	0.00246579	C	t-UTP complex	UP	0.0141509	0.00119904	3.56095	0.5	1e-05	WT_39C_S_37C
GO:0034511	13	424	18	5838	2.12487e-08	F	U3 snoRNA binding	UP	0.0306604	0.00308325	3.31385	0.5	1e-05	WT_39C_S_37C
GO:0034727	17	424	760	5838	4.23339e-07	P	piecemeal microautophagy of the nucleus	UP	0.0400943	0.130182	-1.69905	0.5	1e-05	WT_39C_S_37C
GO:0042134	8	424	13	5838	0.001785	F	rRNA primary transcript binding	UP	0.0188679	0.00222679	3.0829	0.5	1e-05	WT_39C_S_37C
GO:0043161	13	424	613	5838	1.35333e-05	P	proteasome-mediated ubiquitin-dependent protein catabolic process	UP	0.0306604	0.105002	-1.77597	0.5	1e-05	WT_39C_S_37C
GO:0098588	12	424	551	5838	0.000154643	C	bounding membrane of organelle	UP	0.0283019	0.0943816	-1.73761	0.5	1e-05	WT_39C_S_37C
GO:0098796	4	424	340	5838	0.000585142	C	membrane protein complex	UP	0.00943396	0.0582391	-2.62605	0.5	1e-05	WT_39C_S_37C
GO:0140096	13	424	597	5838	3.98272e-05	F	catalytic activity, acting on a protein	UP	0.0306604	0.102261	-1.73781	0.5	1e-05	WT_39C_S_37C
GO:1902626	7	424	8	5838	0.000201734	P	assembly of large subunit precursor of preribosome	UP	0.0165094	0.00137033	3.59069	0.5	1e-05	WT_39C_S_37C
GO:1903008	3	424	270	5838	0.00845363	P	organelle disassembly	UP	0.00707547	0.0462487	-2.70852	0.5	1e-05	WT_39C_S_37C
GO:1903047	3	424	399	5838	9.47788e-07	P	mitotic cell cycle process	UP	0.00707547	0.0683453	-3.27194	0.5	1e-05	WT_39C_S_37C
GO:0000293	8	195	15	5838	1.63509e-05	F	ferric-chelate reductase activity	DOWN	0.0410256	0.00256937	3.99704	0.5	1e-05	WT_39C_S_37C
GO:0005507	9	195	25	5838	0.000127957	F	copper ion binding	DOWN	0.0461538	0.00428229	3.43	0.5	1e-05	WT_39C_S_37C
GO:0005576	28	195	213	5838	6.14922e-07	C	extracellular region	DOWN	0.14359	0.0364851	1.97657	0.5	1e-05	WT_39C_S_37C
GO:0009277	23	195	167	5838	1.12396e-05	C	fungal-type cell wall	DOWN	0.117949	0.0286057	2.04379	0.5	1e-05	WT_39C_S_37C
GO:0009986	23	195	179	5838	4.36533e-05	C	cell surface	DOWN	0.117949	0.0306612	1.94367	0.5	1e-05	WT_39C_S_37C
GO:0015677	8	195	14	5838	7.85407e-06	P	copper ion import	DOWN	0.0410256	0.00239808	4.09657	0.5	1e-05	WT_39C_S_37C
GO:0033215	6	195	11	5838	0.00119492	P	reductive iron assimilation	DOWN	0.0307692	0.00188421	4.02946	0.5	1e-05	WT_39C_S_37C
GO:0034755	7	195	19	5838	0.00345073	P	iron ion transmembrane transport	DOWN	0.0358974	0.00325454	3.46336	0.5	1e-05	WT_39C_S_37C
GO:0044403	19	195	139	5838	0.000302315	P	biological process involved in symbiotic interaction	DOWN	0.0974359	0.0238095	2.03291	0.5	1e-05	WT_39C_S_37C
GO:0055070	8	195	25	5838	0.00205947	P	copper ion homeostasis	DOWN	0.0410256	0.00428229	3.26007	0.5	1e-05	WT_39C_S_37C

## Sheet: GO_IR_BothS37WT39
GO.id	term_count	group_count	term_all	total_genes	p.value	GO.group	GO.term	group	fractionGenesInGroup	fractionGenesInGenome	relLog2FC	filter_log2FC	filter_padj	pair
GO:0002181	36	68	48	385	1.20202e-18	P	cytoplasmic translation	UP	0.529412	0.124675	2.08621	0	0.05	39C.S_30C
GO:0003735	43	68	55	385	2.73696e-25	F	structural constituent of ribosome	UP	0.632353	0.142857	2.14616	0	0.05	39C.S_30C
GO:0019843	10	68	13	385	0.00379277	F	rRNA binding	UP	0.147059	0.0337662	2.12274	0	0.05	39C.S_30C
GO:0022618	13	68	21	385	0.00458576	P	ribonucleoprotein complex assembly	UP	0.191176	0.0545455	1.80937	0	0.05	39C.S_30C
GO:0022625	26	68	31	385	2.94743e-14	C	cytosolic large ribosomal subunit	UP	0.382353	0.0805195	2.2475	0	0.05	39C.S_30C
GO:0022627	16	68	22	385	7.21212e-06	C	cytosolic small ribosomal subunit	UP	0.235294	0.0571429	2.04182	0	0.05	39C.S_30C
GO:0030684	10	68	14	385	0.0114025	C	preribosome	UP	0.147059	0.0363636	2.01582	0	0.05	39C.S_30C
GO:0042255	13	68	16	385	2.65798e-05	P	ribosome assembly	UP	0.191176	0.0415584	2.20169	0	0.05	39C.S_30C

## Sheet: GO_diffPRP19WT
GO.id	term_count	group_count	term_all	total_genes	p.value	GO.group	GO.term	group	fractionGenesInGroup	fractionGenesInGenome	relLog2FC	filter_log2FC	filter_padj	pair
GO:0000027	78	1402	107	5855	2.98029e-23	P	ribosomal large subunit assembly	UP	0.0556348	0.018275	1.60612	0.5	1e-05	PRP19_39C_WT_39C
GO:0000176	12	1402	12	5855	0.000201091	C	nuclear exosome (RNase complex)	UP	0.0085592	0.00204953	2.06218	0.5	1e-05	PRP19_39C_WT_39C
GO:0000329	19	1402	193	5855	0.00288448	C	fungal-type vacuole membrane	UP	0.0135521	0.0329633	-1.28235	0.5	1e-05	PRP19_39C_WT_39C
GO:0000398	58	1402	118	5855	1.33364e-05	P	mRNA splicing, via spliceosome	UP	0.0413695	0.0201537	1.03752	0.5	1e-05	PRP19_39C_WT_39C
GO:0000422	21	1402	237	5855	7.77687e-06	P	autophagy of mitochondrion	UP	0.0149786	0.0404782	-1.43424	0.5	1e-05	PRP19_39C_WT_39C
GO:0000447	64	1402	101	5855	1.35271e-13	P	endonucleolytic cleavage in ITS1 to separate SSU-rRNA from 5.8S rRNA and LSU-rRNA from tricistronic rRNA transcript (SSU-rRNA, 5.8S rRNA, LSU-rRNA)	UP	0.0456491	0.0172502	1.40397	0.5	1e-05	PRP19_39C_WT_39C
GO:0000463	258	1402	430	5855	1.32081e-58	P	maturation of LSU-rRNA from tricistronic rRNA transcript (SSU-rRNA, 5.8S rRNA, LSU-rRNA)	UP	0.184023	0.0734415	1.32522	0.5	1e-05	PRP19_39C_WT_39C
GO:0000467	16	1402	17	5855	8.47465e-06	P	exonucleolytic trimming to generate mature 3'-end of 5.8S rRNA from tricistronic rRNA transcript (SSU-rRNA, 5.8S rRNA, LSU-rRNA)	UP	0.0114123	0.0029035	1.97472	0.5	1e-05	PRP19_39C_WT_39C
GO:0000472	258	1402	414	5855	1.57695e-63	P	endonucleolytic cleavage to generate mature 5'-end of SSU-rRNA from (SSU-rRNA, 5.8S rRNA, LSU-rRNA)	UP	0.184023	0.0707088	1.37992	0.5	1e-05	PRP19_39C_WT_39C
GO:0000480	225	1402	388	5855	1.57237e-46	P	endonucleolytic cleavage in 5'-ETS of tricistronic rRNA transcript (SSU-rRNA, 5.8S rRNA, LSU-rRNA)	UP	0.160485	0.0662681	1.27605	0.5	1e-05	PRP19_39C_WT_39C
GO:0001054	13	1402	13	5855	4.78379e-05	F	RNA polymerase I activity	UP	0.00927247	0.00222032	2.06218	0.5	1e-05	PRP19_39C_WT_39C
GO:0001056	16	1402	17	5855	8.47465e-06	F	RNA polymerase III activity	UP	0.0114123	0.0029035	1.97472	0.5	1e-05	PRP19_39C_WT_39C
GO:0003724	32	1402	45	5855	1.54185e-07	F	RNA helicase activity	UP	0.0228245	0.00768574	1.57033	0.5	1e-05	PRP19_39C_WT_39C
GO:0003743	23	1402	36	5855	0.00222492	F	translation initiation factor activity	UP	0.0164051	0.00614859	1.41582	0.5	1e-05	PRP19_39C_WT_39C
GO:0005666	16	1402	18	5855	5.92465e-05	C	RNA polymerase III complex	UP	0.0114123	0.0030743	1.89226	0.5	1e-05	PRP19_39C_WT_39C
GO:0005681	46	1402	95	5855	0.000980461	C	spliceosomal complex	UP	0.0328103	0.0162254	1.01589	0.5	1e-05	PRP19_39C_WT_39C
GO:0005736	14	1402	16	5855	0.000826851	C	RNA polymerase I complex	UP	0.00998573	0.00273271	1.86954	0.5	1e-05	PRP19_39C_WT_39C
GO:0005747	18	1402	24	5855	0.00106035	C	mitochondrial respiratory chain complex I	UP	0.0128388	0.00409906	1.64715	0.5	1e-05	PRP19_39C_WT_39C
GO:0005789	34	1402	333	5855	4.85736e-07	C	endoplasmic reticulum membrane	UP	0.0242511	0.0568745	-1.22973	0.5	1e-05	PRP19_39C_WT_39C
GO:0005886	100	1402	618	5855	0.00556973	C	plasma membrane	UP	0.0713267	0.105551	-0.565424	0.5	1e-05	PRP19_39C_WT_39C
GO:0006360	41	1402	66	5855	2.11672e-07	P	transcription by RNA polymerase I	UP	0.0292439	0.0112724	1.37534	0.5	1e-05	PRP19_39C_WT_39C
GO:0006497	12	1402	152	5855	0.00200528	P	protein lipidation	UP	0.0085592	0.0259607	-1.60078	0.5	1e-05	PRP19_39C_WT_39C
GO:0006505	11	1402	139	5855	0.00559577	P	GPI anchor metabolic process	UP	0.00784593	0.0237404	-1.59733	0.5	1e-05	PRP19_39C_WT_39C
GO:0006661	12	1402	156	5855	0.000979147	P	phosphatidylinositol biosynthetic process	UP	0.0085592	0.0266439	-1.63826	0.5	1e-05	PRP19_39C_WT_39C
GO:0006696	9	1402	166	5855	7.87596e-07	P	ergosterol biosynthetic process	UP	0.0064194	0.0283518	-2.14293	0.5	1e-05	PRP19_39C_WT_39C
GO:0006887	3	1402	134	5855	1.07413e-08	P	exocytosis	UP	0.0021398	0.0228864	-3.41894	0.5	1e-05	PRP19_39C_WT_39C
GO:0006896	12	1402	202	5855	3.81462e-08	P	Golgi to vacuole transport	UP	0.0085592	0.0345004	-2.01107	0.5	1e-05	PRP19_39C_WT_39C
GO:0006897	9	1402	131	5855	0.0022775	P	endocytosis	UP	0.0064194	0.022374	-1.80132	0.5	1e-05	PRP19_39C_WT_39C
GO:0007033	8	1402	125	5855	0.00205881	P	vacuole organization	UP	0.00570613	0.0213493	-1.9036	0.5	1e-05	PRP19_39C_WT_39C
GO:0008175	19	1402	21	5855	1.0809e-06	F	tRNA methyltransferase activity	UP	0.0135521	0.00358668	1.91779	0.5	1e-05	PRP19_39C_WT_39C
GO:0008643	81	1402	535	5855	0.00130965	P	carbohydrate transport	UP	0.0577746	0.0913749	-0.661362	0.5	1e-05	PRP19_39C_WT_39C
GO:0008649	14	1402	16	5855	0.000826851	F	rRNA methyltransferase activity	UP	0.00998573	0.00273271	1.86954	0.5	1e-05	PRP19_39C_WT_39C
GO:0009247	11	1402	145	5855	0.0018419	P	glycolipid biosynthetic process	UP	0.00784593	0.0247652	-1.65829	0.5	1e-05	PRP19_39C_WT_39C
GO:0030447	116	1402	693	5855	0.00725704	P	filamentous growth	UP	0.0827389	0.11836	-0.516548	0.5	1e-05	PRP19_39C_WT_39C
GO:0030488	19	1402	23	5855	2.73894e-05	P	tRNA methylation	UP	0.0135521	0.00392827	1.78655	0.5	1e-05	PRP19_39C_WT_39C
GO:0030686	62	1402	79	5855	6.61123e-21	C	90S preribosome	UP	0.0442225	0.0134927	1.7126	0.5	1e-05	PRP19_39C_WT_39C
GO:0030687	50	1402	58	5855	6.58149e-20	C	preribosome, large subunit precursor	UP	0.0356633	0.00990606	1.84806	0.5	1e-05	PRP19_39C_WT_39C
GO:0030688	20	1402	23	5855	1.67149e-06	C	preribosome, small subunit precursor	UP	0.0142653	0.00392827	1.86055	0.5	1e-05	PRP19_39C_WT_39C
GO:0031167	13	1402	15	5855	0.00305101	P	rRNA methylation	UP	0.00927247	0.00256191	1.85573	0.5	1e-05	PRP19_39C_WT_39C
GO:0031410	32	1402	275	5855	0.00124927	C	cytoplasmic vesicle	UP	0.0228245	0.0469684	-1.0411	0.5	1e-05	PRP19_39C_WT_39C
GO:0031428	21	1402	24	5855	4.51739e-07	C	box C/D RNP complex	UP	0.0149786	0.00409906	1.86954	0.5	1e-05	PRP19_39C_WT_39C
GO:0032040	41	1402	52	5855	4.5983e-13	C	small-subunit processome	UP	0.0292439	0.0088813	1.7193	0.5	1e-05	PRP19_39C_WT_39C
GO:0034475	14	1402	15	5855	0.000132771	P	U4 snRNA 3'-end processing	UP	0.00998573	0.00256191	1.96265	0.5	1e-05	PRP19_39C_WT_39C
GO:0034476	11	1402	12	5855	0.00792612	P	U5 snRNA 3'-end processing	UP	0.00784593	0.00204953	1.93665	0.5	1e-05	PRP19_39C_WT_39C
GO:0034511	17	1402	18	5855	2.12816e-06	F	U3 snoRNA binding	UP	0.0121255	0.0030743	1.97972	0.5	1e-05	PRP19_39C_WT_39C
GO:0034727	59	1402	760	5855	2.90511e-31	P	piecemeal microautophagy of the nucleus	UP	0.0420827	0.129804	-1.62503	0.5	1e-05	PRP19_39C_WT_39C
GO:0042134	13	1402	13	5855	4.78379e-05	F	rRNA primary transcript binding	UP	0.00927247	0.00222032	2.06218	0.5	1e-05	PRP19_39C_WT_39C
GO:0042147	2	1402	82	5855	0.000724123	P	retrograde transport, endosome to Golgi	UP	0.00142653	0.0140051	-3.29537	0.5	1e-05	PRP19_39C_WT_39C
GO:0042797	18	1402	19	5855	5.3254e-07	P	tRNA transcription by RNA polymerase III	UP	0.0128388	0.00324509	1.98418	0.5	1e-05	PRP19_39C_WT_39C
GO:0043144	24	1402	36	5855	0.000366084	P	sno(s)RNA processing	UP	0.0171184	0.00614859	1.47722	0.5	1e-05	PRP19_39C_WT_39C
GO:0043596	27	1402	46	5855	0.0026191	C	nuclear replication fork	UP	0.0192582	0.00785653	1.29351	0.5	1e-05	PRP19_39C_WT_39C
GO:0046540	21	1402	30	5855	0.000689976	C	U4/U6 x U5 tri-snRNP complex	UP	0.0149786	0.00512383	1.54761	0.5	1e-05	PRP19_39C_WT_39C
GO:0051603	122	1402	737	5855	0.0012805	P	proteolysis involved in cellular protein catabolic process	UP	0.0870185	0.125875	-0.532601	0.5	1e-05	PRP19_39C_WT_39C
GO:0051666	4	1402	163	5855	5.84303e-11	P	actin cortical patch localization	UP	0.00285307	0.0278395	-3.28655	0.5	1e-05	PRP19_39C_WT_39C
GO:0070993	14	1402	16	5855	0.000826851	C	translation preinitiation complex	UP	0.00998573	0.00273271	1.86954	0.5	1e-05	PRP19_39C_WT_39C
GO:0071035	16	1402	16	5855	6.41917e-07	P	nuclear polyadenylation-dependent rRNA catabolic process	UP	0.0114123	0.00273271	2.06218	0.5	1e-05	PRP19_39C_WT_39C
GO:0071038	14	1402	14	5855	1.1374e-05	P	nuclear polyadenylation-dependent tRNA catabolic process	UP	0.00998573	0.00239112	2.06218	0.5	1e-05	PRP19_39C_WT_39C
GO:0000096	26	1430	44	5855	0.00544028	P	sulfur amino acid metabolic process	DOWN	0.0181818	0.00751494	1.27466	0.5	1e-05	PRP19_39C_WT_39C
GO:0000447	5	1430	101	5855	0.00146283	P	endonucleolytic cleavage in ITS1 to separate SSU-rRNA from 5.8S rRNA and LSU-rRNA from tricistronic rRNA transcript (SSU-rRNA, 5.8S rRNA, LSU-rRNA)	DOWN	0.0034965	0.0172502	-2.30263	0.5	1e-05	PRP19_39C_WT_39C
GO:0000463	12	1430	430	5855	7.39042e-34	P	maturation of LSU-rRNA from tricistronic rRNA transcript (SSU-rRNA, 5.8S rRNA, LSU-rRNA)	DOWN	0.00839161	0.0734415	-3.12958	0.5	1e-05	PRP19_39C_WT_39C
GO:0000472	16	1430	414	5855	5.07137e-28	P	endonucleolytic cleavage to generate mature 5'-end of SSU-rRNA from (SSU-rRNA, 5.8S rRNA, LSU-rRNA)	DOWN	0.0111888	0.0707088	-2.65983	0.5	1e-05	PRP19_39C_WT_39C
GO:0000480	15	1430	388	5855	5.40141e-26	P	endonucleolytic cleavage in 5'-ETS of tricistronic rRNA transcript (SSU-rRNA, 5.8S rRNA, LSU-rRNA)	DOWN	0.0104895	0.0662681	-2.65937	0.5	1e-05	PRP19_39C_WT_39C
GO:0000785	34	1430	297	5855	8.22429e-05	C	chromatin	DOWN	0.0237762	0.0507259	-1.0932	0.5	1e-05	PRP19_39C_WT_39C
GO:0005576	99	1430	213	5855	5.34312e-09	C	extracellular region	DOWN	0.0692308	0.0363792	0.928301	0.5	1e-05	PRP19_39C_WT_39C
GO:0005654	26	1430	249	5855	9.95653e-05	C	nucleoplasm	DOWN	0.0181818	0.0425278	-1.22591	0.5	1e-05	PRP19_39C_WT_39C
GO:0005761	3	1430	83	5855	0.00259093	C	mitochondrial ribosome	DOWN	0.0020979	0.0141759	-2.75642	0.5	1e-05	PRP19_39C_WT_39C
GO:0005975	102	1430	273	5855	0.00655508	P	carbohydrate metabolic process	DOWN	0.0713287	0.0466268	0.613322	0.5	1e-05	PRP19_39C_WT_39C
GO:0006261	13	1430	169	5855	9.85483e-05	P	DNA-templated DNA replication	DOWN	0.00909091	0.0288642	-1.66679	0.5	1e-05	PRP19_39C_WT_39C
GO:0006281	37	1430	314	5855	8.87404e-05	P	DNA repair	DOWN	0.0258741	0.0536294	-1.05151	0.5	1e-05	PRP19_39C_WT_39C
GO:0006352	7	1430	112	5855	0.00344778	P	DNA-templated transcription, initiation	DOWN	0.0048951	0.0191289	-1.96635	0.5	1e-05	PRP19_39C_WT_39C
GO:0006355	115	1430	840	5855	1.27288e-12	P	regulation of transcription, DNA-templated	DOWN	0.0804196	0.143467	-0.835101	0.5	1e-05	PRP19_39C_WT_39C
GO:0006368	19	1430	207	5855	0.000122982	P	transcription elongation from RNA polymerase II promoter	DOWN	0.0132867	0.0353544	-1.41191	0.5	1e-05	PRP19_39C_WT_39C
GO:0006696	79	1430	166	5855	2.83097e-07	P	ergosterol biosynthetic process	DOWN	0.0552448	0.0283518	0.962395	0.5	1e-05	PRP19_39C_WT_39C
GO:0006913	28	1430	238	5855	0.0056544	P	nucleocytoplasmic transport	DOWN	0.0195804	0.040649	-1.05381	0.5	1e-05	PRP19_39C_WT_39C
GO:0007049	115	1430	684	5855	0.00223482	P	cell cycle	DOWN	0.0804196	0.116823	-0.538708	0.5	1e-05	PRP19_39C_WT_39C
GO:0008643	193	1430	535	5855	1.50807e-06	P	carbohydrate transport	DOWN	0.134965	0.0913749	0.562716	0.5	1e-05	PRP19_39C_WT_39C
GO:0009277	77	1430	168	5855	4.87712e-06	C	fungal-type cell wall	DOWN	0.0538462	0.0286934	0.908123	0.5	1e-05	PRP19_39C_WT_39C
GO:0009986	78	1430	184	5855	0.000378277	C	cell surface	DOWN	0.0545455	0.0314261	0.795494	0.5	1e-05	PRP19_39C_WT_39C
GO:0016705	30	1430	54	5855	0.0064966	F	oxidoreductase activity, acting on paired donors, with incorporation or reduction of molecular oxygen	DOWN	0.020979	0.00922289	1.18566	0.5	1e-05	PRP19_39C_WT_39C
GO:0032200	9	1430	123	5855	0.00666145	P	telomere organization	DOWN	0.00629371	0.0210077	-1.73894	0.5	1e-05	PRP19_39C_WT_39C
GO:0034727	309	1430	760	5855	1.08916e-22	P	piecemeal microautophagy of the nucleus	DOWN	0.216084	0.129804	0.735261	0.5	1e-05	PRP19_39C_WT_39C
GO:0043436	154	1430	446	5855	0.00422808	P	oxoacid metabolic process	DOWN	0.107692	0.0761742	0.499541	0.5	1e-05	PRP19_39C_WT_39C
GO:0051666	81	1430	163	5855	9.3619e-09	P	actin cortical patch localization	DOWN	0.0566434	0.0278395	1.02478	0.5	1e-05	PRP19_39C_WT_39C
GO:0098687	14	1430	202	5855	3.39396e-07	C	chromosomal region	DOWN	0.00979021	0.0345004	-1.8172	0.5	1e-05	PRP19_39C_WT_39C
