# Supplementary material for: The spliceosome impacts morphogenesis in the human fungal pathogen Candida albicans
Source: mBio. 2024 Jul 9;15(8):e01535-24. doi: 10.1128/mbio.01535-24 (PMC11323467; doi:10.1128/mbio.01535-24)
Supplement: Table S2 — GRACE strain morphology, growth, and essentiality scores. [file mbio.01535-24-s0005.xlsx]

## Sheet: OverviewTable S2. GRACE strain 
Table S2. GRACE strain morphology, growth, and essentiality scores. Sheet one is a list of the mutants in the GRACE library and their morphology scores in response to growth at 39 °C in presence of 0.05 µg/mL DOX from the primary screen. Filamentation score at 39 °C indicates the scale of filamentation of the strain grown in YPD at 39 °C in static conditions for 4 hours in the arrayed screen (whe…

## Sheet: GRACEScreen_FilamentationGrowth
GRACE plate	GRACE position	Feature name	Filamentation score at 39 °C	% Growth relative to wild type at 30 °C
Plate 01	A01	C7_03700C_A	3	100.1
Plate 01	A02	C6_00640C_A	3	73.6
Plate 01	A03	C1_11380W_A	3	58.8
Plate 01	A04	C4_06500W_A	3	51.7
Plate 01	A05	C1_11000C_A	3	83.4
Plate 01	A06	C3_02840W_A	3	66.5
Plate 01	A07	C6_00370C_A	2	57.8
Plate 01	A08	CR_01110W_A	1	27
Plate 01	A09	C6_04030W_A	3	92.7
Plate 01	A10	C1_06930W_A	/	16.7
Plate 01	A11	C7_00780W_A	3	109.7
Plate 01	A12	C3_06820C_A	2	78.5
Plate 01	B01	C6_02610C_A	2	89.2
Plate 01	B02	C2_01220W_A	2	33.6
Plate 01	B03	C4_02830C_A	/	56.3
Plate 01	B04	CR_08940W_A	3	67.8
Plate 01	B05	C1_00800C_A	2	77.7
Plate 01	B06	C1_04770C_A	3	60.5
Plate 01	B07	C1_03780C_A	/	47.5
Plate 01	B08	C1_07050C_A	3	125.6
Plate 01	B09	C3_04470W_A	2	114.7
Plate 01	B10	C3_07710W_A	2	61.1
Plate 01	B11	C1_03080C_A	3	69.5
Plate 01	B12	CR_07210W_A	0	84.2
Plate 01	C01	C3_02830W_A	3	93.5
Plate 01	C02	C2_10770W_A	2	52.6
Plate 01	C03	C1_04830W_A	1	29
Plate 01	C04	C4_05230C_A	3	128.7
Plate 01	C05	CR_07080W_A	3	61.7
Plate 01	C06	C1_13760W_A	3	59
Plate 01	C07	C1_02480W_A	0	86.4
Plate 01	C08	C1_14240W_A	2	111.1
Plate 01	C09	C3_04560W_A	3	74.7
Plate 01	C10	C1_07410C_A	3	106.4
Plate 01	C11	C7_00050C_A	3	66.7
Plate 01	C12	C2_09670C_A	3	78.6
Plate 01	D01	C5_00920W_A	2	68.9
Plate 01	D02	C4_05210W_A	3	66.4
Plate 01	D03	CR_02770C_A	3	111.1
Plate 01	D04	C2_08780W_A	/	22.8
Plate 01	D05	C2_06640C_A	3	71.7
Plate 01	D06	C4_05820W_A	3	56.4
Plate 01	D07	C4_01450W_A	2	62.9
Plate 01	D08	C5_00070W_A	2	59.4
Plate 01	D09	C3_06100C_A	3	75
Plate 01	D10	C1_10320W_A	3	94.1
Plate 01	D11	CR_01680C_A	3	54.1
Plate 01	D12	C1_12550C_A	3	46.2
Plate 01	E01	C7_00550C_A	1	59.8
Plate 01	E02	C1_09510W_A	3	75.4
Plate 01	E03	C4_01440W_A	2	126.1
Plate 01	E04	C5_02020C_A	3	55.4
Plate 01	E05	C4_06810C_A	/	33.2
Plate 01	E06	C5_01930W_A	2	86.8
Plate 01	E07	C7_04300W_A	3	69.2
Plate 01	E08	C1_11550W_A	2	50.1
Plate 01	E09	C6_01150W_A	3	92.3
Plate 01	E10	C4_03740W_A	3	70.9
Plate 01	E11	C1_09860C_A	3	61.3
Plate 01	E12	C6_01040C_A	3	123.6
Plate 01	F01	C7_00210C_A	3	121.6
Plate 01	F02	CR_02890C_A	2	49.4
Plate 01	F03	CR_04520W_A	3	61.4
Plate 01	F04	C4_03390W_A	3	89.6
Plate 01	F05	CR_03460W_A	3	68
Plate 01	F06	C1_00810W_A	3	103.2
Plate 01	F07	C1_00900W_A	3	94.3
Plate 01	F08	CR_03600C_A	/	82.1
Plate 01	F09	C3_01000W_A	/	48.5
Plate 01	F10	C2_04310W_A	3	28
Plate 01	F11	CR_07000C_A	3	63.5
Plate 01	F12	C3_06030W_A	3	75.9
Plate 01	G01	C4_06800W_A	0	42.3
Plate 01	G02	C6_00670W_A	3	48.4
Plate 01	G03	CR_04660C_A	/	33.5
Plate 01	G04	C2_07660W_A	3	57.6
Plate 01	G05	C3_06200C_A	3	72.2
Plate 01	G06	C5_05130C_A	3	72.6
Plate 01	G07	C3_00760W_A	2	94.9
Plate 01	G08	C2_09270C_A	3	35.8
Plate 01	G09	C1_14390W_A	1	51.2
Plate 01	G10	C1_12770W_A	/	13.4
Plate 01	G11	C4_01770W_A	3	40.1
Plate 01	G12	C3_01720C_A	/	23.7
Plate 01	H01	C1_13550C_A	3	58.8
Plate 01	H02	C1_00110W_A	/	44.2
Plate 01	H03	CR_08540C_A	3	91.3
Plate 01	H04	C3_02150C_A	0	42.9
Plate 01	H05	C5_03140C_A	2	76.4
Plate 01	H06	C2_00070C_A	2	56.3
Plate 01	H07	C3_07780C_A	2	63.9
Plate 01	H08	C2_00160C_A	3	67
Plate 01	H09	C1_07360W_A	3	49.4
Plate 01	H10	CR_03790C_A	3	101.6
Plate 01	H11	C3_05830W_A	3	120.6
Plate 01	H12	C3_04180W_A	0	40.5
Plate 02	A01	C3_02370C_A	2	52.5
Plate 02	A02	C1_12430W_A	3	65.1
Plate 02	A03	C1_08160W_A	3	97.3
Plate 02	A04	C6_04210C_A	3	57.7
Plate 02	A05	C1_01530C_A	2	38.9
Plate 02	A06	C3_06830C_A	3	101.9
Plate 02	A07	C1_05460W_A	3	43.3
Plate 02	A08	C1_12670C_A	3	78.5
Plate 02	A09	C6_00320C_A	3	71
Plate 02	A10	C2_03430W_A	3	77.4
Plate 02	A11	C5_03070W_A	1	50.4
Plate 02	A12	CR_10680W_A	2	71.6
Plate 02	B01	C1_00340W_A	3	75.6
Plate 02	B02	C3_03900C_A	3	58.7
Plate 02	B03	C4_02430W_A	3	54.6
Plate 02	B04	C6_02980C_A	0	39.9
Plate 02	B05	C5_04700C_A	0	40.1
Plate 02	B06	C1_13300C_A	2	25.7
Plate 02	B07	C1_07660W_A	3	106.3
Plate 02	B08	C1_01130W_A	3	60.9
Plate 02	B09	C7_01650W_A	3	67.1
Plate 02	B10	C7_02840C_A	2	79
Plate 02	B11	C3_01990W_A	3	54.3
Plate 02	B12	C5_05040W_A	3	112.4
Plate 02	C01	C7_03120W_A	3	53.8
Plate 02	C02	C5_05220W_A	2	54.6
Plate 02	C03	C5_01650C_A	3	46
Plate 02	C04	C2_09400C_A	0	44.7
Plate 02	C05	C4_06600W_A	3	53.4
Plate 02	C06	C1_07140C_A	3	65
Plate 02	C07	C5_03840W_A	3	70.2
Plate 02	C08	CR_07750C_A	3	67.3
Plate 02	C09	C4_04830W_A	3	61.6
Plate 02	C10	C3_05160C_A	3	71.8
Plate 02	C11	CR_00100C_A	3	52.5
Plate 02	C12	C5_01940W_A	/	6.2
Plate 02	D01	C1_10880W_A	3	58.1
Plate 02	D02	C6_03210C_A	3	48.6
Plate 02	D03	C4_00240C_A	3	87.6
Plate 02	D04	C5_00830C_A	3	67.7
Plate 02	D05	C2_02810C_A	3	62
Plate 02	D06	C7_00390W_A	2	67.5
Plate 02	D07	C5_02480W_A	3	52.1
Plate 02	D08	C7_01790C_A	0	61
Plate 02	D09	C3_00100W_A	3	60.7
Plate 02	D10	C4_07180W_A	/	8.6
Plate 02	D11	C5_00040C_A	/	70.8
Plate 02	D12	C2_01120W_A	/	20.5
Plate 02	E01	C2_00950C_A	3	59.3
Plate 02	E02	C2_00450C_A	3	46.6
Plate 02	E03	C1_07690C_A	2	34.9
Plate 02	E04	C7_02770W_A	3	43.6
Plate 02	E05	CR_03170W_A	3	52.7
Plate 02	E06	C6_03120W_A	3	59.5
Plate 02	E07	C7_03070C_A	3	116.5
Plate 02	E08	CR_06070W_A	3	96.8
Plate 02	E09	C2_07670C_A	3	84.6
Plate 02	E10	C7_01580W_A	3	53.9
Plate 02	E11	C3_06760W_A	3	65.1
Plate 02	E12	C2_06820C_A	2	47.6
Plate 02	F01	C1_06960W_A	/	6
Plate 02	F02	C2_03160C_A	/	5.4
Plate 02	F03	CR_05720W_A	3	59.2
Plate 02	F04	CR_06750C_A	/	21
Plate 02	F05	CR_08590W_A	3	87.2
Plate 02	F06	C1_12380C_A	2	28.8
Plate 02	F07	C2_04030C_A	2	50
Plate 02	F08	C4_05280W_A	/	44.8
Plate 02	F09	C4_00970C_A	3	71.9
Plate 02	F10	C7_02680W_A	2	53
Plate 02	F11	C4_06790W_A	2	61.9
Plate 02	F12	C4_07100C_A	1	25.5
Plate 02	G01	CR_08640C_A	1	40.5
Plate 02	G02	C1_00070W_A	1	50.4
Plate 02	G03	C5_02030W_A	/	6.8
Plate 02	G04	C4_02420C_A	2	50.8
Plate 02	G05	C2_06250C_A	/	8.3
Plate 02	G06	C4_01490W_A	/	15.4
Plate 02	G07	C3_03810W_A	3	67.7
Plate 02	G08	CR_06960W_A	3	45.8
Plate 02	G09	CR_03200C_A	3	60.6
Plate 02	G10	C5_00480C_A	2	30
Plate 02	G11	C2_07340W_A	2	45.2
Plate 02	G12	C1_08870C_A	2	97.8
Plate 02	H01	C7_00820W_A	3	66.1
Plate 02	H02	C1_11010C_A	3	87.1
Plate 02	H03	C6_01370W_A	3	96.4
Plate 02	H04	C1_14460W_A	3	43.9
Plate 02	H05	C2_04580W_A	0	32
Plate 02	H06	C6_03900W_A	3	61.1
Plate 02	H07	C5_02230W_A	3	79
Plate 02	H08	C1_03530W_A	3	57.1
Plate 02	H09	C7_02980C_A	/	24.2
Plate 02	H10	C1_10670C_A	2	76
Plate 02	H11	C6_03720W_A	2	53.1
Plate 02	H12	C3_03750C_A	2	42
Plate 03	A01	C6_00750C_A	1	55.5
Plate 03	A02	C2_07040W_A	3	68.2
Plate 03	A03	C2_05320W_A	3	52.1
Plate 03	A04	C1_00600W_A	3	63.7
Plate 03	A05	C1_03550C_A	3	48.5
Plate 03	A06	C4_02060C_A	3	51
Plate 03	A07	C1_00330C_A	2	76
Plate 03	A08	C7_00570W_A	2	54.4
Plate 03	A09	CR_00900W_A	3	57.7
Plate 03	A10	C6_01320W_A	3	90
Plate 03	A11	C3_03890W_A	3	74.9
Plate 03	A12	C6_02470W_A	/	17.3
Plate 03	B01	C1_07700C_A	3	74.7
Plate 03	B02	C3_04820C_A	/	27.6
Plate 03	B03	C1_14080W_A	2	52.2
Plate 03	B04	C1_14230C_A	2	38.6
Plate 03	B05	C2_01820C_A	3	52.4
Plate 03	B06	C1_03630W_A	3	70.6
Plate 03	B07	C1_14190C_A	3	77.5
Plate 03	B08	C3_02130W_A	1	51.5
Plate 03	B09	CR_10620C_A	3	91.4
Plate 03	B10	C5_03380W_A	3	50.1
Plate 03	B11	C3_04440C_A	3	94.3
Plate 03	B12	C7_03500W_A	3	101.3
Plate 03	C01	C3_00910W_A	3	81.6
Plate 03	C02	C7_03970C_A	3	75.1
Plate 03	C03	C1_13140C_A	3	78
Plate 03	C04	C4_06040W_A	3	61
Plate 03	C05	CR_09930W_A	3	68.5
Plate 03	C06	C1_07960W_A	3	71.3
Plate 03	C07	C4_03190W_A	3	73.6
Plate 03	C08	C7_00460W_A	3	118.2
Plate 03	C09	C5_03260C_A	3	73.1
Plate 03	C10	C6_02250W_A	3	99.2
Plate 03	C11	C2_08200W_A	3	68
Plate 03	C12	C6_01500C_A	3	73
Plate 03	D01	CR_05090C_A	3	74.7
Plate 03	D02	CR_06690C_A	3	57.2
Plate 03	D03	C2_05300C_A	/	23.2
Plate 03	D04	C4_01020C_A	3	68.6
Plate 03	D05	C2_05050C_A	3	67.3
Plate 03	D06	C2_08290C_A	3	70.7
Plate 03	D07	C5_03510C_A	3	80.8
Plate 03	D08	C6_03400C_A	3	42
Plate 03	D09	C7_04230W_A	/	5.3
Plate 03	D10	C1_08710W_A	3	116.5
Plate 03	D11	C1_01950C_A	3	145.2
Plate 03	D12	CR_07360W_A	3	95.3
Plate 03	E01	C2_01680C_A	3	85.1
Plate 03	E02	C4_01560C_A	/	70.1
Plate 03	E03	C1_07040C_A	/	68.2
Plate 03	E04	C2_02930C_A	/	61.9
Plate 03	E05	C5_05290C_A	3	60.5
Plate 03	E06	C5_00820W_A	3	52.8
Plate 03	E07	C7_00970C_A	3	66.3
Plate 03	E08	C6_01780C_A	3	79
Plate 03	E09	C1_00530C_A	3	92.1
Plate 03	E10	C2_04100W_A	3	90.9
Plate 03	E11	C3_03010C_A	3	106.7
Plate 03	E12	C5_02740W_A	3	90.7
Plate 03	F01	C7_02030W_A	/	7.4
Plate 03	F02	C3_04740C_A	3	66.3
Plate 03	F03	C4_02900C_A	2	60.1
Plate 03	F04	C2_00520W_A	3	64.7
Plate 03	F05	C4_04580W_A	3	57.1
Plate 03	F06	CR_03670W_A	3	57.4
Plate 03	F07	CR_00510C_A	3	82.8
Plate 03	F08	CR_08060C_A	3	90.4
Plate 03	F09	C1_13110C_A	3	102.2
Plate 03	F10	C5_02460C_A	3	97
Plate 03	F11	C3_00820W_A	3	112.6
Plate 03	F12	CR_00120C_A	3	104.2
Plate 03	G01	C7_03720C_A	3	99.8
Plate 03	G02	C3_01150C_A	3	69.4
Plate 03	G03	C5_03240W_A	3	74
Plate 03	G04	C4_03120C_A	3	58
Plate 03	G05	C2_07260C_A	0	25.2
Plate 03	G06	C5_03760C_A	3	75.2
Plate 03	G07	C2_05170W_A	3	95.3
Plate 03	G08	C5_04670W_A	3	33.6
Plate 03	G09	C2_03750W_A	3	78.7
Plate 03	G10	C5_01980C_A	3	76.5
Plate 03	G11	CR_05120W_A	3	70.8
Plate 03	G12	C1_09360C_A	/	5.4
Plate 03	H01	C4_00110C_A	3	107.1
Plate 03	H02	CR_03020C_A	3	94.9
Plate 03	H03	C3_06710W_A	3	78.5
Plate 03	H04	C4_06580W_A	2	62.8
Plate 03	H05	C6_01420C_A	3	71.3
Plate 03	H06	C7_03530C_A	3	78.1
Plate 03	H07	C5_05210W_A	3	74.5
Plate 03	H08	C2_08640C_A	3	73.4
Plate 03	H09	C4_03680C_A	3	77.8
Plate 03	H10	C1_05530C_A	3	77.7
Plate 03	H11	C5_02860C_A	3	129.7
Plate 03	H12	C4_05780C_A	3	84.9
Plate 04	A01	C6_02060W_A	3	113.1
Plate 04	A02	C5_03150W_A	3	88.9
Plate 04	A03	C2_10180W_A	3	70
Plate 04	A04	C4_02490W_A	3	86.9
Plate 04	A05	C6_00970C_A	3	68.1
Plate 04	A06	C1_13120C_A	3	86.5
Plate 04	A07	C2_01190C_A	3	76
Plate 04	A08	CR_02540W_A	3	130
Plate 04	A09	C3_02570W_A	3	93.9
Plate 04	A10	C2_02790C_A	3	94.3
Plate 04	A11	C1_08120W_A	2	89.1
Plate 04	A12	C2_01300C_A	3	146.6
Plate 04	B01	C1_00130C_A	0	61.6
Plate 04	B02	C4_04260C_A	3	72
Plate 04	B03	C5_02240W_A	3	62
Plate 04	B04	C3_04570C_A	3	53.5
Plate 04	B05	C1_02680C_A	/	5.6
Plate 04	B06	C4_00290C_A	3	69.1
Plate 04	B07	C1_08580C_A	3	82.2
Plate 04	B08	C4_03020W_A	3	52.2
Plate 04	B09	C6_00510C_A	3	59.7
Plate 04	B10	C4_00140C_A	2	95.9
Plate 04	B11	CR_00820C_A	3	115.4
Plate 04	B12	C3_00800W_A	3	123
Plate 04	C01	C5_03980W_A	3	118.6
Plate 04	C02	C7_04130C_A	/	34.7
Plate 04	C03	C4_04770C_A	3	113.4
Plate 04	C04	C2_00110W_A	3	52.4
Plate 04	C05	C3_06550C_A	3	73.6
Plate 04	C06	C3_02680C_A	3	79.8
Plate 04	C07	CR_02850C_A	3	69.5
Plate 04	C08	CR_04600W_A	3	72.5
Plate 04	C09	C2_06350C_A	3	111.6
Plate 04	C10	C6_03100W_A	3	76.2
Plate 04	C11	C1_11370C_A	3	54.6
Plate 04	C12	C3_03670W_A	2	141.9
Plate 04	D01	C7_00180W_A	3	128.9
Plate 04	D02	C1_11630C_A	3	77.4
Plate 04	D03	C1_02000W_A	3	61.4
Plate 04	D04	C2_04540C_A	3	58.9
Plate 04	D05	C2_05510C_A	3	88.3
Plate 04	D06	C4_03940C_A	3	86.9
Plate 04	D07	C5_00230C_A	3	100.4
Plate 04	D08	C3_06700C_A	3	57.6
Plate 04	D09	C2_02610C_A	3	82.4
Plate 04	D10	C7_00490C_A	3	83.3
Plate 04	D11	C2_08680W_A	3	131.3
Plate 04	D12	C6_03660C_A	/	44.6
Plate 04	E01	CR_10850C_A	2	43.4
Plate 04	E02	C2_03930C_A	3	54.9
Plate 04	E03	C1_04330W_A	3	65.2
Plate 04	E04	C2_10240W_A	3	92.5
Plate 04	E05	C1_14330W_A	3	80.4
Plate 04	E06	NA	3	107.6
Plate 04	E07	C1_09050W_A	3	77
Plate 04	E08	C3_02600C_A	2	91.5
Plate 04	E09	C2_02410W_A	3	88.6
Plate 04	E10	C2_10480W_A	3	104.7
Plate 04	E11	C7_02890C_A	/	55.1
Plate 04	E12	C2_02300W_A	3	130.8
Plate 04	F01	C6_03380W_A	3	127.2
Plate 04	F02	C1_08360C_A	/	44.2
Plate 04	F03	C2_03940C_A	3	77.6
Plate 04	F04	C3_05220W_A	2	74.9
Plate 04	F05	C1_09460W_A	/	43.2
Plate 04	F06	C1_02420C_A	/	25.6
Plate 04	F07	C5_01580C_A	/	38.3
Plate 04	F08	CR_00570W_A	3	57
Plate 04	F09	C3_00110C_A	/	10.9
Plate 04	F10	C1_08590C_A	/	46.7
Plate 04	F11	C5_01970C_A	/	24.8
Plate 04	F12	C3_04830C_A	/	25
Plate 04	G01	C1_10120C_A	3	77.6
Plate 04	G02	C7_02060W_A	2	53.2
Plate 04	G03	C6_03840C_A	3	86.9
Plate 04	G04	CR_02280W_A	3	89.7
Plate 04	G05	C1_00710C_A	/	5.4
Plate 04	G06	C4_01750C_A	/	12.4
Plate 04	G07	C1_14470W_A	3	98.3
Plate 04	G08	CR_09980W_A	2	67.8
Plate 04	G09	C2_10810W_A	3	91.6
Plate 04	G10	CR_05300C_A	3	57.9
Plate 04	G11	C6_01290C_A	3	126.3
Plate 04	G12	C7_00020C_A	3	134.5
Plate 04	H01	C3_04950W_A	/	27.3
Plate 04	H02	C4_01370W_A	3	131.4
Plate 04	H03	C2_02960C_A	3	105.4
Plate 04	H04	C4_04870C_A	2	65.4
Plate 04	H05	C4_03360C_A	3	107.5
Plate 04	H06	C7_02490W_A	3	86.2
Plate 04	H07	C3_06970W_A	3	34.2
Plate 04	H08	C2_07240C_A	3	105.1
Plate 04	H09	C4_03720C_A	3	69.3
Plate 04	H10	C2_05080C_A	3	58.8
Plate 04	H11	C1_13020C_A	0	30.4
Plate 04	H12	C3_00830C_A	3	38.3
Plate 05	A01	C1_05870W_A	3	82.7
Plate 05	A02	C4_04150C_A	3	64.9
Plate 05	A03	C1_12960C_A	3	54
Plate 05	A04	C3_00980W_A	3	78.9
Plate 05	A05	C6_00140C_A	3	76
Plate 05	A06	C3_04580C_A	3	120.7
Plate 05	A07	CR_05160C_A	3	137.2
Plate 05	A08	C2_07630C_A	3	134.8
Plate 05	A09	C2_05020W_A	3	160.1
Plate 05	A10	CR_05010W_A	3	105.8
Plate 05	A11	CR_06610W_A	3	70.5
Plate 05	A12	C2_02120W_A	3	32.6
Plate 05	B01	C1_09520C_A	3	87.2
Plate 05	B02	C1_10180C_A	3	60.7
Plate 05	B03	C4_05650W_A	3	40.3
Plate 05	B04	C1_02450C_A	3	53.5
Plate 05	B05	C4_03410W_A	3	54.2
Plate 05	B06	C2_09010W_A	3	94.3
Plate 05	B07	C3_07700W_A	3	91.7
Plate 05	B08	C7_00790W_A	3	76.5
Plate 05	B09	C1_05500W_A	3	59
Plate 05	B10	C1_05490C_A	3	62.7
Plate 05	B11	C4_00660W_A	3	80.5
Plate 05	B12	C1_08410C_A	3	109.3
Plate 05	C01	C2_05740W_A	3	119.5
Plate 05	C02	CR_03860C_A	3	91.6
Plate 05	C03	C2_02170W_A	3	54.4
Plate 05	C04	C1_09790C_A	3	66.7
Plate 05	C05	C1_10000C_A	3	125
Plate 05	C06	C1_11890W_A	3	34.9
Plate 05	C07	C1_03280W_A	3	86.9
Plate 05	C08	C2_07820C_A	3	125.4
Plate 05	C09	CR_07020W_A	3	53.1
Plate 05	C10	C1_00380C_A	3	70
Plate 05	C11	C1_14270W_A	3	89.1
Plate 05	C12	C1_04570C_A	3	61.2
Plate 05	D01	C6_00700C_A	3	64.8
Plate 05	D02	CR_00930W_A	3	124.5
Plate 05	D03	C5_04680W_A	3	64.7
Plate 05	D04	C1_08640W_A	3	64.9
Plate 05	D05	C1_13310W_A	3	104.7
Plate 05	D06	C1_11950W_A	3	77.6
Plate 05	D07	C1_00770C_A	/	27.4
Plate 05	D08	C5_00420C_A	3	47.9
Plate 05	D09	C3_06040W_A	3	121.8
Plate 05	D10	C2_08550C_A	3	65.1
Plate 05	D11	C2_05450C_A	3	83.9
Plate 05	D12	C5_04520W_A	3	79.6
Plate 05	E01	C5_05180W_A	3	72.7
Plate 05	E02	C5_03690W_A	3	113.3
Plate 05	E03	C6_03150C_A	3	64.4
Plate 05	E04	CR_07870W_A	3	78.6
Plate 05	E05	C2_10080W_A	3	81.9
Plate 05	E06	C2_00680C_A	3	106
Plate 05	E07	C5_00450C_A	3	48.5
Plate 05	E08	CR_00740C_A	3	92.1
Plate 05	E09	C4_03350C_A	3	59.6
Plate 05	E10	C1_13790C_A	3	49.7
Plate 05	E11	C3_02140C_A	3	84.2
Plate 05	E12	C2_06860W_A	3	75.3
Plate 05	F01	C3_01620W_A	2	112.9
Plate 05	F02	C1_11130W_A	3	62.7
Plate 05	F03	C1_02850W_A	3	110.1
Plate 05	F04	C2_00640W_A	3	102.2
Plate 05	F05	C1_10760W_A	2	69.1
Plate 05	F06	C1_04910C_A	3	120.1
Plate 05	F07	C2_07590W_A	/	24
Plate 05	F08	C5_02010C_A	3	101.8
Plate 05	F09	C4_02150C_A	3	77.6
Plate 05	F10	C1_12140W_A	3	63.6
Plate 05	F11	C2_08510W_A	3	73.5
Plate 05	F12	CR_03080C_A	3	49.9
Plate 05	G01	C1_04230W_A	3	82.8
Plate 05	G02	C5_00620W_A	3	68.5
Plate 05	G03	C1_12920C_A	3	77.8
Plate 05	G04	C4_00940W_A	3	66.3
Plate 05	G05	CR_01710W_A	3	59.1
Plate 05	G06	C1_00700W_A	3	44.4
Plate 05	G07	C1_13010W_A	3	48.7
Plate 05	G08	C1_02720W_A	3	98.4
Plate 05	G09	C4_01460C_A	3	63.6
Plate 05	G10	CR_06530W_A	3	61.9
Plate 05	G11	C2_05910W_A	3	70.5
Plate 05	G12	C4_00210W_A	3	88.9
Plate 05	H01	C3_02820C_A	3	114.1
Plate 05	H02	C1_09780C_A	3	99.2
Plate 05	H03	C1_03200C_A	3	123.7
Plate 05	H04	CR_00300W_A	3	100
Plate 05	H05	C1_11080W_A	3	87.5
Plate 05	H06	C2_05570C_A	3	82.1
Plate 05	H07	C2_08280W_A	3	122.7
Plate 05	H08	C5_00750C_A	3	81.7
Plate 05	H09	CR_03230W_A	3	103.8
Plate 05	H10	C1_05090W_A	3	78.7
Plate 05	H11	C2_06680W_A	3	87.8
Plate 05	H12	CR_06870C_A	3	65.6
Plate 06	A01	CR_07250C_A	3	95.1
Plate 06	A02	CR_02810W_A	3	94.3
Plate 06	A03	C2_02440W_A	3	93.2
Plate 06	A04	C3_04860W_A	3	114.1
Plate 06	A05	CR_03710C_A	3	98.5
Plate 06	A06	C6_01140C_A	0	47.4
Plate 06	A07	C4_06540W_A	3	111.2
Plate 06	A08	CR_01280C_A	3	128.8
Plate 06	A09	C1_04080W_A	3	119.6
Plate 06	A10	C1_09020W_A	3	71.6
Plate 06	A11	C5_04970C_A	/	5.4
Plate 06	A12	CR_01170W_A	3	105.2
Plate 06	B01	C1_13860C_A	/	11.8
Plate 06	B02	C4_02710C_A	3	72.5
Plate 06	B03	C6_03410C_A	3	84.2
Plate 06	B04	C2_04640C_A	1	48.9
Plate 06	B05	C1_03480C_A	3	91.5
Plate 06	B06	C3_02310W_A	3	77.1
Plate 06	B07	CR_01620C_A	3	79.8
Plate 06	B08	CR_07710W_A	/	30.6
Plate 06	B09	C6_02240C_A	1	47.4
Plate 06	B10	C2_02030W_A	3	82.5
Plate 06	B11	C6_02150C_A	3	73.7
Plate 06	B12	C5_00700C_A	3	96.8
Plate 06	C01	C1_05210C_A	3	118.5
Plate 06	C02	C5_00200C_A	3	46.3
Plate 06	C03	C5_01960C_A	3	93
Plate 06	C04	C2_04180C_A	3	90.4
Plate 06	C05	C1_11700C_A	3	99.1
Plate 06	C06	C1_12440W_A	3	101.6
Plate 06	C07	C4_00200C_A	3	104.1
Plate 06	C08	CR_03720W_A	3	123.9
Plate 06	C09	C1_05050C_A	3	130.6
Plate 06	C10	C1_08980C_A	1	159.8
Plate 06	C11	C5_02770W_A	3	63
Plate 06	C12	C5_02820C_A	3	99.3
Plate 06	D01	C5_02840C_A	3	55.4
Plate 06	D02	CR_01800C_A	3	108.9
Plate 06	D03	C4_02610C_A	3	101.9
Plate 06	D04	C5_00760W_A	3	46.9
Plate 06	D05	C1_01520C_A	3	85.9
Plate 06	D06	C1_07830C_A	3	79.7
Plate 06	D07	C7_01830W_A	/	40
Plate 06	D08	C6_03230W_A	3	89.8
Plate 06	D09	C1_09440W_A	3	127.6
Plate 06	D10	C1_09490C_A	3	45.2
Plate 06	D11	C2_09890W_A	3	68.8
Plate 06	D12	CR_07860C_A	3	125.5
Plate 06	E01	C3_00880W_A	2	35.6
Plate 06	E02	C2_09500W_A	3	89.7
Plate 06	E03	CR_04760C_A	3	91.2
Plate 06	E04	C1_10840C_A	3	65.8
Plate 06	E05	C5_04950C_A	3	93.1
Plate 06	E06	C1_02960C_A	3	123.8
Plate 06	E07	C4_06780C_A	3	110.9
Plate 06	E08	C5_05360C_A	3	111.8
Plate 06	E09	C5_05390C_A	3	74.3
Plate 06	E10	C5_05410C_A	2	66
Plate 06	E11	C1_03380W_A	3	78.3
Plate 06	E12	C7_00980W_A	3	136.3
Plate 06	F01	C4_06610C_A	3	51.3
Plate 06	F02	C6_03430C_A	3	100.1
Plate 06	F03	C2_02520W_A	3	73
Plate 06	F04	C6_00130C_A	3	107.5
Plate 06	F05	C1_10800C_A	3	89.8
Plate 06	F06	C1_12210W_A	3	101.5
Plate 06	F07	C2_00260C_A	3	92
Plate 06	F08	C6_03390W_A	3	63.8
Plate 06	F09	C3_01310W_A	/	63.7
Plate 06	F10	CR_02870W_A	/	54.9
Plate 06	F11	C2_04360W_A	/	64.3
Plate 06	F12	C1_01420C_A	3	87.1
Plate 06	G01	C1_01360C_A	3	124.5
Plate 06	G02	C6_02260C_A	/	8.4
Plate 06	G03	C1_07260C_A	3	137.9
Plate 06	G04	C6_04490W_A	3	123.7
Plate 06	G05	CR_06040W_A	3	107.8
Plate 06	G06	C3_07600W_A	3	108.8
Plate 06	G07	C1_01990W_A	3	90.4
Plate 06	G08	C3_05180W_A	3	69.5
Plate 06	G09	C4_00420C_A	3	63.1
Plate 06	G10	C2_03230C_A	3	78.4
Plate 06	G11	CR_00660W_A	3	79.6
Plate 06	G12	C5_01060C_A	2	73.9
Plate 06	H01	C6_01770W_A	3	132.8
Plate 06	H02	C1_06020W_A	3	102.8
Plate 06	H03	CR_05950C_A	3	135.6
Plate 06	H04	CR_09350C_A	3	140.7
Plate 06	H05	C3_01730C_A	2	72
Plate 06	H06	C7_01510W_A	3	116.5
Plate 06	H07	C3_07480W_A	1	68
Plate 06	H08	C3_03110W_A	3	104.8
Plate 06	H09	CR_07720C_A	/	18.8
Plate 06	H10	C1_02760W_A	3	96.3
Plate 06	H11	C4_00810C_A	3	70.6
Plate 06	H12	C5_05090W_A	3	133.1
Plate 07	A01	C4_03830W_A	3	88.9
Plate 07	A02	C7_02170C_A	2	33.7
Plate 07	A03	CR_04920W_A	3	84.9
Plate 07	A04	C2_08700C_A	3	109
Plate 07	A05	C1_10780C_A	3	102.2
Plate 07	A06	C7_03920C_A	3	100.8
Plate 07	A07	C3_01600W_A	3	107.7
Plate 07	A08	C1_07890C_A	3	116.4
Plate 07	A09	C5_00340W_A	2	123.5
Plate 07	A10	C7_01190W_A	3	132.1
Plate 07	A11	C3_05590C_A	/	140.7
Plate 07	A12	CR_00150C_A	3	164.6
Plate 07	B01	C1_03130C_A	3	95.8
Plate 07	B02	C2_08190W_A	3	55.7
Plate 07	B03	CR_07820W_A	3	72.6
Plate 07	B04	C5_00270W_A	3	92.4
Plate 07	B05	C6_01110W_A	3	106.8
Plate 07	B06	C5_05080W_A	3	58.5
Plate 07	B07	C7_02130W_A	3	101.5
Plate 07	B08	C5_04270C_A	3	63.3
Plate 07	B09	C5_01000C_A	3	135
Plate 07	B10	C3_04980W_A	3	117.5
Plate 07	B11	C4_06060W_A	3	130.8
Plate 07	B12	CR_09370W_A	3	130.2
Plate 07	C01	C7_01030C_A	3	56.2
Plate 07	C02	C1_10200C_A	2	60.3
Plate 07	C03	C5_00900C_A	3	51.7
Plate 07	C04	C1_12290C_A	3	66.8
Plate 07	C05	C1_09900W_A	3	75
Plate 07	C06	C5_01210W_A	1	47.8
Plate 07	C07	C6_02010C_A	3	92.8
Plate 07	C08	C2_10310C_A	3	104.5
Plate 07	C09	C2_04940C_A	3	118.2
Plate 07	C10	C1_08780W_A	3	129.5
Plate 07	C11	C3_06140W_A	3	122.5
Plate 07	C12	C2_03480C_A	3	153.7
Plate 07	D01	C1_03880C_A	3	110.4
Plate 07	D02	C3_03150W_A	3	108.4
Plate 07	D03	C7_01570C_A	3	71.2
Plate 07	D04	C2_10580W_A	3	59.1
Plate 07	D05	C1_08070W_A	3	103.7
Plate 07	D06	C1_00480C_A	3	90.1
Plate 07	D07	CR_04980C_A	3	61.7
Plate 07	D08	C3_02390W_A	3	118
Plate 07	D09	C6_03590C_A	3	106.1
Plate 07	D10	C2_08130W_A	3	115
Plate 07	D11	C1_01890C_A	3	114
Plate 07	D12	C2_08630C_A	3	68.9
Plate 07	E01	C1_03650C_A	3	50.9
Plate 07	E02	C6_00430C_A	3	127.7
Plate 07	E03	C4_01940W_A	3	92.1
Plate 07	E04	C5_04930C_A	3	105.9
Plate 07	E05	C7_00450C_A	3	65.7
Plate 07	E06	C7_00370W_A	3	71.1
Plate 07	E07	C1_01040W_A	3	82.5
Plate 07	E08	CR_07150W_A	3	105.9
Plate 07	E09	C1_13270W_A	3	127.7
Plate 07	E10	CR_02330C_A	3	113.1
Plate 07	E11	C3_06280W_A	3	121.2
Plate 07	E12	CR_04570C_A	3	128.4
Plate 07	F01	C2_04140W_A	3	98.6
Plate 07	F02	CR_00130C_A	3	116.8
Plate 07	F03	C2_07880W_A	3	97.4
Plate 07	F04	C2_07890W_A	3	117.9
Plate 07	F05	C6_02040W_A	3	68.4
Plate 07	F06	C4_05370W_A	3	101.4
Plate 07	F07	C4_00150C_A	3	116.9
Plate 07	F08	C3_07810C_A	/	28
Plate 07	F09	C1_02240W_A	/	6.9
Plate 07	F10	C2_04680W_A	2	43.5
Plate 07	F11	C1_02790W_A	/	6
Plate 07	F12	C2_02540W_A	3	124.8
Plate 07	G01	C4_02980W_A	2	39.9
Plate 07	G02	C4_05760W_A	/	71.9
Plate 07	G03	CR_03680C_A	3	39
Plate 07	G04	C4_02140C_A	2	30.1
Plate 07	G05	C6_03350C_A	3	44.1
Plate 07	G06	C7_03400C_A	3	117.4
Plate 07	G07	CR_09110C_A	3	109.1
Plate 07	G08	C1_12680W_A	3	88.7
Plate 07	G09	CR_09380W_A	/	51.8
Plate 07	G10	C1_09370W_A	2	95.1
Plate 07	G11	C7_01280C_A	3	88.8
Plate 07	G12	C1_14150C_A	1	37.2
Plate 07	H01	C3_02700W_A	3	49.9
Plate 07	H02	CR_00990W_A	3	105.4
Plate 07	H03	C7_02780W_A	2	60
Plate 07	H04	C1_13580W_A	1	46.4
Plate 07	H05	C5_05120W_A	2	78.6
Plate 07	H06	CR_05650W_A	2	38.5
Plate 07	H07	CR_09800C_A	3	82.2
Plate 07	H08	CR_06480C_A	3	115
Plate 07	H09	C2_05100C_A	1	43.7
Plate 07	H10	CR_06180W_A	0	94.3
Plate 07	H11	C2_08930W_A	/	24.5
Plate 07	H12	C5_04060C_A	3	109.9
Plate 08	A01	C3_04900W_A	2	67.6
Plate 08	A02	CR_05630W_A	2	46.6
Plate 08	A03	C4_05630W_A	2	55.3
Plate 08	A04	C1_12050W_A	/	47.9
Plate 08	A05	C5_00110C_A	0	32.7
Plate 08	A06	C1_03500W_A	1	27.5
Plate 08	A07	CR_04040C_A	3	96.1
Plate 08	A08	C7_01450C_A	3	107.7
Plate 08	A09	CR_04470W_A	1	47.6
Plate 08	A10	C4_05170C_A	3	141.5
Plate 08	A11	CR_04550W_A	1	31.4
Plate 08	A12	CR_04020C_A	/	13.5
Plate 08	B01	C1_09170W_A	1	127
Plate 08	B02	C2_05090W_A	3	62.4
Plate 08	B03	C3_01700W_A	3	51.6
Plate 08	B04	C3_01480C_A	3	76.4
Plate 08	B05	C1_14440C_A	0	26.2
Plate 08	B06	C2_00280C_A	2	72.6
Plate 08	B07	C5_04070C_A	3	44.2
Plate 08	B08	C4_03130W_A	0	60.1
Plate 08	B09	C5_05380W_A	2	50.6
Plate 08	B10	CR_04450C_A	1	60.8
Plate 08	B11	CR_02110W_A	/	38.5
Plate 08	B12	C7_00620W_A	1	56
Plate 08	C01	C3_06520C_A	3	77.3
Plate 08	C02	C3_00330W_A	3	60.3
Plate 08	C03	C2_01530C_A	/	30.4
Plate 08	C04	C3_02490C_A	3	112.3
Plate 08	C05	C2_03380W_A	0	68.1
Plate 08	C06	C1_04040C_A	2	47.5
Plate 08	C07	C2_03010C_A	/	19.2
Plate 08	C08	CR_00230W_A	3	61.7
Plate 08	C09	CR_01190C_A	2	58.7
Plate 08	C10	C3_00860W_A	/	32.6
Plate 08	C11	C2_03270W_A	1	39.7
Plate 08	C12	CR_07660C_A	3	58.5
Plate 08	D01	C1_12200W_A	2	64.6
Plate 08	D02	C3_03260W_A	3	58
Plate 08	D03	C5_02650C_A	3	75.5
Plate 08	D04	C3_00660W_A	3	78.1
Plate 08	D05	C1_03070C_A	3	54.6
Plate 08	D06	C1_00950C_A	/	5.4
Plate 08	D07	C4_03150W_A	2	59.2
Plate 08	D08	C1_03560C_A	3	65.9
Plate 08	D09	C4_03180W_A	3	72.4
Plate 08	D10	CR_07950W_A	2	50.5
Plate 08	D11	C6_02320C_A	2	36
Plate 08	D12	C2_10760C_A	3	48.3
Plate 08	E01	C7_04020C_A	1	31.4
Plate 08	E02	C2_09320C_A	3	57.3
Plate 08	E03	C3_00500C_A	3	63.5
Plate 08	E04	C1_06080C_A	/	34
Plate 08	E05	C6_04280W_A	3	77.2
Plate 08	E06	C3_07170C_A	3	78.1
Plate 08	E07	C2_02380W_A	3	52.1
Plate 08	E08	CR_10060W_A	3	71.3
Plate 08	E09	C5_01690C_A	/	39.4
Plate 08	E10	C1_04860W_A	3	71.3
Plate 08	E11	C1_05830W_A	3	93.5
Plate 08	E12	C4_02510W_A	3	129.3
Plate 08	F01	C6_04310W_A	3	104.7
Plate 08	F02	C4_06670W_A	3	67.3
Plate 08	F03	CR_05290W_A	3	59.7
Plate 08	F04	C1_07640C_A	3	67.7
Plate 08	F05	C1_03870C_A	3	71.5
Plate 08	F06	C4_03280W_A	3	62.2
Plate 08	F07	C1_05060W_A	3	68.6
Plate 08	F08	C5_03800W_A	3	75
Plate 08	F09	C3_07550C_A	3	73.9
Plate 08	F10	C1_11120C_A	3	83.7
Plate 08	F11	C2_02200W_A	3	87.1
Plate 08	F12	C7_03360W_A	3	115.7
Plate 08	G01	C1_03920C_A	3	90.7
Plate 08	G02	C3_07500W_A	3	39.1
Plate 08	G03	C1_05770C_A	3	78.9
Plate 08	G04	CR_01520W_A	3	59.9
Plate 08	G05	C4_02870C_A	3	70.6
Plate 08	G06	C7_01820C_A	3	94.7
Plate 08	G07	C6_04270W_A	2	55
Plate 08	G08	C1_11590W_A	3	58.9
Plate 08	G09	C2_04210W_A	3	73.2
Plate 08	G10	CR_04720C_A	3	56.8
Plate 08	G11	C1_11310C_A	3	93.8
Plate 08	G12	C1_09200W_A	3	109.9
Plate 08	H01	C4_02260C_A	3	103.1
Plate 08	H02	C2_00370W_A	3	96
Plate 08	H03	CR_00670C_A	3	87.3
Plate 08	H04	C4_06470W_A	3	64.6
Plate 08	H05	C1_04840C_A	3	72.7
Plate 08	H06	C5_02630C_A	3	61.6
Plate 08	H07	C1_00210C_A	3	68.8
Plate 08	H08	C7_00260C_A	3	68
Plate 08	H09	C1_05400C_A	3	99
Plate 08	H10	NA	3	108.3
Plate 08	H11	C6_02340W_A	2	58.3
Plate 08	H12	C2_00840W_A	3	102.3
Plate 09	A01	C3_01560W_A	2	60.6
Plate 09	A02	C4_05690W_A	3	62.8
Plate 09	A03	C2_06790W_A	3	77.7
Plate 09	A04	C5_02730C_A	3	99.6
Plate 09	A05	CR_01040C_A	0	45.4
Plate 09	A06	C2_07470W_A	/	7.2
Plate 09	A07	C2_01490C_A	3	76.2
Plate 09	A08	C1_12820C_A	2	72.4
Plate 09	A09	C6_02440C_A	1	79.6
Plate 09	A10	C2_04930C_A	3	115.5
Plate 09	A11	C7_02870C_A	3	80.1
Plate 09	A12	C2_01390W_A	0	78.2
Plate 09	B01	C2_05140W_A	3	86.1
Plate 09	B02	C1_13350W_A	3	70.8
Plate 09	B03	C1_13410W_A	3	54.3
Plate 09	B04	C2_05940C_A	2	95.3
Plate 09	B05	C2_00270C_A	3	98.8
Plate 09	B06	C4_04800W_A	3	91.1
Plate 09	B07	C5_01950C_A	2	115.4
Plate 09	B08	C3_03100C_A	2	54
Plate 09	B09	C3_03530W_A	3	109
Plate 09	B10	C1_07630W_A	3	79.5
Plate 09	B11	C2_05280C_A	3	126.1
Plate 09	B12	C4_04930C_A	3	156.7
Plate 09	C01	C2_07110C_A	3	93.8
Plate 09	C02	C3_02120W_A	3	77
Plate 09	C03	C6_00630W_A	3	69.7
Plate 09	C04	C7_02670W_A	3	83.3
Plate 09	C05	CR_09940W_A	3	103.4
Plate 09	C06	CR_06470W_A	3	136.9
Plate 09	C07	C3_06050C_A	3	88.3
Plate 09	C08	CR_06460W_A	3	77.8
Plate 09	C09	CR_10230W_A	3	98.7
Plate 09	C10	C2_08820C_A	3	94
Plate 09	C11	C1_06060C_A	2	66.5
Plate 09	C12	C1_09090C_A	3	90
Plate 09	D01	C3_07350W_A	3	81.3
Plate 09	D02	C1_08060W_A	3	81.5
Plate 09	D03	C7_02090C_A	3	92.9
Plate 09	D04	C6_03950C_A	3	87.3
Plate 09	D05	C1_08670W_A	3	61.6
Plate 09	D06	C5_02340C_A	3	109.9
Plate 09	D07	C2_01780W_A	3	109.1
Plate 09	D08	C3_07000W_A	3	87.1
Plate 09	D09	C4_05340W_A	/	75.1
Plate 09	D10	CR_02530W_A	3	72.2
Plate 09	D11	C3_00220W_A	3	87.2
Plate 09	D12	C6_00820W_A	2	65.1
Plate 09	E01	C2_04060C_A	3	89.8
Plate 09	E02	C3_06440W_A	3	76
Plate 09	E03	C4_00370W_A	3	84.3
Plate 09	E04	C5_05200C_A	3	78.3
Plate 09	E05	C5_00170W_A	3	86.5
Plate 09	E06	C3_04380C_A	1	56.6
Plate 09	E07	CR_03740C_A	3	90.4
Plate 09	E08	C1_08110W_A	3	83.4
Plate 09	E09	C4_02630C_A	3	86.6
Plate 09	E10	CR_03750C_A	2	68.6
Plate 09	E11	C3_00770C_A	/	47.7
Plate 09	E12	C2_07190C_A	2	47.7
Plate 09	F01	C3_04940W_A	0	34.9
Plate 09	F02	CR_06050W_A	3	32
Plate 09	F03	C3_00720W_A	/	22.3
Plate 09	F04	CR_01750C_A	/	54.6
Plate 09	F05	C4_01740W_A	3	75.2
Plate 09	F06	C2_09020W_A	3	42.3
Plate 09	F07	C5_04000W_A	3	84
Plate 09	F08	C2_02730W_A	2	57
Plate 09	F09	C4_06490C_A	3	48.6
Plate 09	F10	C1_08740C_A	/	17.2
Plate 09	F11	C2_10100W_A	3	119.3
Plate 09	F12	CR_04050C_A	2	69.2
Plate 09	G01	CR_08960C_A	/	14.3
Plate 09	G02	CR_06340C_A	/	69.2
Plate 09	G03	CR_07330W_A	2	77.5
Plate 09	G04	C1_01110C_A	3	67.8
Plate 09	G05	C3_07250W_A	2	46.1
Plate 09	G06	C2_03280W_A	/	44.1
Plate 09	G07	C5_00260W_A	2	51.2
Plate 09	G08	C5_00300C_A	/	45.9
Plate 09	G09	C2_04240C_A	3	103.9
Plate 09	G10	C7_01290W_A	1	61.4
Plate 09	G11	C5_04750C_A	2	60
Plate 09	G12	C3_03400C_A	2	65.7
Plate 09	H01	C1_11090C_A	2	76.2
Plate 09	H02	C2_09520C_A	/	46.9
Plate 09	H03	C4_05220C_A	3	73.5
Plate 09	H04	CR_09650W_A	2	88.3
Plate 09	H05	CR_05560W_A	2	59
Plate 09	H06	C5_05370C_A	2	82.6
Plate 09	H07	C6_02360W_A	3	62.8
Plate 09	H08	C6_03640W_A	3	69
Plate 09	H09	C7_01810W_A	2	40.3
Plate 09	H10	C1_03340C_A	0	79.8
Plate 09	H11	CR_01420W_A	2	54.1
Plate 09	H12	C2_08560W_A	2	72.7
Plate 10	A01	C1_01820C_A	3	90.1
Plate 10	A02	C5_03360W_A	2	56.2
Plate 10	A03	C1_14410W_A	2	129.9
Plate 10	A04	C3_03840C_A	2	93.9
Plate 10	A05	C1_06760C_A	3	116.7
Plate 10	A06	CR_02860W_A	/	100
Plate 10	A07	C2_06000W_A	3	74.3
Plate 10	A08	C5_00660C_A	/	15.9
Plate 10	A09	CR_02090C_A	1	48
Plate 10	A10	CR_01690C_A	2	70.6
Plate 10	A11	C5_00060C_A	2	54.7
Plate 10	A12	CR_06740W_A	3	45.6
Plate 10	B01	C7_04270C_A	1	30
Plate 10	B02	C7_02950C_A	3	96
Plate 10	B03	CR_00400C_A	3	86.1
Plate 10	B04	C3_04370C_A	3	61.7
Plate 10	B05	C2_08380C_A	3	131
Plate 10	B06	C1_07240W_A	3	94.5
Plate 10	B07	CR_02720C_A	/	33.4
Plate 10	B08	CR_10430C_A	3	83.7
Plate 10	B09	C2_02450C_A	3	123.4
Plate 10	B10	CR_02420W_A	3	73.1
Plate 10	B11	C2_04200W_A	1	61.3
Plate 10	B12	C1_11240C_A	3	101.6
Plate 10	C01	C7_02240W_A	/	5.2
Plate 10	C02	C5_01240W_A	/	28.6
Plate 10	C03	C2_06530W_A	3	121.5
Plate 10	C04	C4_02240C_A	3	119.4
Plate 10	C05	C2_10790C_A	/	53.4
Plate 10	C06	C4_00800W_A	3	97.3
Plate 10	C07	C2_07940C_A	/	43.6
Plate 10	C08	CR_09120C_A	/	71.8
Plate 10	C09	CR_10240W_A	2	57.6
Plate 10	C10	C1_09840C_A	3	66.8
Plate 10	C11	C1_12810W_A	3	109.1
Plate 10	C12	C4_01910W_A	3	112.4
Plate 10	D01	C2_10060C_A	3	124.9
Plate 10	D02	C1_12760W_A	3	73.5
Plate 10	D03	C5_00770C_A	/	5.4
Plate 10	D04	C7_00950W_A	3	72.9
Plate 10	D05	C2_05680W_A	/	5.4
Plate 10	D06	C6_02570C_A	3	140.6
Plate 10	D07	NA	3	70.2
Plate 10	D08	C4_02790C_A	2	50.3
Plate 10	D09	C3_06810W_A	3	64
Plate 10	D10	C3_05800W_A	3	100.3
Plate 10	D11	C1_11800C_A	3	111.4
Plate 10	D12	C1_12220W_A	2	78.7
Plate 10	E01	C5_04740C_A	3	153.1
Plate 10	E02	C1_04410C_A	3	74
Plate 10	E03	C5_05350W_A	3	31.7
Plate 10	E04	C2_05690C_A	3	89.2
Plate 10	E05	C1_13900C_A	/	79.3
Plate 10	E06	C4_02280W_A	2	71.8
Plate 10	E07	C1_03310W_A	2	147.1
Plate 10	E08	C1_11790W_A	3	81.4
Plate 10	E09	C2_07310W_A	2	51.3
Plate 10	E10	C2_07320W_A	0	36.9
Plate 10	E11	C1_09530W_A	3	121.9
Plate 10	E12	C5_02170C_A	1	45.1
Plate 10	F01	C7_03670W_A	2	44
Plate 10	F02	C7_03660C_A	3	57.6
Plate 10	F03	C1_03800W_A	3	101.8
Plate 10	F04	C3_02180C_A	3	61.2
Plate 10	F05	C2_02460W_A	2	88.9
Plate 10	F06	CR_08020C_A	2	47.1
Plate 10	F07	C7_02550C_A	3	102.8
Plate 10	F08	CR_00460C_A	3	49.2
Plate 10	F09	C4_01680W_A	3	84.1
Plate 10	F10	C3_02280C_A	3	30.6
Plate 10	F11	C1_05230W_A	3	50.8
Plate 10	F12	C1_05240C_A	2	116
Plate 10	G01	C2_04570W_A	3	70
Plate 10	G02	C1_02860C_A	2	47.8
Plate 10	G03	C3_06500W_A	/	14.4
Plate 10	G04	C3_00420W_A	3	77.6
Plate 10	G05	CR_02590C_A	3	78.6
Plate 10	G06	CR_06120W_A	3	62
Plate 10	G07	CR_06090W_A	2	38.8
Plate 10	G08	CR_06080W_A	3	90.1
Plate 10	G09	CR_04170W_A	2	57.7
Plate 10	G10	C3_04300C_A	3	71.5
Plate 10	G11	CR_02520W_A	3	69.5
Plate 10	G12	CR_04810W_A	2	70.9
Plate 10	H01	C5_00150C_A	2	102
Plate 10	H02	C5_04090C_A	2	64.2
Plate 10	H03	C2_02710C_A	2	41.9
Plate 10	H04	C5_04150C_A	3	83
Plate 10	H05	CR_04240C_A	2	42.4
Plate 10	H06	C7_04190C_A	2	58.1
Plate 10	H07	C3_05770C_A	3	76.4
Plate 10	H08	C1_03830C_A	3	73.7
Plate 10	H09	CR_10520C_A	3	38.4
Plate 10	H10	C3_00250C_A	/	23.7
Plate 10	H11	C2_08050C_A	3	91.6
Plate 10	H12	C2_07500C_A	3	84.7
Plate 11	A01	C2_02500W_A	3	91.7
Plate 11	A02	C1_04390C_A	3	122.5
Plate 11	A03	C7_02930C_A	3	96.6
Plate 11	A04	C6_03550C_A	3	119.7
Plate 11	A05	CR_08900C_A	3	130.6
Plate 11	A06	C1_13710C_A	3	57
Plate 11	A07	C5_01430C_A	3	125.2
Plate 11	A08	C5_04840C_A	3	83.3
Plate 11	A09	C1_10920W_A	3	79.2
Plate 11	A10	C1_01470W_A	3	83.1
Plate 11	A11	CR_05520W_A	3	100.6
Plate 11	A12	C6_00870C_A	3	123.7
Plate 11	B01	CR_03340C_A	3	110.1
Plate 11	B02	CR_08120C_A	3	53.5
Plate 11	B03	CR_05660W_A	3	100.4
Plate 11	B04	C2_05230C_A	3	124.8
Plate 11	B05	C7_03850W_A	3	94.3
Plate 11	B06	C6_00560W_A	3	74.1
Plate 11	B07	C1_05560W_A	3	116.8
Plate 11	B08	C1_01480C_A	1	47.5
Plate 11	B09	C2_07350W_A	3	133.2
Plate 11	B10	C5_00690C_A	3	107.7
Plate 11	B11	CR_08910C_A	/	43.7
Plate 11	B12	C2_05340C_A	2	96.8
Plate 11	C01	C6_00780W_A	3	51.7
Plate 11	C02	C1_11330C_A	3	115.7
Plate 11	C03	CR_03030C_A	2	90.1
Plate 11	C04	C3_03390C_A	3	92.8
Plate 11	C05	CR_08630W_A	3	41
Plate 11	C06	C1_08010W_A	2	90.2
Plate 11	C07	CR_09890C_A	1	130.1
Plate 11	C08	C2_04860W_A	3	114.1
Plate 11	C09	C1_08600C_A	2	81.8
Plate 11	C10	C3_06600C_A	3	87.8
Plate 11	C11	CR_09950C_A	1	39.1
Plate 11	C12	C5_02550C_A	2	82.9
Plate 11	D01	CR_10820W_A	0	45.8
Plate 11	D02	C1_03210C_A	3	55.5
Plate 11	D03	C5_04990W_A	3	120.2
Plate 11	D04	C2_07380W_A	/	11.1
Plate 11	D05	CR_03650W_A	3	119.9
Plate 11	D06	CR_08100C_A	3	117
Plate 11	D07	CR_05140W_A	0	42.5
Plate 11	D08	C4_01280C_A	2	138.4
Plate 11	D09	C2_04510W_A	3	89.5
Plate 11	D10	C2_08310W_A	3	54.9
Plate 11	D11	CR_07030C_A	3	117.2
Plate 11	D12	CR_02650C_A	3	83.7
Plate 11	E01	C1_07950C_A	3	101.2
Plate 11	E02	C7_01210C_A	3	70.7
Plate 11	E03	CR_01360W_A	/	62.7
Plate 11	E04	C7_00470C_A	/	5.5
Plate 11	E05	C2_05210W_A	/	7.3
Plate 11	E06	C1_13030C_A	2	80.9
Plate 11	E07	CR_09480W_A	2	127.2
Plate 11	E08	C2_07300C_A	2	61.8
Plate 11	E09	CR_09760W_A	/	5.4
Plate 11	E10	CR_01050C_A	2	78.7
Plate 11	E11	CR_01660C_A	3	98.1
Plate 11	E12	C7_02460C_A	3	84.9
Plate 11	F01	C7_02320W_A	3	119.2
Plate 11	F02	C3_04400C_A	1	86.4
Plate 11	F03	CR_09160C_A	1	42.9
Plate 11	F04	C2_07450C_A	3	63.5
Plate 11	F05	CR_10700W_A	3	62.5
Plate 11	F06	CR_10490W_A	3	66.3
Plate 11	F07	C4_01080W_A	3	120.5
Plate 11	F08	C3_03650W_A	2	61.9
Plate 11	F09	C2_09430W_A	2	66.7
Plate 11	F10	C4_04650W_A	2	69.6
Plate 11	F11	C2_10200W_A	0	75.3
Plate 11	F12	C4_07060W_A	/	20.2
Plate 11	G01	C4_06870W_A	1	51
Plate 11	G02	C1_01590C_A	2	64.9
Plate 11	G03	CR_10300W_A	1	33.7
Plate 11	G04	C6_00530C_A	0	63.8
Plate 11	G05	C4_03090W_A	2	61.3
Plate 11	G06	CR_05550C_A	2	28.3
Plate 11	G07	C4_03040W_A	2	54.5
Plate 11	G08	C2_05790C_A	3	64.1
Plate 11	G09	CR_04780W_A	1	58.6
Plate 11	G10	CR_01390W_A	2	57.7
Plate 11	G11	CR_04000W_A	/	15.2
Plate 11	G12	C2_10710W_A	2	52.5
Plate 11	H01	C7_00690W_A	3	90.1
Plate 11	H02	C1_03600W_A	0	35.3
Plate 11	H03	C3_07460W_A	3	77.4
Plate 11	H04	C1_06770W_A	3	59.4
Plate 11	H05	CR_06980W_A	3	97.2
Plate 11	H06	C2_05730C_A	2	71.6
Plate 11	H07	C7_01360C_A	3	88.8
Plate 11	H08	C4_00740W_A	3	84.9
Plate 11	H09	C1_11980W_A	2	106
Plate 11	H10	C7_02050C_A	3	65.3
Plate 11	H11	CR_06660W_A	3	100.2
Plate 11	H12	C6_01980C_A	3	44.4
Plate 12	A01	C4_02640C_A	2	94.4
Plate 12	A02	C2_10680W_A	2	51.4
Plate 12	A03	C6_02780C_A	/	23.5
Plate 12	A04	C3_03930W_A	3	81.3
Plate 12	A05	C2_03920C_A	3	112.6
Plate 12	A06	C6_01170W_A	3	118.8
Plate 12	A07	C4_01670C_A	3	96.6
Plate 12	A08	C2_09680W_A	2	62.5
Plate 12	A09	C4_03840C_A	3	59.7
Plate 12	A10	CR_10470C_A	3	80.7
Plate 12	A11	C5_01280C_A	3	101.5
Plate 12	A12	CR_10540C_A	1	33.8
Plate 12	B01	C2_09900C_A	1	44.8
Plate 12	B02	CR_04080C_A	/	59
Plate 12	B03	C2_04270W_A	3	79
Plate 12	B04	CR_03820C_A	3	120.8
Plate 12	B05	C2_07120W_A	/	17.2
Plate 12	B06	C1_00560W_A	3	92
Plate 12	B07	C4_04520W_A	3	85.1
Plate 12	B08	CR_03930C_A	2	44.8
Plate 12	B09	C1_05420W_A	2	61.9
Plate 12	B10	C4_02800W_A	3	45.2
Plate 12	B11	C4_00520W_A	2	86
Plate 12	B12	C1_01160C_A	3	85.3
Plate 12	C01	C2_03200W_A	2	44
Plate 12	C02	CR_10390W_A	2	92.5
Plate 12	C03	C3_02230C_A	3	114.1
Plate 12	C04	CR_04540C_A	3	78.6
Plate 12	C05	C2_04990W_A	3	119.3
Plate 12	C06	C3_02440C_A	3	116
Plate 12	C07	C7_01780W_A	3	135.9
Plate 12	C08	C2_06470W_A	3	117.3
Plate 12	C09	C1_11670W_A	3	108.3
Plate 12	C10	C2_06920C_A	3	84.6
Plate 12	C11	C7_02340C_A	3	108.2
Plate 12	C12	C5_05320C_A	3	91.1
Plate 12	D01	C1_10150W_A	3	103.2
Plate 12	D02	C4_04720W_A	3	101.1
Plate 12	D03	C3_06210C_A	2	118.1
Plate 12	D04	CR_01810C_A	3	72.6
Plate 12	D05	C4_00380W_A	3	106.6
Plate 12	D06	C2_09850C_A	3	128.4
Plate 12	D07	C1_12530C_A	3	116.8
Plate 12	D08	C3_05600W_A	3	117.9
Plate 12	D09	C6_04510C_A	3	65.1
Plate 12	D10	C5_00470C_A	3	85
Plate 12	D11	C1_09810W_A	3	99.2
Plate 12	D12	C5_04530W_A	3	43.1
Plate 12	E01	C2_00630C_A	3	78.9
Plate 12	E02	CR_04930W_A	3	78
Plate 12	E03	C1_02010C_A	3	86.6
Plate 12	E04	C4_03280W_A	3	59.3
Plate 12	E05	C4_05350W_A	3	107.9
Plate 12	E06	C2_09750W_A	3	105.4
Plate 12	E07	C1_10280C_A	3	132.6
Plate 12	E08	C2_00170C_A	3	128.5
Plate 12	E09	C3_03990C_A	3	99.2
Plate 12	E10	C2_07680W_A	3	31.8
Plate 12	E11	C1_00400W_A	3	134.7
Plate 12	E12	C2_02060C_A	3	113.1
Plate 12	F01	C4_01790W_A	3	105.2
Plate 12	F02	C2_06870C_A	3	104.8
Plate 12	F03	C2_04690C_A	3	96.5
Plate 12	F04	C2_01380W_A	3	122.6
Plate 12	F05	CR_01080W_A	1	89.9
Plate 12	F06	C3_03190C_A	3	132
Plate 12	F07	C1_03490W_A	3	123.7
Plate 12	F08	C1_05910W_A	3	97.9
Plate 12	F09	C1_03290W_A	1	49.4
Plate 12	F10	C5_05110C_A	1	31.7
Plate 12	F11	C5_04370C_A	3	98.6
Plate 12	F12	C2_06340W_A	3	84.9
Plate 12	G01	C2_01340W_A	3	98.2
Plate 12	G02	C2_04160W_A	3	90.7
Plate 12	G03	C2_04340C_A	3	107.1
Plate 12	G04	C1_09850C_A	3	75.9
Plate 12	G05	C2_07650C_A	3	108.4
Plate 12	G06	C1_12740W_A	3	142.6
Plate 12	G07	C1_01140C_A	3	113.4
Plate 12	G08	CR_04230W_A	3	71.2
Plate 12	G09	C7_00840C_A	3	99.1
Plate 12	G10	C1_02120C_A	3	65
Plate 12	G11	C3_07450C_A	3	103.5
Plate 12	G12	C7_03480W_A	3	89.6
Plate 12	H01	C1_12930C_A	3	107.2
Plate 12	H02	C2_02590W_A	3	101.1
Plate 12	H03	C2_07730W_A	3	82.8
Plate 12	H04	CR_03920C_A	3	122.3
Plate 12	H05	C1_03100W_A	3	119.9
Plate 12	H06	C5_04650C_A	3	73.8
Plate 12	H07	C1_06000W_A	3	117.7
Plate 12	H08	C1_10710C_A	3	92
Plate 12	H09	C2_02890W_A	3	82.4
Plate 12	H10	C4_07200C_A	3	51.6
Plate 12	H11	C4_01800W_A	3	127.5
Plate 12	H12	C1_00220W_A	3	100.6
Plate 13	A01	C2_01210C_A	3	71.4
Plate 13	A02	C3_03420C_A	3	125
Plate 13	A03	C1_10450W_A	3	136.3
Plate 13	A04	C5_04130C_A	3	95.9
Plate 13	A05	C4_06280C_A	3	72.9
Plate 13	A06	C4_00470C_A	3	102.4
Plate 13	A07	C7_04330C_A	3	101.2
Plate 13	A08	C2_08100W_A	3	87.1
Plate 13	A09	C5_05000C_A	3	100.9
Plate 13	A10	C4_07090C_A	3	92.2
Plate 13	A11	CR_09140C_A	3	93.5
Plate 13	A12	C2_03050W_A	3	96.2
Plate 13	B01	CR_01780W_A	3	123.3
Plate 13	B02	CR_10720W_A	3	61.3
Plate 13	B03	C6_01430C_A	3	147.9
Plate 13	B04	C1_10470W_A	3	71.1
Plate 13	B05	C1_11290W_A	3	92.1
Plate 13	B06	C4_06980W_A	3	110.3
Plate 13	B07	C3_06920W_A	3	91.9
Plate 13	B08	C6_03820C_A	3	66
Plate 13	B09	C4_01120C_A	3	108.8
Plate 13	B10	C3_00130C_A	3	67.5
Plate 13	B11	C6_03810W_A	3	63
Plate 13	B12	C1_05990C_A	3	100.2
Plate 13	C01	C6_04040C_A	1	83.3
Plate 13	C02	C6_01990W_A	3	78.7
Plate 13	C03	C3_03440C_A	3	146.2
Plate 13	C04	C3_05580C_A	3	156
Plate 13	C05	C2_09660W_A	3	89.3
Plate 13	C06	CR_02560C_A	3	136.3
Plate 13	C07	C1_11210C_A	3	103.7
Plate 13	C08	C1_01650W_A	3	95.1
Plate 13	C09	C2_07270W_A	3	122.2
Plate 13	C10	C1_01580W_A	3	46.2
Plate 13	C11	CR_01770C_A	3	111.5
Plate 13	C12	C4_00950C_A	3	103
Plate 13	D01	C2_01090C_A	3	84.3
Plate 13	D02	C2_08690C_A	2	97
Plate 13	D03	C4_04840C_A	3	131.3
Plate 13	D04	C6_02650C_A	3	142
Plate 13	D05	C3_07680W_A	3	121.5
Plate 13	D06	CR_04500C_A	3	97
Plate 13	D07	C3_06290W_A	3	91.2
Plate 13	D08	C1_13880C_A	3	69.8
Plate 13	D09	C4_04170C_A	3	60.4
Plate 13	D10	CR_00170W_A	3	73.5
Plate 13	D11	C3_05840W_A	3	101.9
Plate 13	D12	C2_02680W_A	3	92.4
Plate 13	E01	C3_05900W_A	3	111.2
Plate 13	E02	C1_03960C_A	3	118.3
Plate 13	E03	C3_05010C_A	3	89.4
Plate 13	E04	C2_01400C_A	3	104
Plate 13	E05	C3_05960W_A	3	47.1
Plate 13	E06	C2_00790C_A	3	95.5
Plate 13	E07	CR_08680C_A	3	114
Plate 13	E08	C2_02700C_A	3	108.5
Plate 13	E09	C2_05700W_A	3	121.2
Plate 13	E10	C7_01170C_A	3	94.5
Plate 13	E11	CR_05090C_A	3	85.1
Plate 13	E12	C1_12570C_A	3	114.1
Plate 13	F01	C4_06590W_A	3	111.7
Plate 13	F02	C2_06720W_A	3	88.3
Plate 13	F03	C1_02920W_A	3	91
Plate 13	F04	CR_03530W_A	3	104.4
Plate 13	F05	CR_00380W_A	3	82.7
Plate 13	F06	C3_06490W_A	3	96.4
Plate 13	F07	C4_01760W_A	3	106.8
Plate 13	F08	C1_04680W_A	3	111.5
Plate 13	F09	C2_00710W_A	3	140
Plate 13	F10	C3_00400C_A	3	97.1
Plate 13	F11	C1_03680W_A	3	81.1
Plate 13	F12	C4_00040W_A	3	84.6
Plate 13	G01	C1_09690W_A	3	61.1
Plate 13	G02	C2_00550W_A	3	82.1
Plate 13	G03	C5_00870C_A	3	91.4
Plate 13	G04	C5_00880C_A	3	90.6
Plate 13	G05	C1_09230C_A	3	88.6
Plate 13	G06	C1_10460W_A	3	111.5
Plate 13	G07	C2_06730W_A	3	101
Plate 13	G08	C2_01030W_A	3	50.9
Plate 13	G09	C1_01620C_A	3	88.1
Plate 13	G10	C2_00190C_A	3	111.3
Plate 13	G11	C2_05820W_A	3	87.5
Plate 13	G12	C4_02070W_A	3	99.3
Plate 13	H01	C5_04400W_A	3	54.9
Plate 13	H02	C4_00360C_A	3	82
Plate 13	H03	C1_12520W_A	3	78.3
Plate 13	H04	C2_08790W_A	3	111.4
Plate 13	H05	C1_00150C_A	2	117.8
Plate 13	H06	C6_00460C_A	3	95.9
Plate 13	H07	C1_09430W_A	3	97
Plate 13	H08	C4_05640C_A	3	79
Plate 13	H09	C1_10070C_A	3	71.4
Plate 13	H10	C1_02430C_A	3	59.7
Plate 13	H11	C3_01810C_A	3	74.5
Plate 13	H12	C1_10690W_A	3	109.8
Plate 14	A01	C2_03170W_A	3	120.3
Plate 14	A02	C5_04360C_A	3	124.6
Plate 14	A03	C6_01850W_A	3	147.8
Plate 14	A04	C6_00260W_A	3	142.4
Plate 14	A05	CR_02910W_A	3	134.6
Plate 14	A06	C5_03990W_A	3	177.7
Plate 14	A07	C7_04040C_A	3	140.7
Plate 14	A08	C1_14310W_A	3	136.5
Plate 14	A09	C2_04690C_A	3	125.6
Plate 14	A10	C4_02180C_A	3	111.6
Plate 14	A11	C4_03380C_A	3	106.3
Plate 14	A12	C6_01350W_A	3	138
Plate 14	B01	CR_03280W_A	3	112.9
Plate 14	B02	CR_03300C_A	3	125.4
Plate 14	B03	C1_09290C_A	3	111.4
Plate 14	B04	C4_05440C_A	3	146.8
Plate 14	B05	CR_01760C_A	/	16
Plate 14	B06	C3_03300C_A	1	43.8
Plate 14	B07	C3_03330C_A	2	152.3
Plate 14	B08	C1_08290C_A	1	40.9
Plate 14	B09	C5_01510W_A	0	49.1
Plate 14	B10	C1_04290C_A	0	51.6
Plate 14	B11	C1_03300C_A	/	16.2
Plate 14	B12	C1_10620W_A	2	59.5
Plate 14	C01	C3_03170W_A	1	44.7
Plate 14	C02	CR_06490C_A	/	13.3
Plate 14	C03	C6_01890C_A	3	123.9
Plate 14	C04	C2_06230W_A	/	25.7
Plate 14	C05	C2_03990W_A	2	85.3
Plate 14	C06	C2_06310C_A	/	11.5
Plate 14	C07	CR_03010C_A	3	122.6
Plate 14	C08	CR_00520C_A	3	113.2
Plate 14	C09	C3_06650C_A	2	33.2
Plate 14	C10	C1_01850C_A	2	100.8
Plate 14	C11	C4_01530C_A	3	70.4
Plate 14	C12	C4_06210C_A	3	80.9
Plate 14	D01	C2_03870W_A	2	164.8
Plate 14	D02	C2_09640W_A	2	91.2
Plate 14	D03	C2_08000C_A	3	34.3
Plate 14	D04	CR_08150W_A	/	22.9
Plate 14	D05	C2_01670C_A	/	22.6
Plate 14	D06	C5_02500C_A	3	71
Plate 14	D07	C7_02500C_A	3	140
Plate 14	D08	C2_08010W_A	3	131.5
Plate 14	D09	C1_11140W_A	3	134.7
Plate 14	D10	C4_02970C_A	3	140.3
Plate 14	D11	C1_03000W_A	3	100
Plate 14	D12	C2_05150W_A	3	86.3
Plate 14	E01	C4_01320C_A	3	122.5
Plate 14	E02	C7_01740C_A	2	122.5
Plate 14	E03	C2_06880C_A	3	76.3
Plate 14	E04	C4_01850C_A	3	101.8
Plate 14	E05	C4_06850C_A	3	119.2
Plate 14	E06	C4_05290W_A	3	135.7
Plate 14	E07	CR_02490W_A	3	141.2
Plate 14	E08	C3_03360W_A	3	128.8
Plate 14	E09	C3_04720C_A	3	127.8
Plate 14	E10	C1_13850C_A	3	89.1
Plate 14	E11	C1_13540W_A	3	89.1
Plate 14	E12	C5_00460C_A	3	87
Plate 14	F01	CR_09790W_A	3	140.2
Plate 14	F02	C2_09950W_A	3	85.7
Plate 14	F03	C6_00590W_A	3	123.5
Plate 14	F04	C2_09150W_A	3	117.2
Plate 14	F05	C5_00650C_A	3	88.1
Plate 14	F06	C5_02940C_A	3	125.8
Plate 14	F07	C6_00710W_A	3	72.4
Plate 14	F08	C1_11530C_A	3	84
Plate 14	F09	C1_02500W_A	3	115.3
Plate 14	F10	C1_02530C_A	3	81
Plate 14	F11	CR_01650W_A	3	70.1
Plate 14	F12	C1_06010W_A	3	150.9
Plate 14	G01	C2_02860W_A	3	156.6
Plate 14	G02	C5_00890C_A	3	115.8
Plate 14	G03	C6_00960W_A	3	103.4
Plate 14	G04	C6_01060C_A	3	104.5
Plate 14	G05	C1_11660W_A	3	116.2
Plate 14	G06	CR_02020C_A	3	121.7
Plate 14	G07	C3_03120C_A	3	111.6
Plate 14	G08	C6_03480W_A	3	103.7
Plate 14	G09	C1_05080W_A	3	122.8
Plate 14	G10	C2_08140C_A	3	96.1
Plate 14	G11	C4_03670W_A	3	71.9
Plate 14	G12	C4_03820C_A	3	125.5
Plate 14	H01	CR_04880W_A	3	123.1
Plate 14	H02	C2_05470W_A	3	118.7
Plate 14	H03	C3_00710W_A	3	117.1
Plate 14	H04	CR_09920W_A	3	117
Plate 14	H05	C1_10660W_A	2	53.1
Plate 14	H06	C1_12310C_A	2	150.6
Plate 14	H07	C1_05640C_A	3	108.2
Plate 14	H08	C1_11300C_A	3	138.5
Plate 14	H09	C4_00510C_A	3	95.4
Plate 14	H10	C4_02880C_A	3	87.6
Plate 14	H11	C1_00660C_A	/	62.3
Plate 14	H12	C3_07800C_A	/	15
Plate 15	A01	CR_03210C_A	3	81.7
Plate 15	A02	CR_10410C_A	3	64.1
Plate 15	A03	CR_01350C_A	0	43.2
Plate 15	A04	C6_02910W_A	3	75.6
Plate 15	A05	CR_06720W_A	3	62.5
Plate 15	A06	CR_04280C_A	1	90.7
Plate 15	A07	C4_02090C_A	3	62.1
Plate 15	A08	C6_01920C_A	3	86.1
Plate 15	A09	C2_00290W_A	3	75.9
Plate 15	A10	CR_10690W_A	3	74.2
Plate 15	A11	C5_02150C_A	3	43.2
Plate 15	A12	C6_04160C_A	2	58.3
Plate 15	B01	CR_00800C_A	2	43.9
Plate 15	B02	CR_08490W_A	3	62.2
Plate 15	B03	C4_01650C_A	3	64
Plate 15	B04	C1_06710W_A	3	71.3
Plate 15	B05	C4_01750C_A	1	28.5
Plate 15	B06	C4_03730C_A	3	73.1
Plate 15	B07	C3_00350W_A	3	72.6
Plate 15	B08	C2_05670C_A	3	78
Plate 15	B09	C2_08810C_A	1	33.1
Plate 15	B10	C1_11420W_A	2	71.3
Plate 15	B11	CR_10610C_A	3	51.8
Plate 15	B12	CR_08560C_A	3	78
Plate 15	C01	C4_03790W_A	/	20.3
Plate 15	C02	C4_02780W_A	/	46.8
Plate 15	C03	C2_10360C_A	1	36.6
Plate 15	C04	CR_04360C_A	3	77.3
Plate 15	C05	CR_00580W_A	3	57.8
Plate 15	C06	C7_01300C_A	3	57.9
Plate 15	C07	C3_02780W_A	2	37.4
Plate 15	C08	C3_07410C_A	2	56.9
Plate 15	C09	C1_08560W_A	/	9.8
Plate 15	C10	CR_04380C_A	/	17.7
Plate 15	C11	C2_09160W_A	3	67.9
Plate 15	C12	C1_07460C_A	1	61.8
Plate 15	D01	C1_08680C_A	2	74.5
Plate 15	D02	C1_08020W_A	3	76.8
Plate 15	D03	C2_03060W_A	/	10.4
Plate 15	D04	C1_01570C_A	3	67.6
Plate 15	D05	C4_06410W_A	3	66.1
Plate 15	D06	C1_14260C_A	/	54.7
Plate 15	D07	NA	3	76.5
Plate 15	D08	C5_03790W_A	3	55.1
Plate 15	D09	C7_03630C_A	2	52.9
Plate 15	D10	C1_02710W_A	2	42.2
Plate 15	D11	C2_08500W_A	2	46.5
Plate 15	D12	C5_05310W_A	/	6.3
Plate 15	E01	C1_03520W_A	/	19.5
Plate 15	E02	C5_01600C_A	3	71.8
Plate 15	E03	CR_03100W_A	0	42.5
Plate 15	E04	C5_05330C_A	3	50.3
Plate 15	E05	C5_04100W_A	1	41.6
Plate 15	E06	C4_02460W_A	1	38
Plate 15	E07	C1_07490C_A	3	44.7
Plate 15	E08	C6_02590C_A	3	142.6
Plate 15	E09	C2_00380C_A	/	23.2
Plate 15	E10	CR_04260W_A	2	66.4
Plate 15	E11	C5_00590W_A	3	37.4
Plate 15	E12	C6_04520W_A	1	32.9
Plate 15	F01	C1_02160W_A	1	35.9
Plate 15	F02	C4_03030C_A	2	55.5
Plate 15	F03	C1_06590C_A	3	64.5
Plate 15	F04	C1_08030W_A	2	74.2
Plate 15	F05	CR_05700C_A	1	26.2
Plate 15	F06	C2_02870W_A	3	103.9
Plate 15	F07	C5_04660C_A	/	19.4
Plate 15	F08	C1_13730C_A	3	72.9
Plate 15	F09	CR_07090W_A	3	88.1
Plate 15	F10	CR_07380C_A	2	116.8
Plate 15	F11	C4_01870C_A	0	28
Plate 15	F12	C1_09970C_A	3	132.4
Plate 15	G01	CR_01000C_A	3	63.9
Plate 15	G02	C2_02630W_A	3	79.5
Plate 15	G03	C1_07190W_A	2	81.2
Plate 15	G04	C2_00830C_A	3	81.4
Plate 15	G05	C3_01030W_A	2	56.8
Plate 15	G06	C2_10740C_A	2	49.1
Plate 15	G07	C3_02350W_A	3	78.3
Plate 15	G08	C4_06930C_A	0	48.7
Plate 15	G09	C2_07460W_A	3	94
Plate 15	G10	C4_06150C_A	3	68.3
Plate 15	G11	C1_11220C_A	1	36.7
Plate 15	G12	CR_02610C_A	3	52.3
Plate 15	H01	C1_10040W_A	1	48.2
Plate 15	H02	C7_00800C_A	3	53.9
Plate 15	H03	C6_01280W_A	3	108.4
Plate 15	H04	C1_01330C_A	3	96.8
Plate 15	H05	C1_01280C_A	3	63.5
Plate 15	H06	C1_01260C_A	3	58.4
Plate 15	H07	C7_03250C_A	0	35.6
Plate 15	H08	C4_05010W_A	3	92
Plate 15	H09	C1_08660C_A	3	81
Plate 15	H10	C1_04380W_A	3	66.2
Plate 15	H11	C4_00220C_A	2	42.2
Plate 15	H12	C7_01970C_A	/	16.9
Plate 16	A01	CR_02710W_A	2	48.5
Plate 16	A02	C2_10120W_A	3	63.6
Plate 16	A03	C2_06300W_A	3	62.8
Plate 16	A04	C3_03060W_A	3	66.1
Plate 16	A05	C3_02020W_A	2	66.2
Plate 16	A06	C3_00560C_A	2	49.1
Plate 16	A07	C1_09710C_A	2	33.9
Plate 16	A08	C1_00620W_A	2	81.9
Plate 16	A09	CR_04140W_A	3	53.2
Plate 16	A10	CR_10210W_A	3	104.6
Plate 16	A11	C2_05460W_A	1	86.4
Plate 16	A12	C7_03240W_A	3	74.3
Plate 16	B01	C2_00150W_A	3	72.4
Plate 16	B02	C1_01350C_A	3	72.7
Plate 16	B03	C3_04140C_A	3	69.7
Plate 16	B04	C1_10430W_A	3	66.3
Plate 16	B05	CR_02060W_A	3	72.2
Plate 16	B06	C2_06120C_A	3	76.6
Plate 16	B07	C3_04060C_A	3	75.6
Plate 16	B08	C5_00530W_A	3	59.1
Plate 16	B09	C3_06010W_A	3	73
Plate 16	B10	CR_09880W_A	0	54.5
Plate 16	B11	C3_04660C_A	3	75.9
Plate 16	B12	CR_05130C_A	3	88.7
Plate 16	C01	C3_00920W_A	3	91.7
Plate 16	C02	C4_05190C_A	3	72.8
Plate 16	C03	C1_14500C_A	3	64.4
Plate 16	C04	C6_00620W_A	3	67.3
Plate 16	C05	C2_05030C_A	3	85.2
Plate 16	C06	C5_02600W_A	3	103.4
Plate 16	C07	C2_09590C_A	3	91.6
Plate 16	C08	C2_00360C_A	3	70.1
Plate 16	C09	C1_03450C_A	3	68.4
Plate 16	C10	C6_04470C_A	3	64.7
Plate 16	C11	C6_04530C_A	3	78.5
Plate 16	C12	C6_04540C_A	3	65.9
Plate 16	D01	C6_00150W_A	3	81.7
Plate 16	D02	C1_11030W_A	3	70
Plate 16	D03	C2_06520C_A	3	75.2
Plate 16	D04	C6_03850C_A	3	79.4
Plate 16	D05	CR_08200C_A	3	77.2
Plate 16	D06	C2_00960C_A	3	78.1
Plate 16	D07	C2_00340C_A	3	69.6
Plate 16	D08	C1_00610W_A	3	90.2
Plate 16	D09	C1_14220C_A	3	101.8
Plate 16	D10	C1_12350W_A	3	73.6
Plate 16	D11	C2_04530W_A	1	67.4
Plate 16	D12	C5_03830C_A	2	65.1
Plate 16	E01	C3_01860C_A	2	54.7
Plate 16	E02	C3_00490W_A	2	53.4
Plate 16	E03	CR_10550W_A	3	60.2
Plate 16	E04	C4_04340C_A	3	67.7
Plate 16	E05	C7_01330C_A	3	71.3
Plate 16	E06	C5_03120W_A	1	74.2
Plate 16	E07	C5_01680C_A	3	69.3
Plate 16	E08	C1_05030C_A	3	78.6
Plate 16	E09	C4_06270C_A	3	91.4
Plate 16	E10	C7_03050W_A	/	5.3
Plate 16	E11	C7_01920W_A	3	63.1
Plate 16	E12	C5_02050W_A	1	61.2
Plate 16	F01	CR_04910W_A	1	54.9
Plate 16	F02	C5_00800C_A	3	72
Plate 16	F03	C2_05360C_A	3	63.7
Plate 16	F04	C6_00210W_A	3	74.2
Plate 16	F05	C1_10290W_A	3	134.2
Plate 16	F06	C2_04830W_A	3	114.8
Plate 16	F07	CR_07560W_A	3	101.3
Plate 16	F08	C2_07400C_A	3	98.3
Plate 16	F09	C2_07480W_A	3	96.1
Plate 16	F10	C2_07560W_A	3	56.8
Plate 16	F11	C2_07600C_A	3	87
Plate 16	F12	CR_04120C_A	3	81
Plate 16	G01	C2_01660C_A	3	90.4
Plate 16	G02	C2_01600C_A	1	64.6
Plate 16	G03	C2_01550W_A	2	71.6
Plate 16	G04	C2_05650W_A	3	101.6
Plate 16	G05	C7_01220W_A	3	61.1
Plate 16	G06	C7_01340W_A	3	64.3
Plate 16	G07	C1_01100W_A	3	58.5
Plate 16	G08	C1_01190C_A	3	85.8
Plate 16	G09	C3_03520C_A	3	83.1
Plate 16	G10	C1_07200W_A	3	78.5
Plate 16	G11	C2_03310C_A	2	77.1
Plate 16	G12	C3_03830W_A	3	88.8
Plate 16	H01	C1_09800C_A	3	74.4
Plate 16	H02	C3_05430W_A	3	91.7
Plate 16	H03	C3_05550C_A	3	70.7
Plate 16	H04	C1_03320C_A	3	65.1
Plate 16	H05	C1_03360W_A	3	74.5
Plate 16	H06	C1_03470C_A	3	73.2
Plate 16	H07	CR_08570W_A	3	88.1
Plate 16	H08	C4_02050W_A	3	73.3
Plate 16	H09	C7_00870W_A	3	96.4
Plate 16	H10	C1_13870W_A	3	80.3
Plate 16	H11	C1_13660W_A	3	76.8
Plate 16	H12	C7_04210C_A	3	140.5
Plate 17	A01	C7_04180W_A	3	74.9
Plate 17	A02	C6_03540W_A	3	74.3
Plate 17	A03	C6_01820C_A	3	52.1
Plate 17	A04	C3_01320C_A	3	53.9
Plate 17	A05	C1_07090C_A	3	77.5
Plate 17	A06	CR_07300W_A	3	56.5
Plate 17	A07	C1_05670W_A	3	68.1
Plate 17	A08	C2_01160W_A	3	87.3
Plate 17	A09	C7_03650W_A	3	77.8
Plate 17	A10	C4_00310C_A	3	85.5
Plate 17	A11	C3_07950C_A	/	70.2
Plate 17	A12	C3_06750W_A	1	36.5
Plate 17	B01	C1_03350C_A	1	39.5
Plate 17	B02	CR_01120C_A	3	48.4
Plate 17	B03	C2_09720W_A	2	33.4
Plate 17	B04	C4_05140C_A	3	72.7
Plate 17	B05	C3_00780W_A	3	59.2
Plate 17	B06	C2_06190W_A	3	82
Plate 17	B07	C2_06210C_A	3	100.3
Plate 17	B08	CR_02210W_A	3	58.3
Plate 17	B09	C2_05110W_A	3	102
Plate 17	B10	C3_03030C_A	3	91.4
Plate 17	B11	C1_13130C_A	3	104.9
Plate 17	B12	CR_10290C_A	2	74
Plate 17	C01	CR_07910C_A	3	71.1
Plate 17	C02	C3_04230W_A	3	54.8
Plate 17	C03	C1_09760C_A	3	26.2
Plate 17	C04	C1_09640W_A	/	22.3
Plate 17	C05	C1_09630W_A	2	49.7
Plate 17	C06	C2_00390C_A	3	94.6
Plate 17	C07	C2_00540W_A	3	106.3
Plate 17	C08	C2_00600C_A	3	86.7
Plate 17	C09	C4_04710W_A	3	81.9
Plate 17	C10	C4_04590W_A	3	129.8
Plate 17	C11	C4_04450C_A	3	101.4
Plate 17	C12	C7_01660C_A	3	106.7
Plate 17	D01	C7_01640W_A	3	54.1
Plate 17	D02	C1_00640C_A	/	12.2
Plate 17	D03	C1_00500C_A	3	103.8
Plate 17	D04	C1_00390W_A	3	114.2
Plate 17	D05	C7_01870W_A	3	87.4
Plate 17	D06	C1_11870W_A	3	95.8
Plate 17	D07	C1_12010C_A	3	104.7
Plate 17	D08	C1_12030W_A	3	73.7
Plate 17	D09	C1_12120W_A	3	94.6
Plate 17	D10	C5_02760W_A	3	73.8
Plate 17	D11	CR_07920W_A	3	102.6
Plate 17	D12	C4_03550W_A	3	132.3
Plate 17	E01	CR_08210C_A	3	35.9
Plate 17	E02	CR_06150C_A	2	44.8
Plate 17	E03	C2_06970W_A	3	101.9
Plate 17	E04	C1_13060C_A	3	71.6
Plate 17	E05	C2_00930C_A	3	108.3
Plate 17	E06	C2_00810C_A	3	113.9
Plate 17	E07	C2_00780W_A	3	108.6
Plate 17	E08	C2_00740C_A	3	101.8
Plate 17	E09	C1_13170C_A	3	131
Plate 17	E10	C1_00440W_A	3	126
Plate 17	E11	C1_06730W_A	3	117
Plate 17	E12	CR_04870C_A	3	155.2
Plate 17	F01	C1_11100W_A	3	68.3
Plate 17	F02	C5_01320W_A	3	51.9
Plate 17	F03	C5_04940W_A	3	88.8
Plate 17	F04	C1_00930C_A	3	98.2
Plate 17	F05	CR_03040C_A	3	82.2
Plate 17	F06	CR_03110W_A	3	63.8
Plate 17	F07	C3_07830W_A	3	67
Plate 17	F08	CR_07620W_A	3	88.3
Plate 17	F09	C3_06080W_A	3	127.9
Plate 17	F10	C6_04410C_A	3	127.1
Plate 17	F11	C3_05130C_A	3	130
Plate 17	F12	C6_03780C_A	3	150.9
Plate 17	G01	C6_03730C_A	3	33.8
Plate 17	G02	C6_02410W_A	3	98.6
Plate 17	G03	C3_04200W_A	3	76.3
Plate 17	G04	C5_02660C_A	/	17.3
Plate 17	G05	CR_07810W_A	3	100.8
Plate 17	G06	CR_07200W_A	3	108.7
Plate 17	G07	C4_01550C_A	3	90.7
Plate 17	G08	C1_14050C_A	3	113.2
Plate 17	G09	CR_01060W_A	3	143.4
Plate 17	G10	C4_00160C_A	3	132.8
Plate 17	G11	C6_00570C_A	3	143.5
Plate 17	G12	C3_03560W_A	3	142.2
Plate 17	H01	C1_07210C_A	3	69.5
Plate 17	H02	C3_03870C_A	3	91.6
Plate 17	H03	C4_01830C_A	3	93.9
Plate 17	H04	C7_01040C_A	3	87.2
Plate 17	H05	C1_14120C_A	3	86.1
Plate 17	H06	CR_09390C_A	3	101.8
Plate 17	H07	C7_00270W_A	3	103.6
Plate 17	H08	C4_04320W_A	3	144.3
Plate 17	H09	C2_02270C_A	3	39.4
Plate 17	H10	CR_04350C_A	3	143.2
Plate 17	H11	C4_00290C_A	3	131
Plate 17	H12	C4_00340W_A	3	149.5
Plate 18	A01	C4_00440C_A	3	101
Plate 18	A02	C4_00480W_A	3	108.3
Plate 18	A03	C7_03010W_A	3	75.3
Plate 18	A04	C2_05750W_A	3	88.9
Plate 18	A05	C7_01180W_A	3	89.2
Plate 18	A06	C1_06090C_A	3	131.4
Plate 18	A07	C1_06070W_A	3	81.2
Plate 18	A08	C4_00570C_A	3	82.4
Plate 18	A09	C1_04790W_A	3	117.3
Plate 18	A10	C1_12410C_A	3	70
Plate 18	A11	C6_01930W_A	3	118.4
Plate 18	A12	C4_07140W_A	3	113.6
Plate 18	B01	C6_02230W_A	3	67.9
Plate 18	B02	CR_03850W_A	3	118.3
Plate 18	B03	C5_03390C_A	3	113.3
Plate 18	B04	C2_10210C_A	3	102.3
Plate 18	B05	CR_02000C_A	2	79.4
Plate 18	B06	C6_02770W_A	3	98
Plate 18	B07	C4_05130C_A	3	145.3
Plate 18	B08	C1_10270C_A	3	102.7
Plate 18	B09	C5_02270W_A	3	116.3
Plate 18	B10	C1_06800W_A	3	97.3
Plate 18	B11	C6_00090W_A	3	137.4
Plate 18	B12	C1_03060C_A	2	92
Plate 18	C01	CR_03760W_A	3	61.9
Plate 18	C02	C7_03420C_A	3	106.5
Plate 18	C03	CR_07960C_A	3	74.1
Plate 18	C04	C5_00330C_A	3	94.9
Plate 18	C05	C4_02210W_A	3	84.6
Plate 18	C06	C7_01990C_A	3	87.2
Plate 18	C07	C2_06320W_A	3	119.6
Plate 18	C08	C6_02480W_A	3	92.3
Plate 18	C09	C2_04460W_A	3	96.3
Plate 18	C10	C1_06940C_A	3	135.9
Plate 18	C11	C1_02640C_A	/	5.5
Plate 18	C12	C4_05540W_A	3	156
Plate 18	D01	CR_09020C_A	3	126.9
Plate 18	D02	CR_02990C_A	/	65.5
Plate 18	D03	CR_01500W_A	3	91.1
Plate 18	D04	C4_01100C_A	3	102.5
Plate 18	D05	C2_08800C_A	3	80.5
Plate 18	D06	C4_03700W_A	3	76.3
Plate 18	D07	C1_05940W_A	3	144.8
Plate 18	D08	CR_02620C_A	3	113.1
Plate 18	D09	CR_04960C_A	3	76
Plate 18	D10	C6_01870C_A	3	106.3
Plate 18	D11	C1_02750C_A	3	150.4
Plate 18	D12	C4_01510W_A	3	135.7
Plate 18	E01	CR_07100W_A	3	129.1
Plate 18	E02	C4_02990C_A	3	123.5
Plate 18	E03	C1_00630W_A	3	103.4
Plate 18	E04	C1_13670W_A	3	93.4
Plate 18	E05	C3_06150W_A	3	103.1
Plate 18	E06	C3_01890C_A	3	57.3
Plate 18	E07	C4_00430W_A	3	97.1
Plate 18	E08	C4_06900W_A	3	92.5
Plate 18	E09	C3_07300W_A	3	146
Plate 18	E10	C1_09400C_A	3	98.2
Plate 18	E11	C3_03570C_A	3	93.7
Plate 18	E12	C4_02920W_A	3	168.2
Plate 18	F01	C1_00510W_A	0	105.7
Plate 18	F02	C1_04000C_A	3	129.6
Plate 18	F03	C2_01170C_A	3	100.5
Plate 18	F04	C4_05070C_A	3	98.4
Plate 18	F05	C3_03140C_A	3	109.2
Plate 18	F06	C4_02310W_A	3	100.5
Plate 18	F07	C5_01670W_A	3	84.1
Plate 18	F08	C4_00880W_A	/	17.5
Plate 18	F09	C5_01100C_A	/	13.2
Plate 18	F10	C6_01300W_A	3	86.7
Plate 18	F11	C6_00760W_A	3	156.8
Plate 18	F12	CR_09320C_A	3	166
Plate 18	G01	C2_09870W_A	3	100.8
Plate 18	G02	CR_04620C_A	3	126.7
Plate 18	G03	C1_08370W_A	3	86.9
Plate 18	G04	C3_04260W_A	3	85.5
Plate 18	G05	C1_01770W_A	3	117.7
Plate 18	G06	C2_05290C_A	3	73.7
Plate 18	G07	C3_05870C_A	3	88.4
Plate 18	G08	C1_08570C_A	3	94
Plate 18	G09	C1_04980C_A	3	113.4
Plate 18	G10	C4_06710W_A	3	107.2
Plate 18	G11	C3_05780C_A	3	102.4
Plate 18	G12	CR_00180C_A	3	125.5
Plate 18	H01	C1_09120W_A	3	87.4
Plate 18	H02	C5_04430C_A	3	124.1
Plate 18	H03	C6_01710C_A	3	112.4
Plate 18	H04	C3_01500C_A	3	135.6
Plate 18	H05	C4_05550C_A	3	94
Plate 18	H06	C2_08940C_A	2	124.1
Plate 18	H07	C4_00600C_A	3	95.5
Plate 18	H08	C3_04490W_A	3	140.5
Plate 18	H09	C2_08730W_A	3	140.2
Plate 18	H10	C2_02350C_A	3	87.9
Plate 18	H11	C2_05660W_A	3	139.6
Plate 18	H12	C1_02510W_A	3	90.4
Plate 19	A01	C2_08670C_A	2	92.4
Plate 19	A02	C5_00190C_A	3	90
Plate 19	A03	C5_04050W_A	3	124.8
Plate 19	A04	C2_02880C_A	3	136.5
Plate 19	A05	C5_02320C_A	3	142.1
Plate 19	A06	C3_02070C_A	3	122.5
Plate 19	A07	C3_07620C_A	3	126.5
Plate 19	A08	C3_03510C_A	3	127.1
Plate 19	A09	CR_10010C_A	3	98.6
Plate 19	A10	NA	3	131.7
Plate 19	A11	C3_04650W_A	3	140
Plate 19	A12	CR_00190W_A	3	147.3
Plate 19	B01	C6_00480C_A	3	82.6
Plate 19	B02	C1_09040C_A	3	114.3
Plate 19	B03	C2_08910C_A	3	89.7
Plate 19	B04	CR_05530C_A	3	116.4
Plate 19	B05	CR_03050C_A	3	123.6
Plate 19	B06	C1_10480W_A	3	120.4
Plate 19	B07	C2_01840C_A	3	126.4
Plate 19	B08	C3_05080W_A	3	139.8
Plate 19	B09	C1_01780C_A	3	129.4
Plate 19	B10	C4_05430C_A	3	122
Plate 19	B11	C5_02690W_A	3	148.7
Plate 19	B12	C6_03090W_A	3	138.7
Plate 19	C01	C1_11490C_A	3	136
Plate 19	C02	CR_08720W_A	3	127.6
Plate 19	C03	C5_04420W_A	3	131.7
Plate 19	C04	C6_03750C_A	3	128.2
Plate 19	C05	CR_08310C_A	3	108.2
Plate 19	C06	C6_01180C_A	3	111.6
Plate 19	C07	C1_05110C_A	3	104.8
Plate 19	C08	C6_04570W_A	3	121.4
Plate 19	C09	C1_06270W_A	3	127.2
Plate 19	C10	C3_00890C_A	3	89
Plate 19	C11	C7_04160W_A	3	125.7
Plate 19	C12	C2_03610W_A	3	125.7
Plate 19	D01	C3_00170C_A	3	123.6
Plate 19	D02	C4_03100W_A	3	119.8
Plate 19	D03	C2_03150C_A	3	132
Plate 19	D04	C3_04160W_A	3	124
Plate 19	D05	C6_00490W_A	3	102.9
Plate 19	D06	C4_01010C_A	3	117.2
Plate 19	D07	C3_01830C_A	3	112
Plate 19	D08	C6_01030W_A	3	133.2
Plate 19	D09	C5_01720C_A	3	124.6
Plate 19	D10	C1_05020C_A	3	129
Plate 19	D11	C4_00710W_A	3	141
Plate 19	D12	C2_02570W_A	3	132.8
Plate 19	E01	C5_01470C_A	3	153.4
Plate 19	E02	C3_07910W_A	3	148.7
Plate 19	E03	CR_08040W_A	3	129.4
Plate 19	E04	C1_14340C_A	2	91.3
Plate 19	E05	C2_04810W_A	3	134
Plate 19	E06	C3_02480C_A	3	134.5
Plate 19	E07	C2_06710W_A	3	140.7
Plate 19	E08	C3_07260C_A	3	141.1
Plate 19	E09	C5_01230C_A	3	127.9
Plate 19	E10	C6_03270C_A	3	110.5
Plate 19	E11	CR_00590W_A	3	148.4
Plate 19	E12	C3_05020W_A	3	159.3
Plate 19	F01	C1_14400C_A	2	82.9
Plate 19	F02	CR_01700C_A	2	125.7
Plate 19	F03	C3_04440C_A	3	130.3
Plate 19	F04	C1_08850C_A	3	128.3
Plate 19	F05	C3_02060W_A	3	127.7
Plate 19	F06	CR_03810W_A	3	135
Plate 19	F07	C1_09130W_A	3	125.1
Plate 19	F08	CR_10650W_A	3	127
Plate 19	F09	C1_14130W_A	3	116.5
Plate 19	F10	C1_07430W_A	3	127.8
Plate 19	F11	C2_03900C_A	3	133
Plate 19	F12	CR_07160C_A	3	143.9
Plate 19	G01	C7_03300C_A	3	110
Plate 19	G02	C1_11750W_A	3	115.3
Plate 19	G03	C6_00330C_A	3	113.8
Plate 19	G04	C1_07470C_A	3	123.9
Plate 19	G05	CR_00480W_A	3	52.7
Plate 19	G06	C3_07430W_A	3	131.7
Plate 19	G07	CR_03780C_A	3	124.3
Plate 19	G08	CR_10510W_A	3	130.7
Plate 19	G09	C1_00120C_A	3	104.1
Plate 19	G10	CR_03370C_A	3	107.8
Plate 19	G11	C2_03690C_A	3	156.6
Plate 19	G12	C3_00930W_A	3	128.7
Plate 19	H01	CR_03330W_A	3	114.4
Plate 19	H02	C7_00120W_A	3	129.8
Plate 19	H03	CR_05980W_A	3	120.7
Plate 19	H04	C1_03050W_A	3	129.8
Plate 19	H05	C1_00470C_A	3	134.7
Plate 19	H06	C1_04280C_A	2	103.2
Plate 19	H07	C1_04780C_A	3	121.5
Plate 19	H08	C2_04250W_A	3	132.7
Plate 19	H09	C4_02270C_A	3	111.7
Plate 19	H10	C3_01510W_A	3	142.9
Plate 19	H11	CR_07770C_A	3	160.5
Plate 19	H12	C1_09210C_A	3	143.4
Plate 20	A01	C1_07540C_A	3	111.7
Plate 20	A02	C1_02570C_A	3	111.6
Plate 20	A03	C1_08240C_A	3	110.8
Plate 20	A04	C5_03010W_A	2	132.2
Plate 20	A05	C3_03640W_A	3	103.3
Plate 20	A06	C4_04030W_A	3	143.8
Plate 20	A07	C6_02180W_A	3	131.5
Plate 20	A08	C1_02880C_A	3	95.5
Plate 20	A09	C5_04260W_A	3	142.9
Plate 20	A10	CR_06860C_A	3	136.9
Plate 20	A11	C1_11070W_A	3	160
Plate 20	A12	C1_08000W_A	3	137.3
Plate 20	B01	C1_09240C_A	3	133.1
Plate 20	B02	C2_06460W_A	3	139
Plate 20	B03	C5_01570C_A	3	118.6
Plate 20	B04	C5_01460W_A	3	98.6
Plate 20	B05	C6_01690W_A	3	84.4
Plate 20	B06	C1_11500C_A	3	118
Plate 20	B07	C4_00560C_A	2	111
Plate 20	B08	C1_11600W_A	3	137.9
Plate 20	B09	C4_00350W_A	3	161.3
Plate 20	B10	C1_02530C_A	3	151.3
Plate 20	B11	C1_00860W_A	3	132.8
Plate 20	B12	C5_04800W_A	3	146.5
Plate 20	C01	C1_02320C_A	3	124.5
Plate 20	C02	C1_11440C_A	3	107.6
Plate 20	C03	C5_02900W_A	/	25.2
Plate 20	C04	C2_04560W_A	3	115.8
Plate 20	C05	C5_04340W_A	3	123.8
Plate 20	C06	C1_12360C_A	3	150.8
Plate 20	C07	C1_11610C_A	3	140.1
Plate 20	C08	C2_06330C_A	3	137.1
Plate 20	C09	C2_07830W_A	3	159
Plate 20	C10	CR_03140C_A	3	145.4
Plate 20	C11	C2_01450C_A	3	152.2
Plate 20	C12	C3_02460C_A	3	156.7
Plate 20	D01	C1_10420C_A	3	126.4
Plate 20	D02	C3_00900C_A	3	129.6
Plate 20	D03	C1_07030C_A	3	132.6
Plate 20	D04	C1_10720C_A	3	103.3
Plate 20	D05	C2_09880C_A	3	117.9
Plate 20	D06	C2_07840W_A	3	122
Plate 20	D07	C2_09710C_A	3	152
Plate 20	D08	C5_01610W_A	3	94.6
Plate 20	D09	C1_10610W_A	3	127.3
Plate 20	D10	C7_01230C_A	3	155
Plate 20	D11	CR_01830C_A	3	149.7
Plate 20	D12	C2_03090C_A	3	151.1
Plate 20	E01	C1_07910C_A	3	42.9
Plate 20	E02	C3_03070W_A	3	136.5
Plate 20	E03	C3_00320W_A	3	144.7
Plate 20	E04	C3_04520C_A	3	83.4
Plate 20	E05	CR_06030C_A	3	121.8
Plate 20	E06	C7_02450W_A	3	157.7
Plate 20	E07	C4_06530C_A	3	154
Plate 20	E08	C2_09860C_A	3	143.6
Plate 20	E09	C5_02220C_A	3	143.6
Plate 20	E10	C1_09600C_A	3	125.3
Plate 20	E11	C3_01420C_A	3	123.1
Plate 20	E12	C5_01180W_A	3	163.1
Plate 20	F01	C4_05840W_A	3	145
Plate 20	F02	CR_05020W_A	3	135.2
Plate 20	F03	C6_04610C_A	3	99.2
Plate 20	F04	C2_01920C_A	3	118.1
Plate 20	F05	C6_01650C_A	3	116.5
Plate 20	F06	C2_09700W_A	3	151.4
Plate 20	F07	C2_01970C_A	3	154.5
Plate 20	F08	CR_09700W_A	3	129.8
Plate 20	F09	C4_02520C_A	3	140
Plate 20	F10	CR_07700W_A	3	125.1
Plate 20	F11	C2_09170W_A	3	133.2
Plate 20	F12	C2_03800C_A	3	158.3
Plate 20	G01	C5_02700W_A	3	131.1
Plate 20	G02	C5_02300C_A	/	33.9
Plate 20	G03	C2_08830W_A	3	133.7
Plate 20	G04	C6_03170C_A	3	116.1
Plate 20	G05	CR_06810W_A	3	111
Plate 20	G06	C1_04890W_A	3	146.1
Plate 20	G07	C6_04550C_A	3	152.1
Plate 20	G08	C2_04350C_A	3	34.7
Plate 20	G09	C1_12650C_A	3	134.9
Plate 20	G10	CR_03960C_A	3	135.2
Plate 20	G11	C1_09880C_A	2	146.9
Plate 20	G12	C2_09600C_A	3	114.9
Plate 20	H01	C5_04300C_A	3	87.6
Plate 20	H02	C5_01290C_A	3	99.9
Plate 20	H03	CR_06840W_A	2	74.5
Plate 20	H04	C5_04920C_A	3	141
Plate 20	H05	C1_02930C_A	3	134.2
Plate 20	H06	C3_01880W_A	3	153.3
Plate 20	H07	CR_09290W_A	3	76.6
Plate 20	H08	C3_06090C_A	2	122.2
Plate 20	H09	C6_04220C_A	3	138.6
Plate 20	H10	C1_11470C_A	3	134.2
Plate 20	H11	C5_03090W_A	3	100.7
Plate 20	H12	C2_02510W_A	1	56.3
Plate 21	A01	C5_03050C_A	3	111.5
Plate 21	A02	CR_03660C_A	3	133.8
Plate 21	A03	C6_04620C_A	3	129.4
Plate 21	A04	C5_01410C_A	3	145.6
Plate 21	A05	CR_09680C_A	3	121.9
Plate 21	A06	C2_02370C_A	3	145.3
Plate 21	A07	C4_00400W_A	3	80.1
Plate 21	A08	C1_04750W_A	3	148.7
Plate 21	A09	C2_05260W_A	3	95.3
Plate 21	A10	C4_06480C_A	3	134.1
Plate 21	A11	C1_10650W_A	3	131.6
Plate 21	A12	CR_04290W_A	3	113.7
Plate 21	B01	C3_03310C_A	3	94.2
Plate 21	B02	CR_01990C_A	3	39.8
Plate 21	B03	C1_01740W_A	3	123.3
Plate 21	B04	C5_04570C_A	3	26.5
Plate 21	B05	C5_05230C_A	3	90.3
Plate 21	B06	C4_03430W_A	3	134.2
Plate 21	B07	C4_06000W_A	0	135.1
Plate 21	B08	C1_03980W_A	3	49.5
Plate 21	B09	C1_11170W_A	0	80.3
Plate 21	B10	C1_03370W_A	/	6.5
Plate 21	B11	CR_02970C_A	2	109
Plate 21	B12	C2_00410C_A	2	168.2
Plate 21	C01	C4_07190W_A	0	60.2
Plate 21	C02	C2_02150C_A	2	96
Plate 21	C03	C4_05240C_A	2	144.9
Plate 21	C04	C2_05780C_A	3	133.1
Plate 21	C05	C6_00830C_A	3	147.7
Plate 21	C06	C1_03760C_A	3	145.6
Plate 21	C07	C6_02600W_A	3	141.1
Plate 21	C08	CR_10350C_A	3	149.7
Plate 21	C09	C2_00180C_A	3	124.4
Plate 21	C10	C1_13690C_A	3	147.8
Plate 21	C11	C7_02640W_A	3	162.7
Plate 21	C12	C1_01010W_A	3	136.9
Plate 21	D01	C3_05530W_A	/	14.9
Plate 21	D02	C2_02600C_A	3	110.5
Plate 21	D03	C4_02470C_A	/	41.5
Plate 21	D04	C3_01820W_A	3	141.5
Plate 21	D05	CR_10180W_A	3	146
Plate 21	D06	C2_03120W_A	3	138.2
Plate 21	D07	C1_05880W_A	3	134.5
Plate 21	D08	C1_12510W_A	3	136.1
Plate 21	D09	C2_01690W_A	3	90.7
Plate 21	D10	C4_00300C_A	3	50.2
Plate 21	D11	C1_08500C_A	/	6.1
Plate 21	D12	CR_04110W_A	3	142
Plate 21	E01	C1_09590C_A	3	116.4
Plate 21	E02	C3_05390C_A	3	124.3
Plate 21	E03	CR_07130C_A	3	131
Plate 21	E04	C2_08950W_A	3	138.6
Plate 21	E05	C3_04630W_A	3	134.4
Plate 21	E06	C1_04650W_A	3	136.5
Plate 21	E07	C3_05660C_A	3	139.8
Plate 21	E08	C5_03350W_A	3	80.2
Plate 21	E09	C5_03000C_A	3	136.9
Plate 21	E10	C1_10340W_A	3	142.4
Plate 21	E11	C1_05370C_A	3	149.9
Plate 21	E12	C2_05130W_A	3	165.1
Plate 21	F01	C4_02300W_A	3	123.5
Plate 21	F02	C1_05220C_A	3	136.1
Plate 21	F03	C5_05140W_A	3	136.3
Plate 21	F04	C6_02800W_A	3	136
Plate 21	F05	C4_02410C_A	3	135.9
Plate 21	F06	C4_05400C_A	3	134.4
Plate 21	F07	C2_03540W_A	3	146
Plate 21	F08	C4_06110C_A	3	121.6
Plate 21	F09	C3_04640W_A	3	152.4
Plate 21	F10	C2_00100C_A	3	154.9
Plate 21	F11	CR_01240C_A	3	149.4
Plate 21	F12	C1_07520C_A	3	114.1
Plate 21	G01	C6_01910W_A	3	134.3
Plate 21	G02	C4_04140W_A	3	140.7
Plate 21	G03	CR_00560W_A	3	129.3
Plate 21	G04	C3_02360C_A	3	130.7
Plate 21	G05	C1_05840W_A	3	140.4
Plate 21	G06	C7_04280C_A	3	126.9
Plate 21	G07	C1_09420W_A	3	137.8
[truncated: 369 more rows]

## Sheet: GRACESpliceosome_Essentiality
S. cerevisiae ortholog	Feature name	Description	Essentiality verdict
DIB1	C5_00920W_A	Ortholog(s) have role in mRNA splicing, via spliceosome, regulation of DNA methylation and U4/U6 x U5 tri-snRNP complex, U5 snRNP localization	E
DED1	C3_06100C_A	Predicted ATP-dependent RNA helicase; RNA strand annealing activity	NE
PRP9	C5_01930W_A	Ortholog(s) have RNA binding activity, role in mRNA 5'-splice site recognition and U2-type prespliceosome localization	NE
PRP6	C1_12670C_A	Ortholog(s) have role in mRNA splicing, via spliceosome and U4/U6 snRNP, U4/U6 x U5 tri-snRNP complex localization	NE
YJU2	C3_00100W_A	Ortholog(s) have first spliceosomal transesterification activity, role in generation of catalytic spliceosome for first transesterification step and U2-type catalytic step 1 spliceosome localization	NE
BRR2	C4_07100C_A	Predicted RNA-dependent ATPase RNA helicase	E
ISY1	C7_03530C_A	Putative pre-mRNA-splicing factor	NE
SNU23	C2_02300W_A	Ortholog(s) have role in mRNA splicing, via spliceosome and U4/U6 x U5 tri-snRNP complex localization	E
SAD1	C1_14470W_A	Putative zinc-finger domain protein with a predicted role in pre-mRNA splicing	NE
ECM2	C2_10810W_A	Putative pre-mRNA splicing factor	NE
SQS1	CR_03230W_A	Ortholog(s) have role in mRNA splicing, via spliceosome, maturation of SSU-rRNA, positive regulation of ATPase activity, positive regulation of helicase activity	NE
SNU114	C2_04640C_A	Protein similar to S. cerevisiae Snu114p, which is an RNA helicase involved in pre-mRNA splicing	E
PRP19	C3_07480W_A	Ortholog(s) have ubiquitin-protein transferase activity and role in generation of catalytic spliceosome for first transesterification step	NE
CEF1	C1_09370W_A	Putative mRNA splicing factor	E
CWC24	C2_00280C_A	Putative pre-mRNA-splicing factor	E
RSE1	C3_00660W_A	Predicted RNA splicing and ER to Golgi transport protein	NE
HSH155	C4_03150W_A	Ortholog(s) have mRNA binding activity, role in spliceosomal complex assembly and U2 snRNP, U2-type prespliceosome localization	E
PRP46	C3_00500C_A	Ortholog(s) have role in mRNA splicing, via spliceosome and Prp19 complex, spliceosomal complex localization	NE
CUS1	CR_10060W_A	Protein with a predicted role in assembly of U2 snRNP into the spliceosome	NE
PRP43	C3_01560W_A	Ortholog of S. cerevisiae Prp43, an RNA helicase in the DEAH-box family that functions in both RNA polymerase I and polymerase II transcript metabolism	E
RDS3	C2_06790W_A	Putative pre-mRNA-splicing factor	NE
PRP45	C6_02440C_A	Protein required for pre-mRNA splicing	E
CWC23	C4_04930C_A	DnaJ chaperone domain protein; role in pre-mRNA splicing	NE
SNU13	C3_04380C_A	Putative U3 snoRNP protein	E
PRP42	CR_03750C_A	Putative component of the U1 snRNP, involved in splicing	E
CWC22	C2_10100W_A	Predicted spliceosome-associated protein; role in pre-mRNA splicing	NE
LSM3	CR_07330W_A	Component of heteroheptameric complexes (Lsm1p, Lsm8p) involved in RNA processing and decay	NE
PRP22	C5_05370C_A	Putative RNA-dependent ATPase	E
LSM5	C1_14410W_A	Ortholog of S. cerevisisae/S. pombe Lsm5; Lsm (Like Sm) protein involved in mRNA decay	NE
SPP2	CR_10430C_A	Ortholog(s) have ATPase activator activity, role in mRNA splicing, via spliceosome, positive regulation of ATPase activity and spliceosomal complex localization	NE
PRP16	CR_02590C_A	Ortholog(s) have RNA-dependent ATPase activity, second spliceosomal transesterification activity and role in RNA exon ligation, generation of catalytic spliceosome for second transesterification step	NE
SMD1	CR_10820W_A	Ortholog(s) have mRNA binding activity, role in mRNA splicing, via spliceosome and U1 snRNP, U2-type prespliceosome, U4/U6 x U5 tri-snRNP complex, U5 snRNP, commitment complex, cytosol localization	E
PRP21	C4_01280C_A	Ortholog(s) have RNA binding activity, role in mRNA splicing, via spliceosome and U2 snRNP, U2-type prespliceosome localization	E
PRP4	CR_09480W_A	Ortholog(s) have role in mRNA splicing, via spliceosome, snoRNA splicing and U4/U6 x U5 tri-snRNP complex localization	E
PRP40	CR_01050C_A	Ortholog(s) have RNA binding activity, role in mRNA splicing, via spliceosome and U1 snRNP, U2-type prespliceosome localization	NE
SME1	C6_00530C_A	Ortholog(s) have role in mRNA splicing, via spliceosome and U1 snRNP, U2 snRNP, U2-type prespliceosome, U4/U6 x U5 tri-snRNP complex, U5 snRNP, post-mRNA release spliceosomal complex localization	E
PRP3	C2_03200W_A	Predicted splicing factor, component of the U4/U6-U5 snRNP complex;	NE
MSL5	C3_03300C_A	Putative pre-mRNA branch point binding protein; role in mRNA splicing via spliceosome	E
CLF1	C3_03330C_A	Member of a complex that contains Prp19; stabilizes U6 snRNA in catalytic forms of the spliceosome containing U2, U5, and U6 snRNAs;	E
SMD3	C5_01510W_A	Putative core snRNP protein	E
PRP28	C1_11300C_A	Ortholog(s) have RNA binding, first spliceosomal transesterification activity, role in mRNA 5'-splice site recognition and U5 snRNP localization	NE
LSM2	CR_04260W_A	Putative U6 snRNA-associated protein	NE
SYF1	C4_06410W_A	Ortholog is member of the NineTeen Complex (NTC); that contains Prp19p and stabilizes U6 snRNA in catalytic forms of the spliceosome containing U2, U5, and U6 snRNA	NE
EXM2	C4_06930C_A	Putative U1 snRNP complex component	E
EXO84	C6_01280W_A	Ortholog is exocyst subunit with dual roles in exocytosis and spliceosome assembly	NE
SUB2	C4_00220C_A	Ortholog is component of the TREX complex required for nuclear mRNA export; member of the DEAD-box RNA helicase superfamily and is involved in early and late steps of spliceosome assembly	E
YHC1	C2_06300W_A	Ortholog(s) have mRNA binding, pre-mRNA 5'-splice site binding activity, role in mRNA 5'-splice site recognition and U1 snRNP, U2-type prespliceosome, commitment complex localization	NE
PRP2	C3_04230W_A	Ortholog(s) have RNA-dependent ATPase activity, role in generation of catalytic spliceosome for first transesterification step, snoRNA splicing and U2-type catalytic step 1 spliceosome localization	NE
SKY1	C1_06090C_A	Predicted protein serine/threonine kinase	NE
CBC2	C1_04790W_A	Small subunit of the heterodimeric cap binding complex; component of the spliceosomal commitment complex	NE
PRP24	CR_01700C_A	Ortholog(s) have U6 snRNA binding activity, role in spliceosomal complex assembly, spliceosomal tri-snRNP complex assembly and U6 snRNP localization	E
SNU66	C5_03010W_A	Ortholog(s) have role in mRNA splicing, via spliceosome, maturation of 5S rRNA and U4/U6 x U5 tri-snRNP complex localization	E
BUD31	C1_09880C_A	Ortholog is component of the SF3b subcomplex of the U2 snRNP; increases efficiency of first and second step pre-mRNA splicing	NE
PRP18	C2_00200W_A	snRNP U5 splicing factor component; involved in positioning the 3' splice site during the 2nd catalytic step of splicing	E
NPL3	C1_14280C_A	Putative RNA-binding protein	NE
CWC2	C1_11280W_A	Ortholog(s) have U6 snRNA binding, pre-mRNA binding activity and role in mRNA cis splicing, via spliceosome, spliceosomal snRNP assembly	NE
THP3	C1_06400C_A	Ortholog(s) have role in mRNA splicing, via spliceosome and nucleus, transcriptionally active chromatin localization	NE
SNP1	C2_05540C_A	Putative U1-70K component of the U1 snRNP, involved in splicing; ortholog of S. cerevisiae SNP1	NE
HSH49	C2_07060W_A	Ortholog(s) have RNA binding activity, role in mRNA splicing, via spliceosome and U2 snRNP, U2-type prespliceosome localization	NE
LEA1	C4_05750C_A	Predicted component of U2 snRNP	NE
PRP31	C2_06650C_A	Ortholog(s) have role in spliceosomal snRNP assembly and U4/U6 x U5 tri-snRNP complex, mitochondrion localization	NE
PRP39	C2_01830W_A	Putative component of the U1 snRNP; involved in splicing	E
SMB1	CR_07510W_A	Ortholog(s) have role in mRNA splicing, via spliceosome and U1 snRNP, U2 snRNP, U2-type prespliceosome, U4/U6 x U5 tri-snRNP complex, U5 snRNP, post-mRNA release spliceosomal complex localization	E
SMD2	C2_06240W_A	Putative Core Sm protein	NE
CWC25	C5_04080C_A	Putative splicing factor required for the first step of pre-mRNA splicing	NE
IST3	C1_04120C_A	Putative U2 snRNP protein	NE
DRN1	C1_02090C_A	Predicted debranching enzyme-associated ribonuclease	NE
CWC21	C1_10080W_A	Ortholog(s) have role in mRNA splicing, via spliceosome and U2-type spliceosomal complex localization	NE
CWC15	C1_12630C_A	Protein involved in pre-mRNA splicing	NE
CUS2	C6_03910C_A	Ortholog(s) have U2 snRNA binding activity, role in RNA folding, mRNA splicing, via spliceosome and U2 snRNP, U2-type spliceosomal complex localization	NE
SYF2	C7_04290W_A	Ortholog(s) have role in mRNA splicing, via spliceosome	NE
MUD2	C2_02770W_A	Ortholog(s) have mRNA binding, pre-mRNA branch point binding activity, role in mRNA branch site recognition, mRNA cis splicing, via spliceosome and U2-type prespliceosome, U2AF, commitment complex localization	NE
MSL1	C1_08890C_A	Putative U2B'' component of the U2 snRNP, involved in splicing; contains an RNA recognition motif (RRM); ortholog of S. cerevisiae MSL1	NE
GCR3	C1_08420W	Ortholog is mRNA-binding protein involved in splicing, nonsense-mediated decay, and response to osmotic stress; subunit of nuclear cap binding complex and also of spliceosomal commitment complex	NE
PRP11	C1_08660C	Ortholog(s) have RNA binding activity, role in spliceosomal complex assembly and U2-type prespliceosome localization	E
SNU71	C2_01820C_A	Ortholog(s) have RNA binding activity, role in mRNA splicing, via spliceosome and U1 snRNP, U2-type prespliceosome localization	NE
SPT5	C2_01480W_A	Protein similar to S. cerevisiae Spt5p transcription elongation factor	E
SKY2	C2_06600W	SR-like protein kinase involved in utilization of dipeptides as nitrogen source	NE
SPT4	C5_04630W_A	Ortholog(s) have RNA polymerase II core binding, rDNA binding, single-stranded RNA binding activity	NE
MRN1	C6_02690C_A	Ortholog is messenger RNA binding protein involved in chromatin remodeling and mRNA splicing	NE
BUD13	C1_13380W_A	Ortholog(s) have role in mRNA splicing, via spliceosome and RES complex, nucleus localization	NE
SMX2	C2_03880C_A	Ortholog(s) have U1 snRNP, U2 snRNP, U2-type prespliceosome, U4/U6 x U5 tri-snRNP complex, U5 snRNP, post-mRNA release spliceosomal complex localization	NE
NAM8	C2_07520C_A	Ortholog(s) have mRNA binding activity and role in mRNA splice site selection, mRNA splicing, via spliceosome, positive regulation of mRNA splicing, via spliceosome	NE
PRP8	CR_08660W_A	Protein similar to S. cerevisiae Prp8, a component of the U4/U6-U5 snRNP complex	E
PRP5	C3_06720W_A	Putative pre-mRNA processing RNA-helicase	NE
SLU7	C3_06770W_A	Ortholog is RNA splicing factor; required for ATP-independent portion of 2nd catalytic step of spliceosomal RNA splicing;	NE
HUB1	C4_05040W_A	Ortholog(s) have protein tag activity that contributes to messenger RNA (mRNA) splicing, cell morphogenesis involved in conjugation with cellular fusion, and protein modification	NE
LSM8	C5_02810W_A	Ortholog(s) have RNA binding activity, role in mRNA splicing, via spliceosome and U4/U6 x U5 tri-snRNP complex, U6 snRNP, nucleolus, nucleus localization	NE
SMX3	C5_03110C_A	Ortholog(s) have poly(U) RNA binding, splicing factor binding activity and U1 snRNP, U2 snRNP, U4/U6 x U5 tri-snRNP complex, U5 snRNP, post-mRNA release spliceosomal complex, spliceosomal complex localization	E
LSM7	C5_03400C_A	Ortholog is subunit of multiple complexes, including the Lsm1-7-Pat1 complex and several snRNP complexes; binds RNA and plays a role in mRNA splicing via the spliceosome, mRNA catabolism, and maturation of small subunit rRNA	NE
	C5_04610W_A	Ortholog(s) forms a complex with Thp3p; may have a role in transcription elongation and/or mRNA splicing;	NE
DBR1	C6_02050W_A	Debranchase, homozygous mutant accumulates lariat intermediates of mRNA splicing	NE
LSM4	C7_02510W_A	Ortholog(s) have U6 snRNA binding activity and role in P-body assembly, mRNA splicing, via spliceosome	NE
LSM6	CR_00240W_A	Putative Lsm protein	NE
LIN1	CR_06970C_A	Predicted component of U5 snRNP	NE
