# Supplementary material for: The spliceosome impacts morphogenesis in the human fungal pathogen Candida albicans
Source: mBio. 2024 Jul 9;15(8):e01535-24. doi: 10.1128/mbio.01535-24 (PMC11323467; doi:10.1128/mbio.01535-24)
Supplement: Table S3 — Differential expression analysis. [file mbio.01535-24-s0006.xlsx]

## Sheet: DE_Filamentation
Table S3. Differential expression analysis.
baseMean	log2FoldChange	lfcSE	stat	pvalue	padj	condition_pair	id.systematic	id.standard
1028.16	-0.111522	0.110346	-1.01066	0.31218	0.411218	WT_39C_S_37C	C3_06470W_A	AAF1
1746.4	-0.281532	0.0704768	-3.99468	6.47826e-05	0.000259562	WT_39C_S_37C	C2_06970W_A	AAH1
31.6033	1.2289	0.40332	3.04696	0.0023117	0.00621508	WT_39C_S_37C	C3_03990C_A	AAP1
15970.8	0.0542827	0.0702064	0.773187	0.439412	0.539543	WT_39C_S_37C	C2_05250C_A	AAT1
3398.82	0.102903	0.0540663	1.90327	0.0570052	0.100924	WT_39C_S_37C	CR_07620W_A	AAT21
2404.63	-0.698134	0.0668257	-10.4471	1.51094e-25	6.87889e-24	WT_39C_S_37C	C4_01200C_A	AAT22
2744.8	-0.0460522	0.0742778	-0.62	0.535258	0.628768	WT_39C_S_37C	C1_01450W_A	ABC1
2079.07	0.0726138	0.061939	1.17234	0.241059	0.335869	WT_39C_S_37C	C3_07710W_A	ABD1
3997.05	-0.228562	0.0737425	-3.09946	0.00193871	0.00532791	WT_39C_S_37C	C2_09390W_A	ABG1
9707.87	-0.25366	0.0671867	-3.77545	0.000159716	0.000579003	WT_39C_S_37C	C4_02940W_A	ABP1
678.536	0.319424	0.100369	3.18252	0.00146001	0.00416152	WT_39C_S_37C	C1_02190W_A	ABP140
496.649	-0.291415	0.131725	-2.2123	0.026946	0.0535657	WT_39C_S_37C	C2_04970W_A	ABP2
1864.23	0.384484	0.0767001	5.01283	5.36366e-07	3.18442e-06	WT_39C_S_37C	C4_05290W_A	ABZ1
7341.91	-0.589736	0.0782796	-7.53372	4.93167e-14	7.97472e-13	WT_39C_S_37C	C7_00750W_A	ACB1
45694.8	-0.205613	0.0526928	-3.9021	9.53598e-05	0.000365118	WT_39C_S_37C	CR_00640W_A	ACC1
2646.65	0.138168	0.06739	2.05028	0.0403373	0.0753174	WT_39C_S_37C	CR_07440W_A	ACE2
798.302	0.0995068	0.0934916	1.06434	0.287175	0.385923	WT_39C_S_37C	C6_01690W_A	ACF2
6167.81	-0.424172	0.0749176	-5.66184	1.49755e-08	1.14904e-07	WT_39C_S_37C	C5_02000C_A	ACH1
17146.2	0.121531	0.0627122	1.93792	0.0526334	0.0944048	WT_39C_S_37C	CR_08210C_A	ACO1
3385.13	0.10037	0.0547695	1.83258	0.0668643	0.115658	WT_39C_S_37C	CR_05790C_A	ACO2
2148.26	0.209001	0.0591127	3.53563	0.000406798	0.00132845	WT_39C_S_37C	C1_06060C_A	ACP1
4712.61	-0.0546399	0.0666983	-0.819211	0.412666	0.5133	WT_39C_S_37C	C2_04030C_A	ACP12
5748.2	-0.0428461	0.0700958	-0.611251	0.541033	0.633488	WT_39C_S_37C	C2_10350C_A	ACS1
34920.4	-0.377904	0.053852	-7.01746	2.25944e-12	2.91626e-11	WT_39C_S_37C	C1_04290C_A	ACS2
54476.9	-0.120837	0.0560421	-2.15619	0.0310687	0.0603811	WT_39C_S_37C	C1_13700W_A	ACT1
668.759	-0.311185	0.0952327	-3.26763	0.00108451	0.00319999	WT_39C_S_37C	C1_10860C_A	ADA2
7355.76	0.650537	0.0688431	9.44955	3.40294e-21	1.15631e-19	WT_39C_S_37C	C2_03520C_A	ADAEC
6177.65	0.492867	0.0718402	6.8606	6.85724e-12	8.19704e-11	WT_39C_S_37C	CR_00510C_A	ADE1
15479.3	0.0589814	0.064706	0.91153	0.362016	0.462795	WT_39C_S_37C	C1_09640W_A	ADE12
14370.1	0.392088	0.0653718	5.99781	1.99995e-09	1.73047e-08	WT_39C_S_37C	CR_06150C_A	ADE13
34390.8	0.264199	0.0552597	4.78104	1.74387e-06	9.449e-06	WT_39C_S_37C	CR_04090C_A	ADE17
9892.22	0.713599	0.0774404	9.21482	3.11811e-20	9.51351e-19	WT_39C_S_37C	C3_04520C_A	ADE2
8001.4	0.234336	0.0643411	3.6421	0.000270428	0.000925649	WT_39C_S_37C	C1_07710C_A	ADE4
14627.2	0.483495	0.0652933	7.40497	1.31181e-13	2.02506e-12	WT_39C_S_37C	C1_07890C_A	ADE5
12800.5	0.579278	0.0729086	7.94527	1.93776e-15	3.67827e-14	WT_39C_S_37C	CR_04740C_A	ADE6
4064.19	0.380973	0.0747656	5.09557	3.47701e-07	2.1206e-06	WT_39C_S_37C	C2_03090C_A	ADE8
325036	-0.231918	0.0576756	-4.02107	5.79343e-05	0.000234697	WT_39C_S_37C	C5_05050W_A	ADH1
203.509	-0.23495	0.171721	-1.36821	0.171248	0.253479	WT_39C_S_37C	C1_08330C_A	ADH2
15139.9	-0.209806	0.075251	-2.78808	0.00530219	0.0129013	WT_39C_S_37C	CR_02070C_A	ADH5
10715.4	-0.259815	0.0588516	-4.41476	1.01124e-05	4.76971e-05	WT_39C_S_37C	C6_01910W_A	ADK1
4059	0.0137962	0.073847	0.186822	0.8518	0.892862	WT_39C_S_37C	C6_03080C_A	ADO1
2745.12	0.00800261	0.0712912	0.112252	0.910623	0.935011	WT_39C_S_37C	CR_05950C_A	ADP1
323.132	-0.110999	0.135382	-0.819896	0.412275	0.512869	WT_39C_S_37C	C4_02500C_A	ADR1
406.484	0.322336	0.118379	2.72291	0.00647104	0.0153918	WT_39C_S_37C	C6_01000C_A	AEP1
252.937	-0.58398	0.142649	-4.09383	4.24312e-05	0.00017738	WT_39C_S_37C	C1_08850C_A	AFG1
3385.4	0.0723179	0.0597416	1.21051	0.226082	0.319114	WT_39C_S_37C	C3_01760W_A	AFG3
1405.58	-0.147263	0.104906	-1.40376	0.16039	0.239881	WT_39C_S_37C	C2_07170C_A	AFT2
1319.94	-0.309677	0.0825321	-3.7522	0.000175288	0.000627645	WT_39C_S_37C	C1_13400C_A	AGC1
2708.34	-0.0986546	0.0675583	-1.46029	0.144211	0.219194	WT_39C_S_37C	C1_03480C_A	AGE1
1701.78	0.101264	0.0840278	1.20512	0.228155	0.321287	WT_39C_S_37C	C2_09580W_A	AGE2
3908.46	-0.279468	0.0589141	-4.74366	2.09896e-06	1.11858e-05	WT_39C_S_37C	C1_02260C_A	AGE3
3350.85	-0.131906	0.0588579	-2.24108	0.0250206	0.0502524	WT_39C_S_37C	C1_13760W_A	AGM1
4487.04	-0.326941	0.07974	-4.10008	4.12999e-05	0.000173168	WT_39C_S_37C	C4_06340W_A	AGO1
1716.04	0.526198	0.0750783	7.00865	2.40624e-12	3.08184e-11	WT_39C_S_37C	C4_01100C_A	AGP2
610.671	0.138612	0.117185	1.18285	0.23687	0.33122	WT_39C_S_37C	C4_04840C_A	AGP3
156.633	0.591995	0.209967	2.81946	0.00481043	0.0118441	WT_39C_S_37C	C3_04200W_A	AGT1
4306.32	0.202388	0.0641347	3.15568	0.00160125	0.00450896	WT_39C_S_37C	CR_10270C_A	AHA1
36342.8	-0.14427	0.0544043	-2.65182	0.00800603	0.0185618	WT_39C_S_37C	C4_02410C_A	AHP1
1772.72	-0.0203532	0.0691503	-0.294333	0.768503	0.826664	WT_39C_S_37C	C7_02390W_A	AHP2
1463.59	-0.519004	0.0974277	-5.32707	9.98074e-08	6.68537e-07	WT_39C_S_37C	C3_06000W_A	AHR1
790.791	-0.520677	0.122841	-4.23864	2.24879e-05	9.87923e-05	WT_39C_S_37C	C4_03350C_A	AIF1
9031.21	0.0507183	0.0704115	0.720312	0.471333	0.569913	WT_39C_S_37C	C3_03040W_A	AIP2
5238.19	0.0242322	0.0589318	0.411192	0.680932	0.755331	WT_39C_S_37C	C6_00910C_A	AIP5
3367.19	-0.158295	0.0568987	-2.78206	0.00540156	0.0131157	WT_39C_S_37C	C2_10750C_A	AKL1
2389.2	-0.0727736	0.0684193	-1.06364	0.287491	0.386196	WT_39C_S_37C	C1_13220C_A	AKR1
10704.4	0.113398	0.0538949	2.10405	0.035374	0.0673556	WT_39C_S_37C	C6_03720W_A	ALA1
21033.7	-0.190239	0.0825096	-2.30566	0.0211299	0.0435027	WT_39C_S_37C	C2_02970C_A	ALD5
237.487	0.282632	0.159294	1.77428	0.0760164	0.128607	WT_39C_S_37C	C4_05130C_A	ALD6
786.603	-0.0398936	0.0991173	-0.402488	0.687325	0.760396	WT_39C_S_37C	C4_06000W_A	ALG1
770.544	-0.097647	0.112373	-0.868953	0.384873	0.48557	WT_39C_S_37C	C6_02270C_A	ALG11
2167.89	-0.0604287	0.0638868	-0.945871	0.344214	0.443736	WT_39C_S_37C	C6_04030W_A	ALG2
737.594	-0.472777	0.0971351	-4.86721	1.13182e-06	6.3481e-06	WT_39C_S_37C	CR_02790C_A	ALG5
1164.26	-0.3154	0.0901807	-3.49742	0.000469775	0.00151082	WT_39C_S_37C	CR_06900C_A	ALG6
1886.87	-0.361114	0.077061	-4.68608	2.78485e-06	1.45549e-05	WT_39C_S_37C	C2_07940C_A	ALG7
760.945	-0.197263	0.101953	-1.93484	0.0530105	0.0950226	WT_39C_S_37C	C3_01880W_A	ALG8
2722.93	-0.20321	0.0635561	-3.19733	0.00138707	0.00398578	WT_39C_S_37C	C1_07250C_A	ALG9
2783.42	0.176479	0.0594488	2.9686	0.00299164	0.00778989	WT_39C_S_37C	C3_01410C_A	ALI1
451.521	0.702581	0.121825	5.76712	8.0637e-09	6.41956e-08	WT_39C_S_37C	CR_00210W_A	ALK2
51.2827	0.217263	0.357092	0.608423	0.542907	0.635299	WT_39C_S_37C	C7_01540W_A	ALK6
104.842	-0.00120397	0.243684	-0.00494071	0.996058	0.996828	WT_39C_S_37C	CR_07130C_A	ALK8
13757.2	-0.331261	0.0469852	-7.05032	1.78512e-12	2.34826e-11	WT_39C_S_37C	CR_09790W_A	ALO1
4350.86	-0.556721	0.0789053	-7.05556	1.71909e-12	2.26909e-11	WT_39C_S_37C	C1_10800C_A	ALP1
4055.36	0.46404	0.063346	7.32549	2.3803e-13	3.51615e-12	WT_39C_S_37C	C3_02370C_A	ALR1
1852.59	-0.719654	0.235812	-3.05181	0.00227466	0.00612976	WT_39C_S_37C	C6_03700W_A	ALS1
13201	0.557867	0.219867	2.53729	0.0111716	0.0249291	WT_39C_S_37C	C6_04380W_A	ALS2
28898.7	-1.15061	0.0731497	-15.7295	9.49156e-56	1.40031e-53	WT_39C_S_37C	CR_07070C_A	ALS3
9972.14	0.625094	0.143349	4.36065	1.29679e-05	5.9913e-05	WT_39C_S_37C	C6_04130C_A	ALS4
1248.44	0.203947	0.0903551	2.25718	0.023997	0.0485144	WT_39C_S_37C	C6_03690W_A	ALS5
1413.4	0.202303	0.0784811	2.57773	0.00994524	0.0224853	WT_39C_S_37C	C3_06190C_A	ALS6
835.409	0.118222	0.105729	1.11816	0.2635	0.360526	WT_39C_S_37C	C3_06320W_A	ALS7
1935.63	0.293299	0.200944	1.45961	0.144398	0.219389	WT_39C_S_37C	C6_03710W_A	ALS9
1560.24	-0.240808	0.0922888	-2.60929	0.00907308	0.0207367	WT_39C_S_37C	C3_03480C_A	ALT1
881.014	-0.00371673	0.0928361	-0.0400354	0.968065	0.977428	WT_39C_S_37C	C2_01950C_A	AMN1
230.253	1.07916	0.151697	7.11394	1.12773e-12	1.53548e-11	WT_39C_S_37C	C2_03120W_A	AMO1
1325.92	0.286018	0.0745036	3.83898	0.000123548	0.000459021	WT_39C_S_37C	C2_06700W_A	AMO2
3495.38	0.0771134	0.0980994	0.786075	0.431824	0.53247	WT_39C_S_37C	C4_02360W_A	AMS1
44664.5	-0.196974	0.0511506	-3.85087	0.000117699	0.000439814	WT_39C_S_37C	C6_01610W_A	ANB1
1361.87	-0.10246	0.0835324	-1.22659	0.219977	0.312016	WT_39C_S_37C	C2_08570W_A	ANP1
364.423	-0.0182964	0.125929	-0.145291	0.884481	0.916624	WT_39C_S_37C	C1_06570W_A	ANT1
497.669	1.05226	0.10445	10.0743	7.18018e-24	2.85614e-22	WT_39C_S_37C	C1_09160W_A	AOX1
724.338	3.2276	0.158203	20.4016	1.61876e-92	3.93055e-90	WT_39C_S_37C	C1_09150W_A	AOX2
5996.43	-0.233454	0.0664229	-3.51466	0.000440322	0.00142633	WT_39C_S_37C	C6_03410C_A	APA2
1868.33	0.0251974	0.0692936	0.363633	0.716132	0.7843	WT_39C_S_37C	C1_00600W_A	APC1
25392.3	-0.155047	0.0525494	-2.9505	0.00317262	0.0082098	WT_39C_S_37C	C1_04400C_A	APE2
2808.84	-0.100175	0.0659802	-1.51826	0.128949	0.199748	WT_39C_S_37C	C2_08800C_A	APE3
930.958	-0.0122232	0.0781112	-0.156485	0.875651	0.909519	WT_39C_S_37C	CR_06730W_A	APG7
2585.75	-0.249801	0.0601684	-4.15169	3.30028e-05	0.000140742	WT_39C_S_37C	C1_14040W_A	APL1
2146.83	-0.294681	0.0702479	-4.19487	2.73028e-05	0.000118163	WT_39C_S_37C	C3_02430W_A	APL2
2865.86	-0.282294	0.0623783	-4.52552	6.02476e-06	2.96406e-05	WT_39C_S_37C	CR_02870W_A	APL4
2470.61	-0.15286	0.0681827	-2.24192	0.0249665	0.0501697	WT_39C_S_37C	C3_02590W_A	APL5
3291.45	-0.311579	0.0678271	-4.59373	4.35397e-06	2.19014e-05	WT_39C_S_37C	C5_05400W_A	APM1
1126.38	-0.0525457	0.0750616	-0.700035	0.483906	0.581735	WT_39C_S_37C	C2_07880W_A	APM4
3083.16	-0.13632	0.0660186	-2.06487	0.0389354	0.0730626	WT_39C_S_37C	C3_06430W_A	APN1
765.735	-0.0565157	0.103505	-0.546022	0.585051	0.672451	WT_39C_S_37C	C1_10650W_A	APN2
6024.47	0.181388	0.0622631	2.91325	0.00357687	0.00912219	WT_39C_S_37C	C2_07400C_A	2024-04-01
874.829	-0.480018	0.0879409	-5.45841	4.80412e-08	3.38525e-07	WT_39C_S_37C	C1_08480C_A	APS3
5135.66	0.0466486	0.0585707	0.796449	0.425771	0.526176	WT_39C_S_37C	C2_01430W_A	APT1
685.387	2.81796	0.162205	17.3728	1.32565e-67	2.66387e-65	WT_39C_S_37C	CR_02920C_A	AQY1
2449.29	0.593139	0.0783115	7.5741	3.61627e-14	5.92793e-13	WT_39C_S_37C	C2_08130W_A	ARA1
6811.8	-0.0436335	0.0495396	-0.88078	0.378437	0.479474	WT_39C_S_37C	CR_03060W_A	ARC1
2121.56	0.0678181	0.0794532	0.85356	0.393349	0.49407	WT_39C_S_37C	CR_07210W_A	ARC15
468.209	-0.295246	0.109222	-2.70317	0.0068682	0.0162404	WT_39C_S_37C	C6_01140C_A	ARC18
1282.59	-0.345884	0.0824145	-4.19689	2.70611e-05	0.000117248	WT_39C_S_37C	CR_01040C_A	ARC19
2492.8	-0.288594	0.065218	-4.42507	9.64125e-06	4.56413e-05	WT_39C_S_37C	C1_06080C_A	ARC35
3728.63	0.00965643	0.0591838	0.16316	0.870392	0.905671	WT_39C_S_37C	CR_06180W_A	ARC40
5547.48	0.238442	0.0565342	4.21766	2.46856e-05	0.000107837	WT_39C_S_37C	C6_00150W_A	ARD
4979.14	-0.261501	0.0777465	-3.3635	0.000769604	0.00235735	WT_39C_S_37C	C2_06940C_A	ARE2
1878.29	-0.0625383	0.0715228	-0.874383	0.38191	0.482717	WT_39C_S_37C	CR_08700C_A	ARF1
21398.6	-0.296923	0.0559447	-5.30744	1.11178e-07	7.39175e-07	WT_39C_S_37C	C3_04950W_A	ARF2
2439.2	-0.0389727	0.0718747	-0.542231	0.58766	0.674862	WT_39C_S_37C	C3_01470W_A	ARF3
318.163	0.833456	0.212953	3.9138	9.08553e-05	0.000350635	WT_39C_S_37C	CR_00620C_A	ARG1
20547.2	-0.227904	0.0592437	-3.8469	0.000119623	0.000446431	WT_39C_S_37C	C3_04660C_A	ARG11
784.769	0.115778	0.0964027	1.20098	0.229759	0.323254	WT_39C_S_37C	C1_05020C_A	ARG2
125.766	1.10555	0.210913	5.24174	1.59067e-07	1.02718e-06	WT_39C_S_37C	C6_03230W_A	ARG3
720.692	0.61495	0.106042	5.79913	6.6659e-09	5.36964e-08	WT_39C_S_37C	C1_09290C_A	ARG5
166.209	0.853725	0.199747	4.27404	1.91962e-05	8.54589e-05	WT_39C_S_37C	C4_05070C_A	ARG8
1135.19	-0.0454249	0.0847659	-0.535887	0.592037	0.678685	WT_39C_S_37C	C1_09090C_A	ARG81
301.668	0.218794	0.146094	1.49762	0.134231	0.206476	WT_39C_S_37C	C4_02530W_A	ARG83
1442.38	-0.024756	0.0680351	-0.363871	0.715954	0.784179	WT_39C_S_37C	C2_04880C_A	ARH2
1875.95	-0.405375	0.0634052	-6.3934	1.62239e-10	1.6414e-09	WT_39C_S_37C	C4_01890C_A	ARL1
1147.89	0.010756	0.0841603	0.127804	0.898304	0.926444	WT_39C_S_37C	C1_11190W_A	ARL3
11725.3	-0.193876	0.0462763	-4.18953	2.79539e-05	0.000120847	WT_39C_S_37C	C4_00890W_A	ARO1
2366.1	-0.311121	0.103509	-3.00574	0.00264937	0.00699873	WT_39C_S_37C	CR_06860C_A	ARO10
10534.8	-0.282192	0.0507579	-5.55956	2.70458e-08	1.98376e-07	WT_39C_S_37C	CR_07710W_A	ARO2
8475.9	0.3644	0.0518917	7.02231	2.18225e-12	2.82916e-11	WT_39C_S_37C	C2_02030W_A	ARO3
13655	0.241331	0.0517933	4.65951	3.16964e-06	1.63896e-05	WT_39C_S_37C	C1_05110C_A	ARO4
1587.04	-0.303356	0.0706577	-4.29331	1.76026e-05	7.89982e-05	WT_39C_S_37C	C1_11500C_A	ARO7
10810.7	0.303296	0.0426894	7.10472	1.2057e-12	1.63401e-11	WT_39C_S_37C	C2_00340C_A	ARO8
539.02	-0.111125	0.100256	-1.10841	0.267685	0.365067	WT_39C_S_37C	C1_03200C_A	ARO80
893.516	-0.792762	0.115929	-6.83834	8.01178e-12	9.48957e-11	WT_39C_S_37C	C4_05560C_A	ARO9
595.745	-0.146929	0.11559	-1.27112	0.203687	0.293035	WT_39C_S_37C	C5_03380W_A	ARP1
8088.81	-0.211776	0.0637826	-3.32028	0.000899263	0.00270295	WT_39C_S_37C	CR_08950W_A	ARP2
5922.1	-0.0747542	0.0549236	-1.36106	0.173495	0.256253	WT_39C_S_37C	C2_07320W_A	ARP3
1897.26	-0.183498	0.0626656	-2.92821	0.00340918	0.00871933	WT_39C_S_37C	C6_03350C_A	ARP4
3499.29	-0.033284	0.0682818	-0.487451	0.625939	0.710007	WT_39C_S_37C	C1_03310W_A	ARP7
4249.68	-0.114629	0.0717395	-1.59785	0.110077	0.174527	WT_39C_S_37C	C1_01700W_A	ARP8
2809.55	-0.285408	0.0671501	-4.2503	2.13481e-05	9.44615e-05	WT_39C_S_37C	C3_01030W_A	ARP9
447.918	-0.449558	0.138298	-3.25065	0.00115142	0.00337352	WT_39C_S_37C	C4_06890W_A	ARR3
461.301	0.177004	0.109455	1.61713	0.10585	0.16916	WT_39C_S_37C	C3_04710W_A	ARV1
5747.11	0.819172	0.0783855	10.4506	1.45656e-25	6.67636e-24	WT_39C_S_37C	C1_03230C_A	ARX1
71236.9	-0.0281579	0.0537921	-0.523457	0.600656	0.686819	WT_39C_S_37C	C7_01250W_A	ASC1
1026.68	-0.0857467	0.104175	-0.823104	0.410449	0.511073	WT_39C_S_37C	C3_05960W_A	ASE1
1017.56	0.041841	0.0881638	0.474582	0.635085	0.717448	WT_39C_S_37C	CR_07860C_A	ASF1
2016.76	-0.292757	0.0858366	-3.41063	0.000648136	0.00201441	WT_39C_S_37C	CR_02560C_A	ASG1
2260.1	0.312309	0.0726377	4.29954	1.71153e-05	7.69891e-05	WT_39C_S_37C	C2_10660W_A	ASH1
1116.63	0.0234667	0.0886402	0.264741	0.791209	0.844309	WT_39C_S_37C	C5_04780W_A	ASH2
1281.09	-0.0300166	0.076175	-0.394048	0.693546	0.765317	WT_39C_S_37C	C4_01150W_A	ASK1
1816.15	-0.0913496	0.0721891	-1.26542	0.205721	0.295608	WT_39C_S_37C	C1_00680W_A	ASM3
19892.7	0.182689	0.0534339	3.41898	0.000628574	0.00195883	WT_39C_S_37C	C2_09060C_A	ASN1
1266.09	1.55678	0.100616	15.4725	5.31742e-54	7.37792e-52	WT_39C_S_37C	C1_10740C_A	ASR1
2081.58	1.22737	0.0831175	14.7667	2.40271e-49	3.01114e-47	WT_39C_S_37C	CR_08890C_A	ASR2
2668.06	0.111727	0.0623358	1.79235	0.0730775	0.124411	WT_39C_S_37C	C2_03790C_A	ASR3
3521.67	0.384156	0.104563	3.67392	0.00023886	0.000830275	WT_39C_S_37C	C1_06940C_A	ATC1
2444.14	0.0448394	0.0795046	0.563985	0.572765	0.661083	WT_39C_S_37C	C3_04340W_A	ATF1
674.91	0.048057	0.103578	0.46397	0.64267	0.724122	WT_39C_S_37C	C4_04450C_A	ATG1
1071.35	0.0255837	0.0883951	0.289424	0.772257	0.829324	WT_39C_S_37C	C4_01790W_A	ATG11
1963.97	-0.127208	0.0662218	-1.92093	0.0547403	0.0976129	WT_39C_S_37C	C6_01740C_A	ATG15
717.618	0.270018	0.0921922	2.92885	0.00340215	0.00870708	WT_39C_S_37C	C3_05040C_A	ATG9
1106.41	-0.200741	0.0812273	-2.47135	0.0134605	0.0294171	WT_39C_S_37C	C6_04210C_A	ATM1
283.687	-0.184755	0.139607	-1.3234	0.185703	0.271293	WT_39C_S_37C	CR_00930W_A	ATO10
2030.62	-0.302515	0.0703466	-4.30035	1.70526e-05	7.67663e-05	WT_39C_S_37C	C3_00930W_A	ATO2
61.4402	0.502693	0.299239	1.6799	0.092976	0.152217	WT_39C_S_37C	C3_05620W_A	ATO5
175.38	-0.204223	0.172358	-1.18487	0.236067	0.330335	WT_39C_S_37C	C3_05600W_A	ATO6
40.4164	-0.224563	0.313251	-0.716878	0.473449	0.571537	WT_39C_S_37C	CR_00970W_A	ATO9
35272.8	-0.0170762	0.0653246	-0.261406	0.79378	0.8462	WT_39C_S_37C	C1_04610W_A	ATP1
6635.12	-0.02919	0.0647476	-0.450828	0.652114	0.732073	WT_39C_S_37C	C2_06290C_A	ATP14
15840.4	-0.234922	0.065555	-3.58358	0.000338913	0.00113279	WT_39C_S_37C	CR_10850C_A	ATP16
8689.66	-0.0220086	0.330671	-0.0665574	0.946934	0.961853	WT_39C_S_37C	CR_00250W_A	ATP17
5156.48	0.0183573	0.0676793	0.27124	0.786207	0.840799	WT_39C_S_37C	C2_00610C_A	ATP18
3399.86	-0.0453773	0.0679694	-0.667613	0.50438	0.60095	WT_39C_S_37C	C1_12320C_A	ATP19
62952.7	-0.0396548	0.0572046	-0.69321	0.488178	0.585723	WT_39C_S_37C	C4_00270W_A	ATP2
2843.4	0.0339913	0.0766248	0.443607	0.657327	0.736649	WT_39C_S_37C	C1_12590W_A	ATP20
9854.62	-0.00549484	0.0688658	-0.0797905	0.936404	0.954753	WT_39C_S_37C	CR_01310W_A	ATP3
16331.7	-0.104329	0.0550507	-1.89515	0.0580724	0.102473	WT_39C_S_37C	C2_05500W_A	ATP4
15797.9	-0.0926533	0.0521839	-1.77552	0.0758125	0.128318	WT_39C_S_37C	C3_00460W_A	ATP5
3799.57	0.0209226	0.0937816	0.223099	0.823458	0.870625	WT_39C_S_37C	C1_07600W_A	ATP7
670.506	-0.0350519	0.101263	-0.346148	0.729232	0.795954	WT_39C_S_37C	CR_08320W_A	ATS1
1437.2	-0.670853	0.0860019	-7.80045	6.16886e-15	1.10954e-13	WT_39C_S_37C	CR_06950C_A	ATX1
3020.51	0.0871524	0.0596702	1.46057	0.144134	0.219105	WT_39C_S_37C	C5_01240W_A	AUR1
1402.94	0.126023	0.0903575	1.39471	0.163102	0.243089	WT_39C_S_37C	C1_05700W_A	AUT7
1630.96	-0.206342	0.0733793	-2.81199	0.00492366	0.0120862	WT_39C_S_37C	C2_06330C_A	AVT1
595.573	0.0258935	0.120871	0.214224	0.830372	0.875921	WT_39C_S_37C	C1_11750W_A	AVT4
2017.12	-0.244011	0.0622687	-3.91867	8.90377e-05	0.000344419	WT_39C_S_37C	C2_03250W_A	AVT7
638.517	0.0969185	0.110578	0.87647	0.380774	0.481718	WT_39C_S_37C	CR_09470W_A	AXL1
2108.64	-0.138883	0.0679454	-2.04404	0.0409496	0.0762859	WT_39C_S_37C	C4_04170C_A	AXL2
1498.82	0.0700381	0.0802712	0.872518	0.382926	0.483532	WT_39C_S_37C	C3_00900C_A	AYR1
2120.42	-0.150517	0.0841983	-1.78765	0.0738329	0.125514	WT_39C_S_37C	C6_03270C_A	AYR2
2986.76	0.374984	0.06458	5.80651	6.37873e-09	5.15205e-08	WT_39C_S_37C	C4_04730W_A	BAS1
5422.73	-0.0296637	0.0599142	-0.495104	0.620527	0.705241	WT_39C_S_37C	C2_04230W_A	BAT21
6243.67	-0.34167	0.0549345	-6.21958	4.98475e-10	4.68149e-09	WT_39C_S_37C	C3_05590C_A	BAT22
3011.01	-0.194226	0.0691997	-2.80675	0.00500438	0.012256	WT_39C_S_37C	C1_07540C_A	BBC1
1256.33	0.0546992	0.0794411	0.68855	0.491107	0.588213	WT_39C_S_37C	C7_02990W_A	BCK1
1121.59	0.063459	0.0758903	0.836193	0.403046	0.503808	WT_39C_S_37C	CR_06440C_A	BCR1
8827.79	-0.0818937	0.0531681	-1.54028	0.123493	0.192601	WT_39C_S_37C	C2_01110C_A	BCY1
6496.16	-0.0367154	0.0592285	-0.619894	0.535328	0.628768	WT_39C_S_37C	C5_00200C_A	BDF1
3440.06	-0.116383	0.071485	-1.62808	0.103508	0.166402	WT_39C_S_37C	C4_01410W_A	BEM1
4784.29	-0.308787	0.0625094	-4.93985	7.81843e-07	4.51331e-06	WT_39C_S_37C	C7_01550W_A	BEM2
1214.81	0.160116	0.0922642	1.73541	0.0826687	0.137919	WT_39C_S_37C	C4_02310W_A	BEM3
2659.66	-0.218159	0.0699281	-3.11976	0.00180996	0.00502743	WT_39C_S_37C	CR_09890C_A	BET2
418.267	-0.320533	0.124307	-2.57856	0.00992137	0.02244	WT_39C_S_37C	C1_04070C_A	BET4
1199.38	-0.181475	0.0835771	-2.17135	0.0299046	0.0584599	WT_39C_S_37C	C1_00230C_A	BFA1
17937.7	-0.296218	0.0472102	-6.27445	3.50881e-10	3.38256e-09	WT_39C_S_37C	C4_02270C_A	BFR1
9036.63	0.0692749	0.0706548	0.980471	0.326854	0.425973	WT_39C_S_37C	C4_02250C_A	BGL2
402.672	-0.0690653	0.131045	-0.527035	0.59817	0.684521	WT_39C_S_37C	CR_09420C_A	BGL22
1230.02	-0.214201	0.0801921	-2.6711	0.00756041	0.0176586	WT_39C_S_37C	C1_10830W_A	BIG1
256.146	0.404458	0.138533	2.91957	0.00350514	0.008951	WT_39C_S_37C	CR_01930C_A	BIO2
19.9746	1.01886	0.559401	1.82135	0.0685542	0.117967	WT_39C_S_37C	CR_01920W_A	BIO3
197.73	0.595715	0.158423	3.76027	0.000169732	0.000610563	WT_39C_S_37C	C2_05360C_A	BIO32
84.5749	0.535824	0.269348	1.98934	0.0466637	0.0852721	WT_39C_S_37C	CR_01910C_A	BIO4
5170.57	0.222658	0.0587699	3.78864	0.000151477	0.000553264	WT_39C_S_37C	C2_08010W_A	BLM3
2178.52	-0.695773	0.0751194	-9.26223	2.00203e-20	6.23893e-19	WT_39C_S_37C	C1_12850W_A	BLP1
45944.9	-0.287589	0.0538039	-5.34514	9.03469e-08	6.09724e-07	WT_39C_S_37C	C1_03220C_A	BMH1
3494.01	0.759684	0.0999663	7.5994	2.97518e-14	4.93253e-13	WT_39C_S_37C	C3_01000W_A	BMS1
934.226	-1.03722	0.0944548	-10.9811	4.71042e-28	2.56542e-26	WT_39C_S_37C	C3_07180C_A	BMT1
518.636	-0.332302	0.118152	-2.81249	0.00491588	0.0120696	WT_39C_S_37C	CR_00740C_A	BMT3
991.49	0.658208	0.125514	5.24409	1.57051e-07	1.01522e-06	WT_39C_S_37C	C6_03250W_A	BMT4
2741.22	-0.0854698	0.0641611	-1.33211	0.182823	0.267588	WT_39C_S_37C	C2_01560W_A	BMT5
4169.09	-0.20177	0.0571673	-3.52947	0.00041639	0.00135652	WT_39C_S_37C	C6_03160C_A	BMT6
92.9261	-0.314665	0.243752	-1.29092	0.196731	0.284514	WT_39C_S_37C	C3_03450C_A	BMT7
871.082	0.117223	0.0845579	1.3863	0.165654	0.246137	WT_39C_S_37C	C2_03600W_A	BMT8
112.897	2.00121	0.292271	6.84711	7.53587e-12	8.94405e-11	WT_39C_S_37C	C4_01170C_A	BMT9
2582.6	0.177378	0.0729668	2.43094	0.0150598	0.032492	WT_39C_S_37C	C2_02950W_A	BNA31
2173.99	0.184677	0.0728461	2.53516	0.0112396	0.0250618	WT_39C_S_37C	C2_02640C_A	BNA32
8491.55	-0.162561	0.0546521	-2.97447	0.00293495	0.00765426	WT_39C_S_37C	C3_00260C_A	BNA4
4466.01	-0.359738	0.0532242	-6.75892	1.39024e-11	1.59481e-10	WT_39C_S_37C	C1_12960C_A	BNI1
2455.82	-0.163314	0.0657302	-2.4846	0.0129696	0.0284939	WT_39C_S_37C	C1_03860C_A	BNI4
1233.99	-0.319229	0.0973651	-3.27868	0.00104294	0.00308799	WT_39C_S_37C	CR_00070W_A	BNR1
3765.27	-0.0279096	0.0753866	-0.37022	0.711218	0.780165	WT_39C_S_37C	CR_01240C_A	BOI2
1492.63	-0.0560766	0.0830358	-0.67533	0.499466	0.59632	WT_39C_S_37C	C1_06520C_A	BPH1
1919.58	0.162277	0.0813605	1.99454	0.0460934	0.0843711	WT_39C_S_37C	CR_10620C_A	BPL1
4873.65	-0.0427226	0.058981	-0.724345	0.468854	0.567739	WT_39C_S_37C	C5_00210C_A	BRE1
1948.54	0.0836872	0.0777824	1.07591	0.281966	0.38058	WT_39C_S_37C	CR_05650W_A	BRF1
3001.9	-0.084283	0.069939	-1.20509	0.228167	0.321287	WT_39C_S_37C	C1_05140W_A	BRG1
884.454	0.00933962	0.0926229	0.100835	0.919681	0.942568	WT_39C_S_37C	C4_05660C_A	BRN1
1621.92	0.106762	0.0724873	1.47284	0.140794	0.214982	WT_39C_S_37C	C3_01750C_A	BRO1
2607.24	-0.215005	0.0581072	-3.70014	0.000215482	0.000757142	WT_39C_S_37C	C1_04190C_A	BST1
1636.09	-0.227315	0.0719707	-3.15843	0.00158619	0.00446871	WT_39C_S_37C	C1_11490C_A	BTA1
836.012	-0.182128	0.0941689	-1.93406	0.053106	0.0951061	WT_39C_S_37C	C5_03620W_A	BTS1
1684.69	-0.185072	0.081698	-2.26532	0.0234931	0.0476527	WT_39C_S_37C	C4_03120C_A	BUB1
470.222	0.02411	0.117408	0.205352	0.837297	0.881218	WT_39C_S_37C	C2_02780C_A	BUB2
6649.9	-0.392713	0.0684821	-5.73452	9.77864e-09	7.70485e-08	WT_39C_S_37C	C5_03240W_A	BUB3
2280.93	-0.114781	0.0679954	-1.68806	0.091399	0.150099	WT_39C_S_37C	C2_05260W_A	BUD14
355.459	-0.225843	0.154989	-1.45716	0.145072	0.220158	WT_39C_S_37C	C1_06210W_A	BUD16
1924.53	-0.373216	0.0768034	-4.85937	1.17759e-06	6.58266e-06	WT_39C_S_37C	C5_00490C_A	BUD2
1241.14	0.603189	0.12616	4.78115	1.74296e-06	9.44849e-06	WT_39C_S_37C	C3_00370C_A	BUD21
1208.57	0.74155	0.101273	7.32231	2.43741e-13	3.58235e-12	WT_39C_S_37C	CR_00680W_A	BUD22
797.971	0.75922	0.109209	6.95197	3.60226e-12	4.52417e-11	WT_39C_S_37C	C5_01060C_A	BUD23
408.545	0.281817	0.134036	2.10255	0.0355054	0.0675617	WT_39C_S_37C	C1_09880C_A	BUD31
749.769	0.135514	0.111782	1.2123	0.225396	0.318346	WT_39C_S_37C	CR_06910W_A	BUD5
1759.39	-0.24303	0.0817874	-2.97148	0.00296365	0.00772392	WT_39C_S_37C	C1_08120W_A	BUD6
2754.86	-0.112984	0.0629438	-1.79499	0.0726551	0.123819	WT_39C_S_37C	C5_03820C_A	BUD7
632.712	-0.388707	0.0965846	-4.02453	5.70904e-05	0.0002316	WT_39C_S_37C	C1_08170C_A	BUL1
600.613	0.427879	0.10226	4.18422	2.8615e-05	0.000123339	WT_39C_S_37C	C1_12190W_A	BUL4
407.055	0.161634	0.132577	1.21917	0.222779	0.315223	WT_39C_S_37C	C5_02670W_A	BUR2
1927.53	-0.154983	0.0658635	-2.3531	0.0186178	0.0390973	WT_39C_S_37C	C3_01500C_A	BZZ1
5301.65	-0.0453822	0.0519063	-0.874311	0.381949	0.482717	WT_39C_S_37C	CR_00980C_A	CAB3
933.446	-0.00945402	0.104328	-0.0906181	0.927796	0.949049	WT_39C_S_37C	C5_03580C_A	CAC2
6504.92	-0.454435	0.0774575	-5.8669	4.44008e-09	3.66755e-08	WT_39C_S_37C	C1_08430W_A	CAF16
226.087	2.00862	0.164649	12.1994	3.13001e-34	2.29435e-32	WT_39C_S_37C	C5_05220W_A	CAG1
1803.77	0.0298784	0.0654228	0.456697	0.647889	0.728945	WT_39C_S_37C	C2_04270W_A	CAK1
13371.6	-0.430278	0.0511295	-8.41546	3.91358e-17	9.01439e-16	WT_39C_S_37C	C5_03280W_A	CAM1-1
33112.3	-0.0999811	0.053512	-1.86839	0.0617083	0.108045	WT_39C_S_37C	C3_06010W_A	CAM1
215.18	0.314052	0.203214	1.54543	0.122243	0.190933	WT_39C_S_37C	C6_00960W_A	CAN1
1883.68	0.884407	0.108467	8.15367	3.53044e-16	7.33462e-15	WT_39C_S_37C	C6_01060C_A	CAN2
1966.67	-0.828477	0.0705249	-11.7473	7.29105e-32	4.91198e-30	WT_39C_S_37C	C6_00830C_A	CAN3
2223.24	-0.724987	0.0694224	-10.4431	1.5754e-25	7.14448e-24	WT_39C_S_37C	C3_02220W_A	CAP1
1347.47	-0.544571	0.0919848	-5.92023	3.21496e-09	2.70435e-08	WT_39C_S_37C	C2_03590C_A	CAP4
1158.94	-1.02868	0.0905493	-11.3605	6.5791e-30	4.0239e-28	WT_39C_S_37C	C5_04490C_A	CAR1
10534.5	-0.398269	0.0586155	-6.79461	1.08609e-11	1.26458e-10	WT_39C_S_37C	C4_00160C_A	CAR2
1512.99	-0.122141	0.072294	-1.68951	0.0911218	0.149707	WT_39C_S_37C	C1_11810W_A	CAS1
1776.68	0.0254018	0.0832178	0.305245	0.76018	0.820512	WT_39C_S_37C	C3_01530C_A	CAS4
1875.34	0.06686	0.0893359	0.748411	0.454212	0.553575	WT_39C_S_37C	C4_01190W_A	CAS5
2393.43	0.498156	0.0726998	6.85223	7.27076e-12	8.64701e-11	WT_39C_S_37C	C1_06810W_A	CAT1
1863.81	0.13634	0.0824436	1.65374	0.098181	0.159174	WT_39C_S_37C	C4_02020W_A	CAT2
124.49	0.185454	0.239102	0.775628	0.437969	0.538282	WT_39C_S_37C	C1_08190C_A	CAT8
4969.18	-1.21361	0.0706869	-17.1688	4.54651e-66	8.98128e-64	WT_39C_S_37C	C4_06580W_A	CBF1
3550.36	-0.107252	0.0538555	-1.99149	0.0464276	0.0849407	WT_39C_S_37C	C1_10380C_A	CBK1
22170.2	-0.13128	0.0565826	-2.32015	0.0203328	0.042137	WT_39C_S_37C	CR_09270C_A	CBP1
7176.38	-0.494809	0.0540418	-9.15606	5.38283e-20	1.61277e-18	WT_39C_S_37C	C4_05450C_A	CBR1
1781.85	0.180034	0.0804211	2.23864	0.0251791	0.0505272	WT_39C_S_37C	C3_03710W_A	CCC1
2113.9	-1.35567	0.0640889	-21.153	2.59053e-99	8.16018e-97	WT_39C_S_37C	C5_03020W_A	CCC2
13137.5	-0.554339	0.0713867	-7.76529	8.14563e-15	1.44063e-13	WT_39C_S_37C	CR_00920W_A	CCE1
3326.74	-0.0521811	0.0677816	-0.769841	0.441394	0.54135	WT_39C_S_37C	C1_01100W_A	CCH1
1386.2	0.0562396	0.0806521	0.697311	0.485608	0.583481	WT_39C_S_37C	C4_06590W_A	CCJ1
1053.14	0.0689573	0.0918683	0.75061	0.452887	0.552423	WT_39C_S_37C	C5_01680C_A	CCN1
12927.6	1.17243	0.0623447	18.8057	6.78811e-79	1.49274e-76	WT_39C_S_37C	C3_02480C_A	CCP1
2923.69	-0.0815087	0.0626479	-1.30106	0.193238	0.280157	WT_39C_S_37C	C1_08220W_A	CCR4
5322.8	-0.251802	0.0645468	-3.90107	9.57676e-05	0.000366439	WT_39C_S_37C	C1_07180W_A	CCS1
8491.52	0.0616657	0.055266	1.1158	0.264508	0.361666	WT_39C_S_37C	C2_09520C_A	CCT2
8334.08	-0.0161037	0.0538134	-0.299251	0.764748	0.823842	WT_39C_S_37C	C5_05120W_A	CCT3
7661.27	-0.0135948	0.0494129	-0.275127	0.783219	0.838315	WT_39C_S_37C	C2_07310W_A	CCT5
8478.83	-0.0161909	0.0545682	-0.29671	0.766688	0.825397	WT_39C_S_37C	C4_06830C_A	CCT6
7080.54	-0.116226	0.0502326	-2.31375	0.0206814	0.0427076	WT_39C_S_37C	C5_01690C_A	CCT7
10781.6	0.0152587	0.0664471	0.229637	0.818374	0.866474	WT_39C_S_37C	C1_00110W_A	CCT8
470.77	0.120292	0.106695	1.12744	0.259557	0.356438	WT_39C_S_37C	C6_03580W_A	CCZ1
151.373	-0.649709	0.169195	-3.84	0.000123035	0.000457555	WT_39C_S_37C	CR_00300W_A	CDA2
6185.44	-0.382718	0.0555581	-6.8886	5.63444e-12	6.86919e-11	WT_39C_S_37C	CR_04570C_A	CDC10
5614.44	-0.510243	0.0524587	-9.72656	2.32309e-22	8.43477e-21	WT_39C_S_37C	C5_00070W_A	CDC11
8386.01	-0.505318	0.0481353	-10.4979	8.8354e-26	4.1356e-24	WT_39C_S_37C	C1_03210C_A	CDC12
666.513	-0.0331717	0.113406	-0.292504	0.769901	0.827557	WT_39C_S_37C	C1_00360W_A	CDC13
1651.87	-0.0415394	0.0690471	-0.601609	0.547434	0.639185	WT_39C_S_37C	C6_00670W_A	CDC14
1516.4	0.0752061	0.0938331	0.801488	0.422849	0.52323	WT_39C_S_37C	C2_05140W_A	CDC15
451768	-0.209476	0.0595925	-3.51514	0.000439518	0.00142414	WT_39C_S_37C	C2_05460W_A	CDC19
3141.16	0.0889543	0.0809737	1.09856	0.271961	0.36986	WT_39C_S_37C	C6_01150W_A	CDC20
1980.11	-0.311796	0.0729188	-4.27593	1.90337e-05	8.48328e-05	WT_39C_S_37C	C2_05190W_A	CDC21
1397.19	0.0577798	0.0829649	0.696437	0.486155	0.583898	WT_39C_S_37C	CR_08630W_A	CDC23
2156.54	-0.0960777	0.0710054	-1.3531	0.176022	0.259492	WT_39C_S_37C	C5_01970C_A	CDC24
813.35	-0.261128	0.117946	-2.21395	0.026832	0.0533664	WT_39C_S_37C	CR_01230C_A	CDC27
3562.38	-0.314341	0.0611446	-5.14094	2.73369e-07	1.69836e-06	WT_39C_S_37C	CR_06050W_A	CDC28
6709.24	-0.332229	0.0526949	-6.30476	2.88643e-10	2.827e-09	WT_39C_S_37C	C1_04210C_A	CDC3
11655.7	-0.187628	0.0743588	-2.52329	0.0116264	0.0257713	WT_39C_S_37C	C7_01920W_A	CDC34
2714.25	-0.146392	0.0614843	-2.38096	0.0172674	0.0365979	WT_39C_S_37C	C6_02610C_A	CDC37
6009.89	-0.0269854	0.0677516	-0.398299	0.69041	0.76294	WT_39C_S_37C	C6_04270W_A	CDC39
5198.61	-0.198267	0.0549283	-3.60956	0.00030672	0.00103738	WT_39C_S_37C	CR_01680C_A	CDC4
3999.12	-0.333127	0.074791	-4.4541	8.42444e-06	4.03411e-05	WT_39C_S_37C	C1_08450C_A	CDC42
239.445	-0.342548	0.13698	-2.50071	0.0123945	0.0273439	WT_39C_S_37C	CR_04910W_A	CDC43
1198.43	-0.253415	0.078524	-3.22723	0.00124996	0.00363381	WT_39C_S_37C	CR_07720C_A	CDC45
2071.12	0.192415	0.0589753	3.26264	0.00110382	0.00325284	WT_39C_S_37C	C2_06250C_A	CDC46
4660.08	-0.0269322	0.0553415	-0.486654	0.626503	0.71037	WT_39C_S_37C	C2_09020W_A	CDC47
25946.4	-0.132278	0.0490056	-2.69925	0.00694955	0.0164194	WT_39C_S_37C	C1_10790W_A	CDC48
5168.2	-0.0623283	0.0499901	-1.24681	0.212466	0.30307	WT_39C_S_37C	C1_00950C_A	CDC5
2104.31	-0.23839	0.0590849	-4.0347	5.46723e-05	0.00022319	WT_39C_S_37C	C6_03660C_A	CDC50
2969.31	-0.0263203	0.0674305	-0.390333	0.696291	0.767329	WT_39C_S_37C	C3_01700W_A	CDC53
1050.81	-0.407631	0.100414	-4.05951	4.91756e-05	0.000202739	WT_39C_S_37C	C1_12550C_A	CDC54
6066.89	-0.0980766	0.0480026	-2.04315	0.0410373	0.0763918	WT_39C_S_37C	C2_01600C_A	CDC55
133.101	-0.545411	0.189075	-2.88463	0.00391874	0.00988591	WT_39C_S_37C	C1_12220W_A	CDC6
20851.2	-0.0336903	0.0460074	-0.732279	0.463998	0.563292	WT_39C_S_37C	CR_01690C_A	CDC60
5500.08	-0.0159237	0.0560373	-0.284163	0.776286	0.832347	WT_39C_S_37C	C4_06500W_A	CDC68
1720.74	-0.0720929	0.0797554	-0.903924	0.366036	0.466815	WT_39C_S_37C	C2_05320W_A	CDC7
3249.34	-0.264843	0.0547865	-4.83408	1.33763e-06	7.38867e-06	WT_39C_S_37C	C1_02920W_A	CDC73
487.274	0.370631	0.11596	3.19619	0.00139253	0.00399852	WT_39C_S_37C	CR_09180W_A	CDG1
1638.5	0.24421	0.0727149	3.35846	0.000783788	0.00239577	WT_39C_S_37C	C2_00450C_A	CDH1
974.332	0.439334	0.0776533	5.65763	1.53479e-08	1.17298e-07	WT_39C_S_37C	C4_05060W_A	CDL1
15570.4	0.935162	0.0589782	15.8561	1.27637e-56	1.90719e-54	WT_39C_S_37C	C3_05220W_A	CDR1
2700.45	0.203182	0.0830782	2.44567	0.0144582	0.0313275	WT_39C_S_37C	C3_04070C_A	CDR11
3330.12	0.797295	0.0705951	11.2939	1.40635e-29	8.44895e-28	WT_39C_S_37C	C3_04890W_A	CDR2
503.345	0.183833	0.108284	1.69769	0.0895656	0.147463	WT_39C_S_37C	C4_03620C_A	CDR3
12000.8	0.28656	0.0861776	3.32522	0.000883479	0.00266071	WT_39C_S_37C	C1_08070W_A	CDR4
2743.53	-0.192792	0.0695318	-2.77271	0.00555913	0.0134506	WT_39C_S_37C	C5_04100W_A	CDS1
1321.64	0.447225	0.0762336	5.8665	4.4508e-09	3.6712e-08	WT_39C_S_37C	C1_09370W_A	CEF1
60529.4	0.00690597	0.0548387	0.125932	0.899785	0.927643	WT_39C_S_37C	C5_01580C_A	CEF3
1834.83	-0.241285	0.0755431	-3.194	0.00140314	0.00402203	WT_39C_S_37C	C4_06480C_A	CEK1
89.9323	1.96057	0.242906	8.07132	6.95408e-16	1.40956e-14	WT_39C_S_37C	CR_05940W_A	CEK2
750.687	0.452304	0.111298	4.0639	4.82586e-05	0.000199099	WT_39C_S_37C	C3_05070W_A	CEM1
3753.69	0.0215507	0.0537056	0.401274	0.688218	0.761095	WT_39C_S_37C	CR_02090C_A	CET1
1721.29	0.127292	0.0791052	1.60915	0.107584	0.17146	WT_39C_S_37C	CR_02250C_A	CEX1
1734.69	-2.27389	0.083508	-27.2296	2.89922e-163	1.60907e-160	WT_39C_S_37C	C4_05770C_A	CFL1
65.0824	-0.576775	0.285829	-2.01791	0.043601	0.0804449	WT_39C_S_37C	CR_06670W_A	CFL11
5427.15	-3.71405	0.0844823	-43.9625	0	0	WT_39C_S_37C	C4_05780C_A	CFL2
54.2166	-3.93912	0.376135	-10.4726	1.15425e-25	5.33843e-24	WT_39C_S_37C	C5_01360W_A	CFL4
159.969	-4.66119	0.320496	-14.5437	6.40557e-48	7.77676e-46	WT_39C_S_37C	C5_01380W_A	CFL5
745.961	-0.346022	0.105558	-3.27803	0.00104534	0.00309303	WT_39C_S_37C	C4_02760C_A	CGR1
1151.85	0.0764398	0.0733238	1.0425	0.297182	0.396299	WT_39C_S_37C	C4_05760W_A	CGT1
9099.14	0.204222	0.0563529	3.62398	0.000290099	0.000987759	WT_39C_S_37C	C2_01270W_A	CHA1
13614.8	-0.138606	0.0511823	-2.70808	0.00676729	0.0160343	WT_39C_S_37C	C6_02120W_A	CHC1
1329.39	-0.0523278	0.0760068	-0.688462	0.491162	0.588213	WT_39C_S_37C	C2_03320W_A	CHK1
292.405	0.0666344	0.130343	0.511224	0.609194	0.6948	WT_39C_S_37C	C1_04570C_A	CHL4
1514.97	0.0482393	0.0770886	0.625765	0.531469	0.625937	WT_39C_S_37C	C1_11240C_A	CHO1
692.47	0.103658	0.116202	0.892049	0.372366	0.47343	WT_39C_S_37C	CR_02540W_A	CHO2
1392.78	0.799423	0.122654	6.51773	7.13805e-11	7.58377e-10	WT_39C_S_37C	C1_12600C_A	CHR1
4050.58	-0.0537351	0.0725598	-0.740562	0.458959	0.55854	WT_39C_S_37C	C7_02770W_A	CHS1
1440.99	-0.015235	0.0943737	-0.161433	0.871753	0.906601	WT_39C_S_37C	CR_09020C_A	CHS2
3695.96	-0.0468926	0.0698659	-0.671181	0.502105	0.598735	WT_39C_S_37C	C1_13110C_A	CHS3
5827.81	-0.11035	0.0562611	-1.96139	0.0498336	0.090188	WT_39C_S_37C	C3_05700W_A	CHS4
7352.93	-0.181402	0.0522697	-3.4705	0.000519487	0.00165291	WT_39C_S_37C	C2_04140W_A	CHS5
1517.78	-0.152658	0.0806519	-1.8928	0.0583845	0.102899	WT_39C_S_37C	C7_03060C_A	CHS6
1290	0.129287	0.0808633	1.59884	0.109857	0.174234	WT_39C_S_37C	C1_06010W_A	CHS7
5250.04	0.0993285	0.0655977	1.51421	0.129973	0.201067	WT_39C_S_37C	C3_00710W_A	CHS8
892.602	0.0817862	0.106787	0.76588	0.443748	0.543265	WT_39C_S_37C	CR_00180C_A	CHT1
13368.5	-1.17414	0.0570648	-20.5756	4.5424e-94	1.17648e-91	WT_39C_S_37C	C5_04130C_A	CHT2
4283.54	0.357247	0.0824538	4.33269	1.47299e-05	6.73242e-05	WT_39C_S_37C	CR_10110W_A	CHT3
602.273	0.141448	0.112797	1.25401	0.209839	0.300083	WT_39C_S_37C	C2_02010C_A	CHT4
961.564	0.825437	0.0891678	9.25712	2.10011e-20	6.52715e-19	WT_39C_S_37C	C6_01170W_A	CIC1
325.052	-0.366659	0.130507	-2.80951	0.00496176	0.012172	WT_39C_S_37C	C6_01070C_A	CIP1
1805.29	0.328881	0.0807831	4.07116	4.67795e-05	0.000193407	WT_39C_S_37C	CR_02810W_A	CIRT4B
659.024	-0.381018	0.0959103	-3.97265	7.10774e-05	0.000282059	WT_39C_S_37C	C1_00550W_A	CIS2
4143	-0.103208	0.0903071	-1.14285	0.253101	0.349482	WT_39C_S_37C	CR_03500W_A	CIT1
2269.14	0.0467272	0.0650979	0.717798	0.472882	0.571252	WT_39C_S_37C	CR_10660W_A	CKA1
1500.85	0.0541696	0.0723743	0.748464	0.45418	0.553575	WT_39C_S_37C	C2_04980C_A	CKA2
2910.75	-0.0741645	0.0601023	-1.23397	0.217214	0.308772	WT_39C_S_37C	C2_00300C_A	CKB1
1814.83	-0.012778	0.0681119	-0.187603	0.851188	0.892522	WT_39C_S_37C	C5_02760W_A	CKB2
921.628	-0.407857	0.0822836	-4.95673	7.16898e-07	4.1861e-06	WT_39C_S_37C	C5_04070C_A	CKS1
1872.05	-0.0704376	0.0768969	-0.916	0.359667	0.460549	WT_39C_S_37C	C1_10210C_A	CLA4
5887.61	-0.0520655	0.0570668	-0.91236	0.361579	0.462287	WT_39C_S_37C	C2_01410C_A	CLB2
2832	-0.102763	0.0636596	-1.61425	0.106473	0.169955	WT_39C_S_37C	C7_03940C_A	CLB4
6229.05	-0.264344	0.0570347	-4.63479	3.57301e-06	1.82406e-05	WT_39C_S_37C	C4_01980C_A	CLC1
4293.51	-0.0263319	0.0578398	-0.455255	0.648926	0.72976	WT_39C_S_37C	CR_07240C_A	CLG1
3343.39	-0.0690969	0.0938091	-0.73657	0.461384	0.56094	WT_39C_S_37C	C5_01100C_A	CLN3
7482	-0.132052	0.0666165	-1.98228	0.0474481	0.086448	WT_39C_S_37C	C4_06030W_A	CMD1
8562.39	-0.274084	0.0787513	-3.48037	0.000500725	0.00160065	WT_39C_S_37C	C3_04550C_A	CMK1
3259.13	-0.0619302	0.0606843	-1.02053	0.307477	0.406631	WT_39C_S_37C	C2_10260C_A	CMK2
4202.96	-0.0993457	0.0587631	-1.69061	0.0909104	0.149423	WT_39C_S_37C	C1_00730C_A	CMP1
1900.18	-0.0940661	0.0776206	-1.21187	0.225562	0.318542	WT_39C_S_37C	C5_05160C_A	CNB1
3857.66	-0.287598	0.0643469	-4.46949	7.84079e-06	3.77934e-05	WT_39C_S_37C	C4_00040W_A	CNH1
1079.87	0.619002	0.101317	6.10954	9.99192e-10	9.03458e-09	WT_39C_S_37C	C1_00560W_A	CNS1
9500.67	-0.0924658	0.0539842	-1.71283	0.0867438	0.143507	WT_39C_S_37C	C2_06020W_A	CNT
808.63	0.228622	0.080351	2.84528	0.00443719	0.011022	WT_39C_S_37C	C2_09790W_A	COE1
1429.48	0.341145	0.0760892	4.48349	7.34331e-06	3.56016e-05	WT_39C_S_37C	C7_01590C_A	COE2
11339.4	-0.16029	0.0601679	-2.66404	0.00772083	0.0179829	WT_39C_S_37C	C5_00370W_A	COF1
2576.28	-0.223653	0.0771718	-2.89812	0.00375404	0.00951987	WT_39C_S_37C	C2_05680W_A	COG4
2675.74	-1.63757	0.0778223	-21.0425	2.68099e-98	7.62121e-96	WT_39C_S_37C	C1_07900W_A	COI1
2853.12	0.176924	0.0587791	3.00998	0.00261265	0.00691448	WT_39C_S_37C	C6_01840C_A	COQ3
2241.53	-0.359678	0.0666804	-5.39405	6.88853e-08	4.74344e-07	WT_39C_S_37C	C1_03160C_A	COQ4
4100.17	0.0608949	0.0562762	1.08207	0.279221	0.377487	WT_39C_S_37C	C2_05470W_A	COQ5
5871.15	-0.391054	0.0559091	-6.99447	2.66272e-12	3.39251e-11	WT_39C_S_37C	C1_03550C_A	COQ6
2089.92	0.390126	0.0608909	6.40697	1.48443e-10	1.51101e-09	WT_39C_S_37C	C4_04310W_A	COX11
13522.3	-0.0135713	0.0708976	-0.191422	0.848195	0.890142	WT_39C_S_37C	C2_01590W_A	COX13
10588.7	-0.00711052	0.0631117	-0.112666	0.910296	0.935011	WT_39C_S_37C	C6_00720C_A	COX15
1163.83	0.0505618	0.0820147	0.616497	0.537567	0.630697	WT_39C_S_37C	C2_01180W_A	COX17
722.782	0.299639	0.0847023	3.53756	0.000403848	0.00131955	WT_39C_S_37C	C1_13410W_A	COX19
13425.8	-0.0336032	0.0583417	-0.575972	0.564634	0.654546	WT_39C_S_37C	C2_01620W_A	COX4
9191.6	0.128697	0.0659513	1.95139	0.0510105	0.0919467	WT_39C_S_37C	C1_09030C_A	COX5
13396.7	-0.130487	0.0543539	-2.40068	0.0163645	0.0349448	WT_39C_S_37C	C2_03470C_A	COX6
4212.17	-0.213492	0.0691945	-3.08538	0.0020329	0.00555347	WT_39C_S_37C	C3_02400C_A	COX7
11338.6	-0.0448369	0.0565387	-0.793029	0.427761	0.528299	WT_39C_S_37C	C2_05920C_A	COX8
8483.67	-0.0339759	0.0708454	-0.479579	0.631527	0.714745	WT_39C_S_37C	C2_05930W_A	COX9
216.041	1.30505	0.169912	7.68075	1.58158e-14	2.7068e-13	WT_39C_S_37C	C4_01550C_A	CPA1
428.353	0.609447	0.13238	4.60378	4.14891e-06	2.0906e-05	WT_39C_S_37C	CR_01330W_A	CPA2
651.265	-0.481575	0.105016	-4.58575	4.52359e-06	2.26861e-05	WT_39C_S_37C	C1_07370C_A	CPH1
6414.37	-0.101305	0.0462759	-2.18915	0.0285863	0.0563268	WT_39C_S_37C	C6_00280W_A	CPH2
1180.96	-0.0701262	0.0744449	-0.941988	0.346199	0.44585	WT_39C_S_37C	C1_10000C_A	CPP1
9415.96	0.102692	0.060571	1.69539	0.0900008	0.148137	WT_39C_S_37C	C2_02320C_A	CPR3
17185.6	0.290384	0.0445993	6.51095	7.46761e-11	7.92669e-10	WT_39C_S_37C	CR_10670W_A	CPR6
5458.93	0.312671	0.0635394	4.92089	8.61509e-07	4.94138e-06	WT_39C_S_37C	C7_03360W_A	CPY1
1317.63	0.248372	0.0785865	3.1605	0.00157499	0.00444467	WT_39C_S_37C	CR_01980C_A	CRC1
1079.09	-0.955035	0.110304	-8.65817	4.79405e-18	1.21203e-16	WT_39C_S_37C	C4_01160W_A	CRD2
3524.23	0.0942269	0.082593	1.14086	0.253929	0.350366	WT_39C_S_37C	CR_04960C_A	CRG1
5331.34	-0.0351438	0.0517105	-0.679626	0.496741	0.593371	WT_39C_S_37C	C4_02900C_A	CRH11
51.4996	0.15649	0.333629	0.469055	0.63903	0.720857	WT_39C_S_37C	C5_04800W_A	CRH12
2703.38	-0.061214	0.0687424	-0.890485	0.373206	0.474238	WT_39C_S_37C	C2_04930C_A	CRK1
1133.18	-0.165551	0.0765827	-2.16172	0.0306395	0.0596964	WT_39C_S_37C	C1_01420C_A	CRL1
7009.26	-0.0201998	0.04779	-0.422678	0.67253	0.749457	WT_39C_S_37C	CR_00520C_A	CRM1
6535.43	-0.445396	0.0552999	-8.0542	7.9998e-16	1.59927e-14	WT_39C_S_37C	C7_01850C_A	CRN1
15495.2	-0.932326	0.0820691	-11.3603	6.59429e-30	4.0239e-28	WT_39C_S_37C	C1_09250W_A	CRP1
1566.44	0.394754	0.0915144	4.31357	1.60638e-05	7.26518e-05	WT_39C_S_37C	C3_05780C_A	CRZ1
133.153	1.09561	0.22152	4.94585	7.58127e-07	4.39601e-06	WT_39C_S_37C	CR_07060C_A	CRZ2
10917.5	-3.57813	0.0803594	-44.5266	0	0	WT_39C_S_37C	C7_00090C_A	CSA1
55.1378	-6.24718	1.01286	-6.16787	6.92179e-10	6.36728e-09	WT_39C_S_37C	C4_06920C_A	CSA2
2010.14	0.223596	0.0704503	3.17382	0.00150448	0.00426428	WT_39C_S_37C	C3_03890W_A	CSC25
1178.63	-0.246273	0.0763435	-3.22585	0.00125599	0.00364869	WT_39C_S_37C	C3_00860W_A	CSE4
2147.7	2.51117	0.0837778	29.9742	2.12994e-197	1.37914e-194	WT_39C_S_37C	C1_04020C_A	CSH1
3149.21	-0.192139	0.0737236	-2.60621	0.00915499	0.0209054	WT_39C_S_37C	C4_03390W_A	CSH3
1095.09	0.547697	0.105567	5.18815	2.12396e-07	1.33882e-06	WT_39C_S_37C	C1_12310C_A	CSI2
990.568	0.173213	0.0987099	1.75477	0.0792985	0.133154	WT_39C_S_37C	CR_10740W_A	CSM1
912.119	0.00232191	0.0803711	0.0288899	0.976952	0.98345	WT_39C_S_37C	C2_06130W_A	CSM3
720.449	-0.215345	0.0967959	-2.22473	0.0260994	0.0521064	WT_39C_S_37C	C4_06510C_A	CSO99
130.784	0.964597	0.247091	3.90382	9.4687e-05	0.000363497	WT_39C_S_37C	CR_05430W_A	CSP1
715.054	-0.19304	0.0837552	-2.30481	0.0211773	0.0435848	WT_39C_S_37C	C4_00720W_A	CSP2
9565.49	1.51924	0.0755108	20.1196	4.97399e-90	1.1831e-87	WT_39C_S_37C	CR_01470W_A	CSP37
371.704	0.403802	0.133081	3.03427	0.00241118	0.00644844	WT_39C_S_37C	C4_04850C_A	CSR1
3377.63	-0.0498155	0.0642166	-0.775742	0.437902	0.538256	WT_39C_S_37C	C5_02340C_A	CST20
219.124	0.0305064	0.142701	0.213778	0.83072	0.876044	WT_39C_S_37C	C6_04430W_A	CST5
298.675	0.111757	0.144397	0.773955	0.438958	0.53927	WT_39C_S_37C	C5_04580C_A	CSU57
1494.49	-0.0397876	0.0793031	-0.501716	0.615868	0.701039	WT_39C_S_37C	C6_01830W_A	CTA1
4464.73	-0.134652	0.0673856	-1.99824	0.0456908	0.0837833	WT_39C_S_37C	C1_00040W_A	CTA2
7841.79	-0.120449	0.0740225	-1.6272	0.103695	0.166539	WT_39C_S_37C	C5_05500C_A	CTA24
3926.61	-0.0320268	0.0635404	-0.504038	0.614235	0.69959	WT_39C_S_37C	CR_10860C_A	CTA26
5431.48	-0.124822	0.0581881	-2.14514	0.0319413	0.0618296	WT_39C_S_37C	C1_11540C_A	CTA3
4808.85	-0.23491	0.0648733	-3.62106	0.000293402	0.000997331	WT_39C_S_37C	C3_05930W_A	CTA4
577.308	0.0626334	0.0985903	0.63529	0.525239	0.620166	WT_39C_S_37C	C4_07070W_A	CTA6
2451.39	-0.129705	0.0626514	-2.07026	0.0384279	0.0723082	WT_39C_S_37C	C5_02700W_A	CTA7
976.028	0.751031	0.0920535	8.15863	3.38845e-16	7.06483e-15	WT_39C_S_37C	C1_09170W_A	CTA8
1999.28	-0.423038	0.0699909	-6.04419	1.50162e-09	1.32285e-08	WT_39C_S_37C	C1_01270W_A	CTA9
1075.96	-0.0478973	0.0820377	-0.583845	0.559325	0.649813	WT_39C_S_37C	C2_01890W_A	CTF1
1547.02	0.133289	0.0641936	2.07636	0.0378605	0.071379	WT_39C_S_37C	CR_01150C_A	CTF18
237.179	0.129246	0.168316	0.767878	0.44256	0.542215	WT_39C_S_37C	C6_02130C_A	CTF5
332.712	0.0554539	0.127994	0.433255	0.66483	0.742914	WT_39C_S_37C	C5_00740W_A	CTF8
13682.2	-0.221116	0.0614644	-3.59747	0.000321324	0.0010809	WT_39C_S_37C	CR_10360C_A	CTM1
49.4168	0.775573	0.308924	2.51056	0.0120539	0.0266531	WT_39C_S_37C	C3_04000C_A	CTN3
1664.15	-0.381281	0.0958433	-3.97817	6.94467e-05	0.000276246	WT_39C_S_37C	C3_04270C_A	CTP1
10483.2	2.33413	0.0971865	24.0171	1.84516e-127	7.16843e-125	WT_39C_S_37C	C6_00790C_A	CTR1
1273.39	-0.587599	0.0798193	-7.36161	1.817e-13	2.74671e-12	WT_39C_S_37C	C1_08620W_A	CTR2
3084.47	-0.0294204	0.0608176	-0.483748	0.628565	0.712189	WT_39C_S_37C	C1_05170C_A	CUE5
8756.21	-0.779305	0.0895662	-8.70088	3.29309e-18	8.47262e-17	WT_39C_S_37C	C5_04560C_A	CUP1
1742.54	0.0871118	0.0846767	1.02876	0.303593	0.402546	WT_39C_S_37C	C1_13640W_A	CUP2
7461.41	-0.15024	0.0696511	-2.15703	0.0310031	0.0602838	WT_39C_S_37C	C3_04390W_A	CUP5
2739.91	-0.361066	0.0894937	-4.03454	5.47092e-05	0.000223262	WT_39C_S_37C	C7_02040C_A	CUP9
244.498	0.517877	0.150194	3.44806	0.00056463	0.00177714	WT_39C_S_37C	C2_10100W_A	CWC22
2879.47	-0.207335	0.059007	-3.51373	0.000441863	0.00143053	WT_39C_S_37C	C4_06100W_A	CWH41
6671.23	-0.0856734	0.048043	-1.78327	0.074543	0.1265	WT_39C_S_37C	CR_01290C_A	CWH43
3658.93	0.147483	0.0701873	2.10127	0.035617	0.0677188	WT_39C_S_37C	C1_02250W_A	CWH8
1738.18	-0.0764907	0.0720307	-1.06192	0.288273	0.386898	WT_39C_S_37C	CR_05530C_A	CWT1
537.564	0.681772	0.119047	5.72693	1.02266e-08	8.03174e-08	WT_39C_S_37C	C1_13630W_A	CYB2
7639.12	-0.199222	0.055308	-3.60205	0.000315717	0.0010638	WT_39C_S_37C	C7_00700W_A	CYB5
6539.74	0.337911	0.0633902	5.33064	9.78672e-08	6.57431e-07	WT_39C_S_37C	C2_10110W_A	CYC1
849.886	0.770582	0.0915084	8.42089	3.73632e-17	8.62313e-16	WT_39C_S_37C	C5_01130W_A	CYC3
1375.8	0.0820202	0.0959676	0.854666	0.392736	0.49362	WT_39C_S_37C	C1_06690W_A	CYK3
2459.37	0.2227	0.063104	3.5291	0.000416974	0.00135787	WT_39C_S_37C	C3_06230W_A	CYM1
25642.8	-0.0592854	0.0694236	-0.853966	0.393124	0.493894	WT_39C_S_37C	C7_02380C_A	CYP1
7929.87	-0.113891	0.0693634	-1.64195	0.100601	0.162622	WT_39C_S_37C	C3_06360C_A	CYP5
4573.4	-0.0717722	0.0577646	-1.2425	0.214054	0.304913	WT_39C_S_37C	C7_03070C_A	CYR1
14534.1	-0.518923	0.0613593	-8.45712	2.74056e-17	6.3755e-16	WT_39C_S_37C	CR_08340W_A	CYS3
9746.66	-0.0969256	0.0563305	-1.72066	0.0853124	0.14164	WT_39C_S_37C	C1_01870C_A	CYS4
18156.9	0.157971	0.0487208	3.24237	0.0011854	0.00346331	WT_39C_S_37C	C2_04950C_A	CYT1
676.609	0.234566	0.0909809	2.57819	0.009932	0.0224597	WT_39C_S_37C	C4_02130W_A	CYT2
736.844	-0.00411278	0.0952868	-0.0431622	0.965572	0.976644	WT_39C_S_37C	C4_06820C_A	CZF1
629.092	0.238237	0.101075	2.35704	0.0184213	0.0387546	WT_39C_S_37C	C6_04600W_A	DAC1
257.322	-0.220654	0.158277	-1.3941	0.163288	0.243304	WT_39C_S_37C	C1_13710C_A	DAD1
338.508	-0.107428	0.135725	-0.791507	0.428648	0.529155	WT_39C_S_37C	C2_05210W_A	DAD2
459.148	-0.455001	0.116377	-3.90971	9.24052e-05	0.000356263	WT_39C_S_37C	CR_06160C_A	DAD3
617.873	-0.271115	0.115654	-2.34418	0.0190689	0.0399009	WT_39C_S_37C	CR_08010W_A	DAD4
1261.21	0.844471	0.0826487	10.2176	1.65396e-24	6.83576e-23	WT_39C_S_37C	C4_01010C_A	DAG7
51960.9	-0.170952	0.0716314	-2.38655	0.0170073	0.036124	WT_39C_S_37C	C1_09190C_A	DAK2
6375.88	-0.00793234	0.0454453	-0.174547	0.861436	0.899806	WT_39C_S_37C	C3_00180C_A	DAL1
855.223	0.393029	0.107938	3.64125	0.000271312	0.000928405	WT_39C_S_37C	C3_03140C_A	DAL4
591.488	0.261983	0.110224	2.37681	0.0174629	0.0369585	WT_39C_S_37C	C3_03120C_A	DAL5
38211	-0.332944	0.0593512	-5.60973	2.02647e-08	1.51498e-07	WT_39C_S_37C	C1_13850C_A	DAL7
38.1782	2.06846	0.365242	5.66325	1.48533e-08	1.14042e-07	WT_39C_S_37C	C3_04160W_A	DAL8
643.611	0.102467	0.111184	0.921598	0.356738	0.457352	WT_39C_S_37C	CR_01030W_A	DAL81
283.321	-0.0794085	0.157749	-0.503383	0.614695	0.699977	WT_39C_S_37C	C3_03640W_A	DAL9
1391.64	-0.193893	0.0820985	-2.36171	0.0181909	0.038339	WT_39C_S_37C	C1_09730W_A	DAM1
1139.09	0.130129	0.0752363	1.72961	0.0837007	0.139362	WT_39C_S_37C	C1_03670C_A	DAO1
914.487	-0.0588141	0.0808045	-0.727857	0.466701	0.566014	WT_39C_S_37C	C4_03380C_A	DAO2
6709.63	-0.0413999	0.0705256	-0.58702	0.557191	0.64798	WT_39C_S_37C	CR_04060C_A	DAP1
1719.26	0.039352	0.0827832	0.475362	0.634529	0.716959	WT_39C_S_37C	C5_02970W_A	DAP2
1451.31	-0.135968	0.0767969	-1.77048	0.0766464	0.12941	WT_39C_S_37C	C2_06670C_A	DBF2
983.477	-0.053277	0.094989	-0.560875	0.574883	0.66267	WT_39C_S_37C	C7_02950C_A	DBF4
7567.7	0.366747	0.0734328	4.99432	5.90425e-07	3.48778e-06	WT_39C_S_37C	CR_02530W_A	DBP2
2179.17	0.482837	0.0699736	6.90028	5.19004e-12	6.37407e-11	WT_39C_S_37C	C1_10030W_A	DBP3
8424.12	0.00420704	0.0495588	0.0848899	0.932349	0.951701	WT_39C_S_37C	C3_01860C_A	DBP5
2642.63	0.821093	0.0670217	12.2511	1.65641e-34	1.23753e-32	WT_39C_S_37C	C7_01200C_A	DBP7
1030	0.813097	0.129649	6.27154	3.575e-10	3.44068e-09	WT_39C_S_37C	CR_05630W_A	DBP8
1077.39	0.10958	0.0848271	1.2918	0.196425	0.284142	WT_39C_S_37C	C6_02050W_A	DBR1
1036.2	-0.171267	0.0801678	-2.13635	0.0326505	0.0629515	WT_39C_S_37C	C7_00370W_A	DCC1
352.418	-0.316709	0.129803	-2.43992	0.0146905	0.0317718	WT_39C_S_37C	C3_02550C_A	DCG1
7988.95	-0.205091	0.0520852	-3.93761	8.22959e-05	0.000320574	WT_39C_S_37C	C2_04050C_A	DCK1
9020.38	-0.159453	0.0518667	-3.07428	0.00211008	0.00574065	WT_39C_S_37C	C2_04040C_A	DCK2
6834.04	-0.129032	0.0522338	-2.47028	0.0135007	0.0294886	WT_39C_S_37C	CR_08120C_A	DCP2
2096.67	0.0764127	0.0733286	1.04206	0.297384	0.396478	WT_39C_S_37C	C4_04830W_A	DCR1
4716.79	-0.0823814	0.0548313	-1.50245	0.13298	0.204794	WT_39C_S_37C	C2_01360C_A	DCW1
247.908	0.0565427	0.17092	0.330813	0.740786	0.805754	WT_39C_S_37C	C3_02560W_A	DDC1
7130.56	0.0584722	0.0551379	1.06047	0.28893	0.387691	WT_39C_S_37C	C1_14420W_A	DDI1
7483.57	0.264215	0.211406	1.2498	0.211373	0.301869	WT_39C_S_37C	C2_09220W_A	DDR48
6403.51	0.171644	0.0583046	2.94392	0.0032408	0.00835653	WT_39C_S_37C	C3_06100C_A	DED1
16182.1	-0.129229	0.0459793	-2.81058	0.00494519	0.0121339	WT_39C_S_37C	C7_03670W_A	DED81
26000.5	-0.331763	0.0603711	-5.4954	3.89825e-08	2.78908e-07	WT_39C_S_37C	CR_09880W_A	DEF1
625.298	0.00242252	0.101531	0.0238599	0.980964	0.986156	WT_39C_S_37C	CR_03490W_A	DEM1
18386	-0.423422	0.0575882	-7.35259	1.94407e-13	2.91611e-12	WT_39C_S_37C	C5_05480W_A	DES1
524.838	-0.136517	0.117443	-1.16241	0.24507	0.340157	WT_39C_S_37C	C2_08970C_A	DFG10
2215.95	-0.127926	0.0698308	-1.83194	0.0669601	0.115772	WT_39C_S_37C	C2_03400C_A	DFG16
2785.78	-0.0750354	0.0684397	-1.09637	0.272916	0.370899	WT_39C_S_37C	C2_00520W_A	DFG5
5507.6	-0.319983	0.0529691	-6.04093	1.53225e-09	1.34374e-08	WT_39C_S_37C	C7_00360W_A	DFI1
241.791	0.0272602	0.134996	0.201934	0.839969	0.883559	WT_39C_S_37C	C7_03130C_A	DFR1
1414.08	-0.253305	0.107643	-2.35319	0.0186131	0.0390945	WT_39C_S_37C	C1_07070C_A	DHH1
196.655	-0.495226	0.163321	-3.03223	0.00242758	0.00648634	WT_39C_S_37C	C3_05340W_A	DIE2
512.106	0.974365	0.13493	7.22125	5.15127e-13	7.30389e-12	WT_39C_S_37C	C1_13730C_A	DIM1
3014.49	0.785711	0.0962694	8.16159	3.30648e-16	6.90628e-15	WT_39C_S_37C	C1_08290C_A	DIP2
3101.12	-0.29073	0.0872816	-3.33094	0.000865525	0.00261678	WT_39C_S_37C	C1_02530C_A	DIP5
344.687	-0.048687	0.12909	-0.377157	0.706057	0.775671	WT_39C_S_37C	CR_04630C_A	DIT2
1817.8	0.0522073	0.0707979	0.737414	0.460871	0.560401	WT_39C_S_37C	C1_10480W_A	DJP1
2190.66	0.0741852	0.0625275	1.18644	0.235448	0.329666	WT_39C_S_37C	C2_02980C_A	DLD1
931.932	-0.173025	0.111763	-1.54813	0.12159	0.190066	WT_39C_S_37C	C3_07360W_A	DLD2
923.102	0.412814	0.0982905	4.19994	2.66981e-05	0.000115891	WT_39C_S_37C	C1_12560C_A	DLH1
887.535	0.2682	0.0875983	3.0617	0.00220083	0.00596207	WT_39C_S_37C	C6_00320C_A	DNA2
5685.33	0.223886	0.0515868	4.34	1.42486e-05	6.53294e-05	WT_39C_S_37C	C3_05520C_A	DNM1
5713.6	-0.0639965	0.0545177	-1.17387	0.240448	0.335258	WT_39C_S_37C	C1_09660W_A	DOA1
2240.97	-0.117025	0.0640825	-1.82616	0.0678267	0.116993	WT_39C_S_37C	C1_14000C_A	DOA4
2238.78	-0.315026	0.0727839	-4.32824	1.50307e-05	6.85645e-05	WT_39C_S_37C	C6_01900C_A	DOG1
2179.24	0.177853	0.0675606	2.63249	0.00847614	0.0195236	WT_39C_S_37C	CR_03070W_A	DOM34
2757.96	-0.431658	0.0670597	-6.43693	1.21917e-10	1.25747e-09	WT_39C_S_37C	C1_13920W_A	DOS2
3461.8	-0.147733	0.057797	-2.55607	0.0105862	0.023773	WT_39C_S_37C	C3_06300W_A	DOT1
1604.81	0.51401	0.0876196	5.86638	4.454e-09	3.67124e-08	WT_39C_S_37C	C4_03440C_A	DOT4
2848.77	0.344857	0.0869993	3.9639	7.37338e-05	0.000291404	WT_39C_S_37C	C3_00480C_A	DOT5
1185.95	0.217938	0.0812275	2.68306	0.00729517	0.0171146	WT_39C_S_37C	CR_01580C_A	DOT6
931.857	0.196586	0.0887148	2.21593	0.0266963	0.0531327	WT_39C_S_37C	CR_09900C_A	DPB2
2133.51	-0.187551	0.0681449	-2.75223	0.00591908	0.014227	WT_39C_S_37C	C2_00430C_A	DPB4
6082.44	-0.164094	0.0585402	-2.80311	0.00506128	0.0123719	WT_39C_S_37C	C1_08010W_A	DPM1
2651.2	-0.212623	0.0664428	-3.20009	0.00137383	0.00395162	WT_39C_S_37C	C6_00420W_A	DPM2
2103.51	-0.284363	0.0735647	-3.86548	0.000110873	0.000417409	WT_39C_S_37C	C4_01920W_A	DPM3
565.632	-0.132246	0.12236	-1.0808	0.279787	0.378121	WT_39C_S_37C	C1_11470C_A	DPP1
956.23	-0.470378	0.086069	-5.46513	4.6257e-08	3.26941e-07	WT_39C_S_37C	C1_11640C_A	DPP2
420.428	-0.283583	0.139296	-2.03583	0.0417669	0.0775026	WT_39C_S_37C	C7_02500C_A	DPP3
15785.9	-0.0209009	0.0463941	-0.450508	0.652344	0.732262	WT_39C_S_37C	CR_03170W_A	DPS1-1
3557.28	-0.201324	0.0712394	-2.82602	0.00471302	0.0116279	WT_39C_S_37C	C2_07260C_A	DQD1
1451.31	-1.15623	0.0797841	-14.4919	1.36253e-47	1.62044e-45	WT_39C_S_37C	CR_02650C_A	DRE2
5736.57	0.136591	0.0644003	2.12097	0.0339243	0.0649668	WT_39C_S_37C	C1_08100W_A	DRG1
4434.86	0.722782	0.080051	9.02903	1.73204e-19	4.93568e-18	WT_39C_S_37C	CR_10550W_A	DRS1
2327.56	0.32053	0.0792621	4.04393	5.25631e-05	0.000215333	WT_39C_S_37C	C2_08490W_A	DSE1
291.971	-0.362292	0.130198	-2.78262	0.00539222	0.0130957	WT_39C_S_37C	CR_06940W_A	DSL1
4901.35	-0.0165677	0.0641118	-0.258418	0.796084	0.848113	WT_39C_S_37C	C3_03010C_A	DTD2
1751.62	-0.0794242	0.0749758	-1.05933	0.289449	0.388207	WT_39C_S_37C	C7_03020C_A	DUG3
1383.49	-0.0276499	0.0677037	-0.408396	0.682983	0.756886	WT_39C_S_37C	C5_05100C_A	DUN1
590.567	0.287678	0.104103	2.7634	0.0057203	0.013789	WT_39C_S_37C	C4_04220W_A	DUO1
487.431	0.0429803	0.158555	0.271076	0.786333	0.840799	WT_39C_S_37C	C1_04660W_A	DUR1
22.5607	-0.259613	0.509935	-0.50911	0.610675	0.696012	WT_39C_S_37C	C1_04650W_A	DUR3
316.775	0.367687	0.131278	2.80083	0.00509714	0.0124439	WT_39C_S_37C	C1_13800C_A	DUR32
36.6196	0.315722	0.409767	0.77049	0.441009	0.540935	WT_39C_S_37C	C3_04570C_A	DUR35
645.996	0.295755	0.0987062	2.99632	0.00273259	0.00719735	WT_39C_S_37C	C1_13980C_A	DUR7
1032	0.316702	0.0852796	3.71368	0.000204264	0.000721642	WT_39C_S_37C	C5_00290W_A	DUS4
1448.93	0.152693	0.096525	1.5819	0.113673	0.179426	WT_39C_S_37C	C1_01330C_A	DUT1
4379.37	0.172221	0.057663	2.98668	0.00282022	0.00739282	WT_39C_S_37C	C3_05210C_A	DYN1
783.756	-0.105436	0.102278	-1.03088	0.302598	0.401476	WT_39C_S_37C	C2_08280W_A	EAF3
1185.43	-0.124976	0.0889884	-1.40441	0.160197	0.239678	WT_39C_S_37C	C1_08510W_A	EAF6
3124.59	0.00274663	0.0587159	0.0467784	0.96269	0.974564	WT_39C_S_37C	CR_04130C_A	EAF7
1167.62	0.0470538	0.0887932	0.529925	0.596164	0.682543	WT_39C_S_37C	C2_09530W_A	EAP1
8794.84	-2.14815	0.0591452	-36.3199	7.83986e-289	8.30669e-286	WT_39C_S_37C	C6_01180C_A	EBP1
1235.76	0.00685877	0.0789181	0.08691	0.930743	0.950862	WT_39C_S_37C	C2_02880C_A	EBP7
21600	-1.14031	0.199492	-5.71609	1.09003e-08	8.52639e-08	WT_39C_S_37C	C4_03470C_A	ECE1
698.289	0.509193	0.0963454	5.28508	1.25653e-07	8.25526e-07	WT_39C_S_37C	CR_08690C_A	ECI1
681.921	0.595817	0.102615	5.80633	6.38576e-09	5.15416e-08	WT_39C_S_37C	C4_04100C_A	ECM1
7274.6	0.00522162	0.0590733	0.0883923	0.929565	0.950193	WT_39C_S_37C	C3_03030C_A	ECM14
1989.64	-0.130177	0.068709	-1.89462	0.0581428	0.102551	WT_39C_S_37C	C3_06480C_A	ECM15
11082.9	0.197816	0.0597213	3.31231	0.000925273	0.00277254	WT_39C_S_37C	C2_06170C_A	ECM17
803.388	0.403002	0.110414	3.64992	0.00026232	0.000902138	WT_39C_S_37C	C3_03630W_A	ECM18
3724.8	0.094372	0.0944762	0.998897	0.317845	0.416702	WT_39C_S_37C	C1_10180C_A	ECM21
1369.96	-0.111941	0.0942106	-1.1882	0.234754	0.328932	WT_39C_S_37C	CR_07530C_A	ECM22
628.468	-0.108283	0.127696	-0.847973	0.396453	0.497219	WT_39C_S_37C	C1_13310W_A	ECM25
58465.5	-0.110104	0.0551504	-1.99643	0.0458867	0.0840763	WT_39C_S_37C	C3_07260C_A	ECM29
2012.12	-0.207098	0.0937613	-2.20878	0.0271897	0.0539489	WT_39C_S_37C	C2_02400W_A	ECM3
42004.7	-0.295607	0.0532173	-5.55472	2.78065e-08	2.03571e-07	WT_39C_S_37C	C1_03190C_A	ECM33
2380.54	0.00371335	0.0963941	0.0385225	0.969271	0.978	WT_39C_S_37C	C5_02460C_A	ECM331
406.614	0.220462	0.120337	1.83204	0.0669451	0.115763	WT_39C_S_37C	C4_03540C_A	ECM38
2368.95	0.0198513	0.0633334	0.313441	0.753946	0.815189	WT_39C_S_37C	C7_02970W_A	ECM39
3672.35	0.584083	0.0594338	9.82745	8.57594e-23	3.1832e-21	WT_39C_S_37C	CR_02130W_A	ECM4
479.92	-0.197593	0.141175	-1.39963	0.161623	0.241441	WT_39C_S_37C	C7_02150C_A	ECM42
1122.4	-0.096564	0.0773999	-1.2476	0.212178	0.30287	WT_39C_S_37C	C4_00180W_A	ECM7
291.727	-0.193907	0.138799	-1.39704	0.162403	0.242294	WT_39C_S_37C	C1_07830C_A	ECO1
1090.81	0.00734967	0.102508	0.0716983	0.942842	0.959089	WT_39C_S_37C	C4_05190C_A	EDC3
38930.3	-0.162785	0.069548	-2.34061	0.0192524	0.0402344	WT_39C_S_37C	C4_04480C_A	EFB1
6197.16	0.0506545	0.0685084	0.739391	0.459669	0.559243	WT_39C_S_37C	CR_07890W_A	EFG1
32.4992	1.56145	0.428116	3.64725	0.000265059	0.00091075	WT_39C_S_37C	C2_06340W_A	EFH1
150783	-0.07071	0.0539623	-1.31036	0.190074	0.276396	WT_39C_S_37C	C2_03100W_A	EFT2
31290	-0.229486	0.0624495	-3.67475	0.000238084	0.000828319	WT_39C_S_37C	C1_11650W_A	EGD1
23588.4	-0.405052	0.0629532	-6.43418	1.24142e-10	1.27929e-09	WT_39C_S_37C	C3_04140C_A	EGD2
487.237	0.10175	0.109021	0.933306	0.350662	0.450702	WT_39C_S_37C	C1_03320C_A	EHD3
5029.47	0.177935	0.0541417	3.28646	0.00101455	0.00301109	WT_39C_S_37C	C1_03390W_A	EHT1
10616.4	-0.148379	0.0654942	-2.26553	0.0234801	0.0476346	WT_39C_S_37C	CR_10490W_A	EIF4E
2214.4	0.130061	0.0664489	1.95731	0.0503113	0.0908832	WT_39C_S_37C	C5_00340W_A	EIP1
223.462	0.286916	0.148348	1.93407	0.0531042	0.0951061	WT_39C_S_37C	C1_03810C_A	ELA1
835.461	-0.0109275	0.0972857	-0.112324	0.910567	0.935011	WT_39C_S_37C	C1_04550W_A	ELC1
6264.05	0.329463	0.0774999	4.25114	2.12683e-05	9.41443e-05	WT_39C_S_37C	CR_09370W_A	ELF1
1295.23	0.590682	0.0982814	6.01011	1.85399e-09	1.61255e-08	WT_39C_S_37C	C3_06060W_A	ELP3
3387.89	-0.17613	0.0740225	-2.37941	0.0173404	0.0367258	WT_39C_S_37C	C2_00120C_A	EMC9
2977.38	-0.251658	0.0626307	-4.01813	5.86623e-05	0.000237152	WT_39C_S_37C	CR_07590W_A	EMP24
2643.63	0.28968	0.0588499	4.92235	8.55129e-07	4.9072e-06	WT_39C_S_37C	CR_07180W_A	EMP46
2694.42	-0.283851	0.0668545	-4.2458	2.17812e-05	9.60498e-05	WT_39C_S_37C	C4_02550C_A	EMP70
2111.04	0.312561	0.0730593	4.27818	1.88424e-05	8.40766e-05	WT_39C_S_37C	C1_00390W_A	ENA2
10875.2	0.275976	0.0630872	4.37451	1.21707e-05	5.65813e-05	WT_39C_S_37C	C7_02910W_A	ENA21
2069.32	-0.212493	0.0783412	-2.7124	0.00667972	0.0158365	WT_39C_S_37C	C3_01400W_A	END3
3760.35	0.544479	0.0707731	7.69331	1.43374e-14	2.4756e-13	WT_39C_S_37C	C1_03680W_A	ENG1
455365	-0.163766	0.0537867	-3.04472	0.00232895	0.00624571	WT_39C_S_37C	C1_08500C_A	ENO1
1583.86	0.74512	0.112355	6.63184	3.31517e-11	3.64512e-10	WT_39C_S_37C	C7_03700C_A	ENP1
1476.02	0.966085	0.108068	8.93964	3.90425e-19	1.08861e-17	WT_39C_S_37C	C7_03540C_A	ENP2
11139.4	-0.0200503	0.0431687	-0.464462	0.642316	0.723864	WT_39C_S_37C	C2_02340C_A	ENT3
1211.98	0.128656	0.0773866	1.66251	0.0964098	0.156869	WT_39C_S_37C	C7_04110W_A	ENV7
6484.83	-0.0384825	0.0667596	-0.576434	0.564322	0.654335	WT_39C_S_37C	CR_00100C_A	EPL1
1190.68	-0.117526	0.0870198	-1.35057	0.176833	0.260461	WT_39C_S_37C	C7_02690C_A	EPT1
4079.87	0.60326	0.0734171	8.21689	2.08848e-16	4.46627e-15	WT_39C_S_37C	C1_04130W_A	ERB1
520.16	-0.386079	0.10975	-3.51781	0.000435129	0.00141108	WT_39C_S_37C	C1_07930C_A	ERD1
8257.95	0.116972	0.0559665	2.09004	0.0366141	0.0693205	WT_39C_S_37C	C2_05100C_A	ERF1
32408.5	-0.810332	0.072888	-11.1175	1.03125e-28	5.83456e-27	WT_39C_S_37C	C1_08590C_A	ERG1
27005.9	-0.596627	0.0632306	-9.43573	3.88279e-21	1.30792e-19	WT_39C_S_37C	C2_04310W_A	ERG10
25837.2	-0.579055	0.0597028	-9.69896	3.04591e-22	1.09231e-20	WT_39C_S_37C	C5_00660C_A	ERG11
4202.66	-0.299873	0.0578133	-5.18692	2.13799e-07	1.34694e-06	WT_39C_S_37C	C1_09460W_A	ERG12
17720.2	-0.545529	0.0598511	-9.11477	7.88345e-20	2.32612e-18	WT_39C_S_37C	CR_09160C_A	ERG13
1762.4	-0.573332	0.0770199	-7.44394	9.77255e-14	1.5268e-12	WT_39C_S_37C	C1_00800C_A	ERG2
8828.43	-0.125878	0.0546496	-2.30337	0.0212579	0.0437353	WT_39C_S_37C	C2_04580W_A	ERG20
3967.86	-0.564964	0.0526436	-10.7319	7.21143e-27	3.57656e-25	WT_39C_S_37C	C2_09400C_A	ERG24
1027.59	-0.266846	0.0881994	-3.02548	0.00248237	0.00661152	WT_39C_S_37C	CR_02370W_A	ERG25
16781	-0.768761	0.056661	-13.5677	6.22202e-42	5.89574e-40	WT_39C_S_37C	C4_01530C_A	ERG251
5773.3	-0.462708	0.0525717	-8.80148	1.35027e-18	3.58484e-17	WT_39C_S_37C	C4_06270C_A	ERG26
2647.7	-0.466738	0.0723542	-6.45074	1.11304e-10	1.15619e-09	WT_39C_S_37C	CR_01140C_A	ERG27
2361.57	-0.431377	0.0710798	-6.06891	1.28778e-09	1.14225e-08	WT_39C_S_37C	C2_01090C_A	ERG28
9341.51	-0.764494	0.0811525	-9.42046	4.49107e-21	1.50412e-19	WT_39C_S_37C	C1_04770C_A	ERG3
5090.34	-0.469265	0.0590515	-7.94671	1.91532e-15	3.6416e-14	WT_39C_S_37C	C3_00760W_A	ERG4
21972.4	-0.607535	0.0471197	-12.8935	4.90009e-38	4.07933e-36	WT_39C_S_37C	C7_02840C_A	ERG5
8775.03	-0.670503	0.0499311	-13.4286	4.1134e-41	3.77494e-39	WT_39C_S_37C	C3_02150C_A	ERG6
5403.32	-0.392066	0.0528583	-7.41729	1.19538e-13	1.85268e-12	WT_39C_S_37C	C2_02460W_A	ERG7
2970.58	-0.0380744	0.0643865	-0.591342	0.554292	0.645096	WT_39C_S_37C	C4_01870C_A	ERG8
5926.9	-0.477399	0.0512533	-9.31452	1.22509e-20	3.92263e-19	WT_39C_S_37C	C2_08610W_A	ERG9
435.352	0.110669	0.118294	0.935548	0.349506	0.449514	WT_39C_S_37C	C2_02900W_A	ERI1
6575	-0.292718	0.0630265	-4.64436	3.41136e-06	1.75461e-05	WT_39C_S_37C	C1_10040W_A	ERO1
5205.67	-0.2296	0.0501208	-4.58094	4.62901e-06	2.31351e-05	WT_39C_S_37C	C1_10940C_A	ERP5
779.528	0.109896	0.0931443	1.17985	0.238061	0.332765	WT_39C_S_37C	CR_03010C_A	ERV1
5415.26	-0.297543	0.0741491	-4.01277	6.00113e-05	0.000242437	WT_39C_S_37C	C3_06250W_A	ERV25
4007.39	-0.537195	0.0598726	-8.97231	2.90364e-19	8.17439e-18	WT_39C_S_37C	C4_02120W_A	ERV29
3035.21	-0.483022	0.0575376	-8.39489	4.66333e-17	1.0678e-15	WT_39C_S_37C	C5_00830C_A	ERV46
2941.51	-0.00944473	0.0586444	-0.161051	0.872053	0.906833	WT_39C_S_37C	C3_00490W_A	ESA1
603.066	-0.165233	0.123448	-1.33848	0.180739	0.265204	WT_39C_S_37C	C2_01400C_A	ESC4
699.107	-0.172254	0.095381	-1.80596	0.0709249	0.121313	WT_39C_S_37C	C1_01670C_A	ESP1
2788.23	-0.171362	0.0764177	-2.24244	0.0249331	0.0501379	WT_39C_S_37C	C1_04410C_A	ESS1
3474.5	0.00173675	0.0673398	0.0257908	0.979424	0.985087	WT_39C_S_37C	C5_05470W_A	EST1
167.839	-0.0065529	0.180034	-0.0363981	0.970965	0.979283	WT_39C_S_37C	C3_00430W_A	EST3
5849.53	-0.0177241	0.0463492	-0.382403	0.702162	0.772703	WT_39C_S_37C	C3_00200C_A	ETR1
1310.98	0.0301483	0.0869371	0.346783	0.728754	0.795656	WT_39C_S_37C	C3_07470W_A	EVP1
1203.42	-0.658147	0.090519	-7.27081	3.57325e-13	5.16703e-12	WT_39C_S_37C	C1_02630C_A	EXG2
755.78	-0.0649388	0.10499	-0.618524	0.53623	0.629722	WT_39C_S_37C	C4_06930C_A	EXM2
1472.94	-0.106225	0.0777726	-1.36584	0.17199	0.254415	WT_39C_S_37C	C5_00630C_A	EXO1
1540.32	-0.193743	0.0788284	-2.45778	0.01398	0.03041	WT_39C_S_37C	C7_02050C_A	EXO70
1966.63	-0.531139	0.078827	-6.73804	1.60539e-11	1.82189e-10	WT_39C_S_37C	C6_01280W_A	EXO84
680.952	0.333168	0.101736	3.27483	0.00105727	0.00312594	WT_39C_S_37C	C2_06070W_A	FAA2-1
788.823	-0.0900424	0.0907372	-0.992342	0.321031	0.419844	WT_39C_S_37C	C7_04180W_A	FAA2-3
591.93	0.258767	0.101654	2.54555	0.0109105	0.0244213	WT_39C_S_37C	C3_05980C_A	FAA2
899.958	0.648908	0.0902306	7.19166	6.40059e-13	8.97701e-12	WT_39C_S_37C	C3_02810C_A	FAA21
17589.2	-0.0273343	0.057367	-0.476481	0.633731	0.716544	WT_39C_S_37C	CR_10160W_A	FAA4
3197.42	-0.031987	0.0725507	-0.440892	0.659291	0.738566	WT_39C_S_37C	C2_01990C_A	FAB1
911.836	-0.503514	0.103042	-4.88648	1.02654e-06	5.81168e-06	WT_39C_S_37C	C1_08650C_A	FAD1
7807.16	-0.308095	0.0587777	-5.24169	1.5911e-07	1.02718e-06	WT_39C_S_37C	C6_01110W_A	FAD2
1230.46	0.156577	0.0820502	1.90831	0.0563509	0.099965	WT_39C_S_37C	C1_13070C_A	FAD3
1460.68	0.537389	0.0688713	7.8028	6.05471e-15	1.09069e-13	WT_39C_S_37C	C1_05640C_A	FAL1
105.744	2.60568	0.230938	11.283	1.59178e-29	9.51393e-28	WT_39C_S_37C	C7_00180W_A	FAR1
76410.7	-0.205146	0.0541905	-3.78564	0.000153312	0.000558741	WT_39C_S_37C	C5_00190C_A	FAS1
68835.5	-0.214561	0.0581967	-3.68682	0.000227073	0.000794042	WT_39C_S_37C	C3_04830C_A	FAS2
2259.87	0.0398944	0.0722183	0.552414	0.580665	0.668278	WT_39C_S_37C	C6_00740W_A	FAT1
430.553	-0.823584	0.146202	-5.6332	1.76893e-08	1.33357e-07	WT_39C_S_37C	C4_04790W_A	FAV1
235.629	0.0366349	0.174959	0.209391	0.834143	0.878542	WT_39C_S_37C	C5_03750W_A	FAV2
829.902	0.184878	0.0969013	1.9079	0.0564045	0.100045	WT_39C_S_37C	C2_00080C_A	FAV3
323046	-0.123199	0.0550436	-2.2382	0.0252079	0.0505764	WT_39C_S_37C	C4_01750C_A	FBA1
2344.08	-0.0415402	0.0700117	-0.593332	0.552959	0.644022	WT_39C_S_37C	C3_07830W_A	FBP1
1853.71	0.311159	0.0839964	3.70443	0.000211866	0.00074556	WT_39C_S_37C	C6_00620W_A	FCA1
3386.17	0.686762	0.0882193	7.78472	6.98705e-15	1.24899e-13	WT_39C_S_37C	C3_06850W_A	FCR1
1069.67	-0.124141	0.0915254	-1.35635	0.174987	0.258128	WT_39C_S_37C	C5_01810W_A	FCR3
2856.69	-0.494765	0.074235	-6.66484	2.6495e-11	2.94095e-10	WT_39C_S_37C	C3_03360W_A	FCY2
9044.04	-0.162834	0.0500535	-3.2532	0.00114113	0.00334756	WT_39C_S_37C	C2_09950W_A	FCY21
1132.05	-0.23182	0.0910928	-2.54488	0.0109314	0.0244588	WT_39C_S_37C	C1_10610W_A	FCY23
884.232	1.08167	0.227217	4.76052	1.93097e-06	1.03569e-05	WT_39C_S_37C	CR_09360W_A	FCY24
1008.54	1.4873	0.229679	6.47554	9.4473e-11	9.87519e-10	WT_39C_S_37C	CR_05170C_A	FDH1
46199.4	-0.283727	0.052806	-5.373	7.74365e-08	5.281e-07	WT_39C_S_37C	CR_10250C_A	FDH3
1074.44	-0.115133	0.085178	-1.35167	0.17648	0.260088	WT_39C_S_37C	C1_12790C_A	FEN1
3708.25	-0.326737	0.0618655	-5.2814	1.28199e-07	8.40359e-07	WT_39C_S_37C	C2_03230C_A	FEN12
4941.15	0.0616437	0.0602727	1.02275	0.306427	0.405517	WT_39C_S_37C	C3_07060W_A	FESUR1
672.404	0.499701	0.0997764	5.00821	5.4939e-07	3.25528e-06	WT_39C_S_37C	C6_00460C_A	FET3
5454.81	-2.22341	0.14933	-14.8893	3.86749e-50	5.0084e-48	WT_39C_S_37C	C6_00480C_A	FET31
1478.72	0.206706	0.0693168	2.98205	0.00286327	0.00748407	WT_39C_S_37C	C5_00460C_A	FET33
40468.1	-2.78068	0.0512087	-54.301	0	0	WT_39C_S_37C	C6_00440C_A	FET34
145.29	0.557537	0.194719	2.86329	0.00419266	0.0104929	WT_39C_S_37C	C4_04880W_A	FGR10
875.96	0.209368	0.139283	1.50318	0.132793	0.204563	WT_39C_S_37C	C2_06180C_A	FGR12
518.343	0.0397374	0.120531	0.329686	0.741637	0.80609	WT_39C_S_37C	CR_05250C_A	FGR13
4950.47	-0.00788991	0.0590776	-0.133552	0.893757	0.923061	WT_39C_S_37C	CR_05240C_A	FGR14
726.977	0.0160303	0.112671	0.142275	0.886862	0.917892	WT_39C_S_37C	C2_00720C_A	FGR15
701.307	0.0858819	0.117546	0.730622	0.46501	0.56414	WT_39C_S_37C	C1_11130W_A	FGR16
527.56	0.42881	0.113732	3.77036	0.000163015	0.000589677	WT_39C_S_37C	C6_03610W_A	FGR17
273.57	0.711717	0.185612	3.83443	0.000125855	0.000466998	WT_39C_S_37C	C2_02600C_A	FGR22
724.46	0.543373	0.0963742	5.63816	1.71876e-08	1.29895e-07	WT_39C_S_37C	C3_02300W_A	FGR23
2254.21	0.19047	0.0615346	3.09534	0.00196589	0.00539285	WT_39C_S_37C	C5_03680W_A	FGR27
462.915	0.16041	0.100242	1.60022	0.109549	0.173879	WT_39C_S_37C	C4_03910W_A	FGR28
1210.49	-0.0522663	0.0979089	-0.533826	0.593462	0.679917	WT_39C_S_37C	C2_10430C_A	FGR29
671.284	0.455324	0.107245	4.24563	2.17977e-05	9.60863e-05	WT_39C_S_37C	C4_04420W_A	FGR3
3625.49	-0.105568	0.0533729	-1.97793	0.0479364	0.0872285	WT_39C_S_37C	CR_08030C_A	FGR32
2415.38	-0.247407	0.0569106	-4.34728	1.37835e-05	6.33966e-05	WT_39C_S_37C	CR_10030W_A	FGR34
754.443	-0.0449918	0.0987699	-0.455521	0.648735	0.729685	WT_39C_S_37C	C1_01760W_A	FGR38
312.504	0.334435	0.142694	2.34373	0.0190919	0.0399419	WT_39C_S_37C	C1_11230W_A	FGR39
3226.93	0.157147	0.0768041	2.04608	0.0407489	0.0759764	WT_39C_S_37C	C1_10400C_A	FGR41
680.673	0.112692	0.0948195	1.18849	0.23464	0.328813	WT_39C_S_37C	C1_09270W_A	FGR43
2131.57	-0.236573	0.0624038	-3.791	0.000150041	0.000549052	WT_39C_S_37C	C3_04990W_A	FGR44
436.582	-0.239969	0.109322	-2.19506	0.0281594	0.0556079	WT_39C_S_37C	C6_01570C_A	FGR47
389.924	0.174187	0.123722	1.40789	0.159163	0.238293	WT_39C_S_37C	CR_06300C_A	FGR50
3981.74	0.0336745	0.0633829	0.531287	0.59522	0.68173	WT_39C_S_37C	C2_04720C_A	FGR51
381.699	-0.195422	0.123758	-1.57907	0.11432	0.180346	WT_39C_S_37C	C7_02750W_A	FGR6-1
745.74	-0.180981	0.0942338	-1.92055	0.0547882	0.0976556	WT_39C_S_37C	C4_05530W_A	FGR6-10
908.419	-0.305708	0.0986918	-3.0976	0.00195095	0.00535523	WT_39C_S_37C	C1_07770W_A	FGR6-3
1053.56	-0.285323	0.091172	-3.1295	0.00175104	0.00488355	WT_39C_S_37C	C2_10420W_A	FGR6-4
1215.46	0.234116	0.0830472	2.81907	0.00481632	0.0118527	WT_39C_S_37C	C2_06830C_A	FHL1
3390.58	-0.0991355	0.0651718	-1.52114	0.128225	0.198731	WT_39C_S_37C	C3_00670C_A	FKH2
1834.34	0.0832827	0.0741314	1.12345	0.261248	0.358032	WT_39C_S_37C	C3_00980W_A	FLC1
2107.71	-0.0661565	0.0605118	-1.09328	0.27427	0.372436	WT_39C_S_37C	CR_07100W_A	FLC2
958.425	0.10426	0.085811	1.215	0.224366	0.31716	WT_39C_S_37C	C2_07830W_A	FLC3
3168.49	0.0519156	0.0747637	0.694395	0.487434	0.584951	WT_39C_S_37C	C6_04350C_A	FLO8
2225.32	0.210312	0.0637146	3.30084	0.000963956	0.00287338	WT_39C_S_37C	C3_00580W_A	FLO9
1834.42	0.517383	0.0806735	6.41329	1.42412e-10	1.45725e-09	WT_39C_S_37C	C7_01520W_A	FLU1
3059.98	0.773436	0.0663868	11.6505	2.28249e-31	1.52014e-29	WT_39C_S_37C	C1_04450C_A	FMA1
95.9	1.16342	0.242201	4.80351	1.55908e-06	8.52304e-06	WT_39C_S_37C	C2_02060C_A	FMO1
157.957	-0.150843	0.181604	-0.830617	0.40619	0.507085	WT_39C_S_37C	C2_03610W_A	FMO2
2697.43	-0.299094	0.104366	-2.86583	0.00415915	0.0104202	WT_39C_S_37C	C6_01650C_A	FMP27
63.6722	2.76124	0.316551	8.72288	2.71225e-18	7.02473e-17	WT_39C_S_37C	C7_02240W_A	FMP45
439.522	0.156128	0.106582	1.46486	0.142958	0.217687	WT_39C_S_37C	C4_06070C_A	FMT1
1210.4	-0.177353	0.0890574	-1.99145	0.0464313	0.0849407	WT_39C_S_37C	C5_00770C_A	FOL1
1085.93	0.319964	0.11597	2.75901	0.00579764	0.0139582	WT_39C_S_37C	C3_00810C_A	FOX2
895.087	0.499686	0.101772	4.90985	9.11474e-07	5.21258e-06	WT_39C_S_37C	C3_01460C_A	FOX3
1242.19	0.0704565	0.0738246	0.954377	0.339893	0.439283	WT_39C_S_37C	C6_01820C_A	FPG1
4292.04	-1.22442	0.072985	-16.7764	3.63495e-63	6.72466e-61	WT_39C_S_37C	C4_04320W_A	FRE10
114.669	0.224952	0.260872	0.862308	0.388518	0.489314	WT_39C_S_37C	C4_05840W_A	FRE3
570.143	3.43437	0.313534	10.9537	6.37625e-28	3.44052e-26	WT_39C_S_37C	CR_07280W_A	FRE30
1711.83	2.85452	0.218841	13.0438	6.88902e-39	5.86069e-37	WT_39C_S_37C	CR_07290W_A	FRE7
265.119	-2.29642	0.170889	-13.4381	3.61617e-41	3.34496e-39	WT_39C_S_37C	C2_05070W_A	FRE9
1852.45	-2.37183	0.0871007	-27.2309	2.80168e-163	1.60907e-160	WT_39C_S_37C	C4_00110C_A	FRP1
953.437	-1.34227	0.094506	-14.203	8.7714e-46	9.82987e-44	WT_39C_S_37C	C7_00100W_A	FRP2
1244.71	-0.513286	0.0837945	-6.12553	9.038e-10	8.18476e-09	WT_39C_S_37C	C2_06680W_A	FRP3
3192.19	-0.0202825	0.0991702	-0.204522	0.837946	0.88167	WT_39C_S_37C	C6_01430C_A	FRP6
12123.3	-0.0778873	0.0454482	-1.71376	0.0865725	0.143385	WT_39C_S_37C	CR_01760C_A	FRS1
14268.9	-0.103212	0.0439566	-2.34805	0.0188721	0.03956	WT_39C_S_37C	C1_02710W_A	FRS2
699.942	-2.9714	0.254671	-11.6676	1.86683e-31	1.25045e-29	WT_39C_S_37C	C1_09400C_A	FTH1
773.13	-0.0638264	0.0821129	-0.777301	0.436981	0.537437	WT_39C_S_37C	CR_01270C_A	FTH2
15627.5	-3.48701	0.0545406	-63.9342	0	0	WT_39C_S_37C	C1_14130W_A	FTR1
4246.34	-0.307689	0.0598783	-5.13857	2.7684e-07	1.719e-06	WT_39C_S_37C	C1_14220C_A	FTR2
4305.91	0.271469	0.0627807	4.32409	1.53165e-05	6.96773e-05	WT_39C_S_37C	CR_04530W_A	FUM11
3377.14	-0.145448	0.084724	-1.71672	0.0860298	0.142568	WT_39C_S_37C	C3_07640C_A	FUM12
16452.3	0.0408815	0.0487113	0.839262	0.401322	0.502084	WT_39C_S_37C	C1_08090C_A	FUN12
1496.93	0.160696	0.0766717	2.0959	0.0360914	0.0684755	WT_39C_S_37C	C3_06620W_A	FUN31
3797.55	0.0380721	0.066198	0.575125	0.565207	0.654898	WT_39C_S_37C	C5_03390C_A	FUR1
80.0154	1.02856	0.287267	3.58051	0.000342924	0.00114487	WT_39C_S_37C	C3_03610W_A	FUR4
958.122	-0.31711	0.0834349	-3.80068	0.000144298	0.0005307	WT_39C_S_37C	C1_11630C_A	FUS1
236.275	0.568548	0.154801	3.67278	0.000239927	0.000833486	WT_39C_S_37C	C5_01480W_A	FYV5
3518.01	0.123589	0.0706526	1.74925	0.0802478	0.134496	WT_39C_S_37C	C4_04260C_A	FZO1
5465.03	0.0351782	0.0569669	0.61752	0.536892	0.630201	WT_39C_S_37C	C7_00660W_A	GAC1
12381	0.510553	0.0508466	10.041	1.00611e-23	3.96155e-22	WT_39C_S_37C	C1_11660W_A	GAD1
1851.85	-0.257625	0.0853919	-3.01698	0.00255309	0.00677665	WT_39C_S_37C	C1_02130C_A	GAL1
1644.04	-0.3217	0.0776992	-4.14033	3.46806e-05	0.000147143	WT_39C_S_37C	C1_02150W_A	GAL10
92.229	0.866023	0.236132	3.66754	0.000244894	0.000848603	WT_39C_S_37C	C1_02170C_A	GAL102
4287.33	-0.300224	0.0897758	-3.34415	0.000825347	0.00250832	WT_39C_S_37C	C2_10590W_A	GAL4
1599.31	-0.626045	0.0777943	-8.04744	8.45416e-16	1.68433e-14	WT_39C_S_37C	C1_02180W_A	GAL7
6569.46	-0.277499	0.0748474	-3.70753	0.000209288	0.000737793	WT_39C_S_37C	C5_02790C_A	GAP1
112.238	-0.156747	0.246462	-0.635988	0.524784	0.619755	WT_39C_S_37C	C3_05580C_A	GAP2
12682.8	-0.329003	0.0686748	-4.79075	1.66162e-06	9.04962e-06	WT_39C_S_37C	C1_07120W_A	GAP4
3274.36	-0.032648	0.0767729	-0.425255	0.670651	0.748056	WT_39C_S_37C	C4_05430C_A	GAP5
4357	-0.150502	0.0503919	-2.98663	0.00282075	0.00739282	WT_39C_S_37C	C5_03500W_A	GAP6
5971.44	0.0826935	0.0656259	1.26007	0.207642	0.297819	WT_39C_S_37C	C1_11550W_A	GAR1
841.649	-0.116613	0.111966	-1.04151	0.297641	0.396639	WT_39C_S_37C	C4_05880W_A	GAT1
13731.1	-0.286458	0.0471216	-6.07913	1.20836e-09	1.07836e-08	WT_39C_S_37C	C7_00440C_A	GBP2
61.7529	-0.00180651	0.294485	-0.00613447	0.995105	0.996217	WT_39C_S_37C	C6_01680C_A	GBU1
2316.34	0.574535	0.105255	5.45848	4.80226e-08	3.38525e-07	WT_39C_S_37C	C1_10290W_A	GCA1
1233.21	0.605656	0.104439	5.79912	6.66656e-09	5.36964e-08	WT_39C_S_37C	C1_10550C_A	GCA2
6454.8	-0.0527258	0.0491341	-1.0731	0.283227	0.381943	WT_39C_S_37C	CR_03990C_A	GCD1
15553.9	-0.0830911	0.0523541	-1.5871	0.11249	0.177821	WT_39C_S_37C	C5_02170C_A	GCD11
5464.3	0.112944	0.0509654	2.2161	0.0266847	0.0531217	WT_39C_S_37C	C3_07250W_A	GCD2
5635.87	0.119343	0.0529325	2.25463	0.0241566	0.0487946	WT_39C_S_37C	C1_08600C_A	GCD6
3105.23	0.111448	0.0730695	1.52523	0.127201	0.197328	WT_39C_S_37C	C2_03990W_A	GCD7
5465.44	-0.169265	0.0609707	-2.77617	0.0055004	0.0133223	WT_39C_S_37C	C1_08550C_A	GCF1
15971.7	0.0101785	0.0534465	0.190443	0.848962	0.890768	WT_39C_S_37C	C2_10550C_A	GCN1
1254.09	0.0680995	0.0825881	0.824567	0.409617	0.510325	WT_39C_S_37C	C7_01330C_A	GCN2
6536.9	-0.0190036	0.0497345	-0.3821	0.702387	0.772878	WT_39C_S_37C	C1_00480C_A	GCN20
2441.45	0.16947	0.0744125	2.27744	0.0227599	0.0463865	WT_39C_S_37C	C7_01220W_A	GCN3
10569.4	-0.191778	0.053729	-3.56937	0.000357845	0.00118721	WT_39C_S_37C	C2_09940W_A	GCN4
1095.99	0.0534575	0.102982	0.519095	0.603695	0.689945	WT_39C_S_37C	CR_06710C_A	GCN5
5202.77	-0.0628624	0.0577956	-1.08767	0.276742	0.374788	WT_39C_S_37C	C1_08420W_A	GCR3
4658.16	-0.0612826	0.0650826	-0.941612	0.346391	0.44595	WT_39C_S_37C	C1_07880C_A	GCS1
5843.18	0.400804	0.0591273	6.77867	1.21286e-11	1.40377e-10	WT_39C_S_37C	C6_02500C_A	GCV1
18029.7	0.697576	0.0690012	10.1096	5.00845e-24	2.00596e-22	WT_39C_S_37C	C1_08400C_A	GCV2
13036.1	-0.0931147	0.0613587	-1.51755	0.129129	0.199919	WT_39C_S_37C	C1_13680C_A	GCV3
1506.21	0.442628	0.0700508	6.31867	2.63823e-10	2.59701e-09	WT_39C_S_37C	C3_07340W_A	GCY1
3788.63	0.367895	0.0571476	6.43763	1.2135e-10	1.25273e-09	WT_39C_S_37C	C3_06120C_A	GDA1
7183.55	0.543473	0.0742127	7.32317	2.42178e-13	3.56786e-12	WT_39C_S_37C	C4_05140C_A	GDB1
1791.34	0.106771	0.0661441	1.61422	0.106479	0.169955	WT_39C_S_37C	C5_04510W_A	GDE1
11238	-0.191192	0.0585207	-3.26708	0.00108663	0.00320543	WT_39C_S_37C	C2_07900W_A	GDH2
6334.06	-0.521702	0.0907353	-5.74972	8.93926e-09	7.08755e-08	WT_39C_S_37C	C4_06120W_A	GDH3
10803.3	-0.283484	0.0569775	-4.97537	6.51231e-07	3.82373e-06	WT_39C_S_37C	C1_14440C_A	GDI1
3244.71	0.207376	0.0616378	3.36443	0.000767017	0.00235005	WT_39C_S_37C	C5_01080C_A	GDS1
931.804	0.0815034	0.0961764	0.847437	0.396752	0.49754	WT_39C_S_37C	C2_04540C_A	GDT1
2410.25	-0.161914	0.0762571	-2.12326	0.0337318	0.0646831	WT_39C_S_37C	C3_01390C_A	GEA2
2199.11	0.167947	0.0634664	2.64624	0.00813925	0.018837	WT_39C_S_37C	CR_02350C_A	GEF2
1684.16	-0.217202	0.0874641	-2.48333	0.013016	0.0285797	WT_39C_S_37C	C1_00890W_A	GEM1
11506.5	-0.167612	0.0562175	-2.9815	0.00286841	0.0074946	WT_39C_S_37C	C3_02280C_A	GFA1
5052.43	-0.129583	0.0683594	-1.89561	0.0580119	0.102397	WT_39C_S_37C	C1_03130C_A	GGA2
136.988	-0.226932	0.189727	-1.1961	0.231659	0.325221	WT_39C_S_37C	C1_04310C_A	GIG1
1444.17	0.116035	0.0730536	1.58836	0.112205	0.177463	WT_39C_S_37C	C1_05810W_A	GIM5
1137.53	-0.4081	0.0870909	-4.6859	2.78729e-06	1.45611e-05	WT_39C_S_37C	C1_11440C_A	GIN1
3252.98	-0.162311	0.0663157	-2.44755	0.0143829	0.0311818	WT_39C_S_37C	C1_11400C_A	GIN4
1697.18	-0.144647	0.0796446	-1.81616	0.0693457	0.119084	WT_39C_S_37C	C7_01420W_A	GIR2
12160.9	-0.0939714	0.0517538	-1.81574	0.0694103	0.119178	WT_39C_S_37C	C5_01910W_A	GIS2
107.317	1.08839	0.312749	3.48008	0.000501265	0.00160193	WT_39C_S_37C	C2_06590C_A	GIT1
1132.04	-0.490444	0.0913636	-5.36805	7.95933e-08	5.41858e-07	WT_39C_S_37C	C5_00890C_A	GIT2
2029.1	-0.366805	0.0738719	-4.96541	6.85556e-07	4.01313e-06	WT_39C_S_37C	C5_00880C_A	GIT3
51.7256	0.434528	0.275358	1.57805	0.114555	0.180659	WT_39C_S_37C	C5_00870C_A	GIT4
7108.3	-0.286729	0.0687407	-4.17117	3.03036e-05	0.000129944	WT_39C_S_37C	C6_03340C_A	GLC3
6405.76	-0.250562	0.0527039	-4.75415	1.99285e-06	1.06593e-05	WT_39C_S_37C	CR_07650W_A	GLC7
1378.62	0.230103	0.0715606	3.21549	0.0013022	0.00376791	WT_39C_S_37C	C2_07670C_A	GLE1
2798.37	0.120611	0.0611638	1.97193	0.0486171	0.0882514	WT_39C_S_37C	C6_04360C_A	GLE2
207.349	0.106691	0.163913	0.650902	0.51511	0.610278	WT_39C_S_37C	C3_06450W_A	GLG2
12140.2	-0.272049	0.0586834	-4.63589	3.55411e-06	1.81601e-05	WT_39C_S_37C	CR_07150W_A	GLK1
6453.8	-0.278253	0.0680888	-4.08662	4.37703e-05	0.000182129	WT_39C_S_37C	CR_07490C_A	GLK4
28644	0.071381	0.0618596	1.15392	0.248533	0.344348	WT_39C_S_37C	CR_05050W_A	GLN1
1219.87	-0.29012	0.0856532	-3.38715	0.000706222	0.00218329	WT_39C_S_37C	C5_04280C_A	GLN3
8088.07	0.0284447	0.0488072	0.582797	0.56003	0.650285	WT_39C_S_37C	C7_00550C_A	GLN4
6779.81	-0.274667	0.0490278	-5.60227	2.11563e-08	1.57456e-07	WT_39C_S_37C	C1_00500C_A	GLO1
2295.21	0.477383	0.0680718	7.01293	2.33376e-12	3.0022e-11	WT_39C_S_37C	C2_09260C_A	GLO2
10982.2	-0.248822	0.049054	-5.07241	3.92809e-07	2.37704e-06	WT_39C_S_37C	C3_00240C_A	GLO3
4033.27	-0.110607	0.0630382	-1.7546	0.0793275	0.133184	WT_39C_S_37C	C5_01520C_A	GLR1
8346.44	0.567506	0.0815813	6.95633	3.49262e-12	4.39594e-11	WT_39C_S_37C	C1_06550W_A	GLT1
3270.02	1.00581	0.0918289	10.9531	6.4231e-28	3.44983e-26	WT_39C_S_37C	C3_02610C_A	GLX3
14389.5	-0.156582	0.0514074	-3.04591	0.00231979	0.00622832	WT_39C_S_37C	C1_10450W_A	GLY1
1223.03	-0.220098	0.0827436	-2.66	0.00781399	0.0181853	WT_39C_S_37C	C2_03870W_A	GNA1
67837.3	-0.28407	0.0526062	-5.39994	6.66635e-08	4.5947e-07	WT_39C_S_37C	C1_13860C_A	GND1
22565.7	-0.171534	0.0527785	-3.25008	0.00115372	0.00337855	WT_39C_S_37C	C6_00330C_A	GNP1
541.454	0.40553	0.104929	3.86481	0.000111177	0.000418395	WT_39C_S_37C	CR_09910W_A	GNP3
840.27	0.206777	0.105117	1.96711	0.0491705	0.0891263	WT_39C_S_37C	C4_04640C_A	GOA1
1279.49	0.411885	0.0924728	4.45412	8.42399e-06	4.03411e-05	WT_39C_S_37C	C1_02980W_A	GOR1
2911.68	-0.391198	0.0746411	-5.24105	1.59666e-07	1.02926e-06	WT_39C_S_37C	C3_02240C_A	GPA2
7916.76	-0.45988	0.142705	-3.2226	0.00127034	0.0036858	WT_39C_S_37C	C2_10240W_A	GPD1
23950.4	0.0670382	0.0862881	0.776912	0.437211	0.537574	WT_39C_S_37C	C6_02010C_A	GPD2
38835.9	-0.32252	0.0665351	-4.84737	1.2511e-06	6.94029e-06	WT_39C_S_37C	C7_00930W_A	GPH1
1033.73	-0.447258	0.123241	-3.62914	0.000284372	0.000970245	WT_39C_S_37C	C3_05390C_A	GPI1
1170.56	-0.183701	0.0803198	-2.28711	0.0221892	0.0454029	WT_39C_S_37C	C2_03920C_A	GPI13
1934.37	-0.246781	0.0960571	-2.56911	0.0101961	0.022988	WT_39C_S_37C	C4_02100C_A	GPI14
1169.97	-0.119713	0.0747676	-1.60114	0.109346	0.173698	WT_39C_S_37C	CR_01430W_A	GPI15
893.363	-0.182831	0.0991945	-1.84316	0.0653059	0.113349	WT_39C_S_37C	C2_05280C_A	GPI19
407.061	0.230689	0.115452	1.99813	0.0457024	0.0837914	WT_39C_S_37C	CR_04470W_A	GPI2
758.175	-0.163472	0.0836124	-1.95512	0.0505695	0.0912853	WT_39C_S_37C	C1_05070C_A	GPI7
1516.06	-0.360601	0.082416	-4.37538	1.21224e-05	5.63791e-05	WT_39C_S_37C	C1_07460C_A	GPI8
195898	-0.336873	0.0577337	-5.83495	5.38072e-09	4.38855e-08	WT_39C_S_37C	C2_03270W_A	GPM1
8782.18	-0.334111	0.065453	-5.10459	3.31514e-07	2.02931e-06	WT_39C_S_37C	C1_04320W_A	GPM2
1451.83	-0.320233	0.0850039	-3.76728	0.000165038	0.000595869	WT_39C_S_37C	C5_01250W_A	GPR1
153.266	-0.420849	0.178631	-2.35596	0.0184748	0.0388391	WT_39C_S_37C	C6_00860W_A	GPX1
4234.67	-1.14931	0.0971337	-11.8322	2.66056e-32	1.84576e-30	WT_39C_S_37C	C6_00840W_A	GPX2
972.699	-0.305702	0.0975956	-3.13234	0.00173421	0.00484009	WT_39C_S_37C	C1_07350C_A	GPX3
1500.68	-1.02449	0.0984393	-10.4074	2.29498e-25	1.02877e-23	WT_39C_S_37C	C2_06720W_A	GRE2
4928.57	0.199982	0.0687356	2.90943	0.00362084	0.00921819	WT_39C_S_37C	C5_02930C_A	GRE3
1018.47	-0.134062	0.0871774	-1.5378	0.124097	0.193311	WT_39C_S_37C	C5_05080W_A	GRF10
922.378	-0.215575	0.087124	-2.47435	0.0133478	0.0292019	WT_39C_S_37C	C1_09230C_A	GRP1
9970.95	0.15245	0.0608058	2.50716	0.0121706	0.0268755	WT_39C_S_37C	C5_02860C_A	GRP2
3689.33	-0.140902	0.072626	-1.94011	0.0523669	0.0940425	WT_39C_S_37C	C5_04600C_A	GRR1
15033.2	-0.0104505	0.0437712	-0.238753	0.811297	0.860937	WT_39C_S_37C	C1_05290W_A	GRS1
87.7932	0.260565	0.238683	1.09168	0.274975	0.373001	WT_39C_S_37C	C7_02070W_A	GRX1
3591.3	-0.0587037	0.0522742	-1.123	0.261439	0.358184	WT_39C_S_37C	C4_02710C_A	GRX3
7855.62	0.0324487	0.0526217	0.616641	0.537471	0.630648	WT_39C_S_37C	C1_02420C_A	GSC1
650.884	-0.433414	0.0993761	-4.36135	1.29262e-05	5.97763e-05	WT_39C_S_37C	C1_12520W_A	GSG1
3898.68	-0.0507107	0.0534308	-0.949091	0.342574	0.442307	WT_39C_S_37C	CR_08370W_A	GSH2
682.843	0.0234165	0.102726	0.227951	0.819684	0.867389	WT_39C_S_37C	C1_05600W_A	GSL1
2152.19	0.0409857	0.0678696	0.603889	0.545918	0.638118	WT_39C_S_37C	CR_00850C_A	GSL2
21859.8	-0.151412	0.0626683	-2.41608	0.0156885	0.033674	WT_39C_S_37C	C2_06310C_A	GSP1
16.931	-1.73743	0.601308	-2.88942	0.00385955	0.0097556	WT_39C_S_37C	C4_06900W_A	GST1
1196.25	0.104975	0.076272	1.37632	0.168722	0.250121	WT_39C_S_37C	C4_02990C_A	GST2
71.6604	0.265284	0.254847	1.04096	0.297896	0.396843	WT_39C_S_37C	CR_06460W_A	GST3
38465.5	-0.0503206	0.0734905	-0.684723	0.493519	0.590247	WT_39C_S_37C	CR_00780C_A	GSY1
493.44	-0.0405203	0.109857	-0.368846	0.712243	0.781068	WT_39C_S_37C	C2_08600W_A	GTR1
2075.21	0.464699	0.0683034	6.80346	1.02137e-11	1.19639e-10	WT_39C_S_37C	C3_03720W_A	GTT11
425.657	0.35557	0.129833	2.73867	0.00616892	0.0147364	WT_39C_S_37C	C3_03600C_A	GTT12
10666.9	0.506401	0.0733561	6.90332	5.08002e-12	6.24553e-11	WT_39C_S_37C	C1_09490C_A	GUA1
1566.95	-0.220277	0.0770517	-2.85883	0.00425213	0.0106167	WT_39C_S_37C	C5_03790W_A	GUK1
791.801	-0.217264	0.0927492	-2.34249	0.0191555	0.0400534	WT_39C_S_37C	C1_13540W_A	GUP1
15001.8	-0.0924655	0.0504871	-1.83147	0.0670308	0.115877	WT_39C_S_37C	C7_00620W_A	GUS1
1043.29	0.0411298	0.0719345	0.571767	0.56748	0.65667	WT_39C_S_37C	CR_05220C_A	GUT1
9271.01	0.0612203	0.054349	1.12643	0.259985	0.356737	WT_39C_S_37C	C4_06760W_A	GUT2
3179.72	0.0588496	0.0576527	1.02076	0.307368	0.406533	WT_39C_S_37C	C4_05550C_A	GVP36
1680.84	0.0447694	0.0735289	0.608868	0.542612	0.635018	WT_39C_S_37C	C2_05730C_A	GWT1
2314.37	-0.45655	0.0643148	-7.09869	1.25948e-12	1.69899e-11	WT_39C_S_37C	C4_04710W_A	GYP1
2637.95	-0.0951067	0.0624135	-1.52382	0.127555	0.197798	WT_39C_S_37C	C4_05600W_A	GYP2
5249.52	-0.134451	0.0647502	-2.07645	0.0378522	0.0713747	WT_39C_S_37C	C2_10610W_A	GYP5
2377.38	0.252232	0.0710761	3.54876	0.000387047	0.00126928	WT_39C_S_37C	C7_03490W_A	GYP7
570.984	0.194015	0.103311	1.87796	0.060386	0.106138	WT_39C_S_37C	C5_02910C_A	GYP8
1527.12	0.00707334	0.0867526	0.0815346	0.935017	0.953506	WT_39C_S_37C	CR_02850C_A	GZF3
3653.93	-0.308577	0.0545769	-5.65398	1.56777e-08	1.19349e-07	WT_39C_S_37C	C1_06130C_A	HAC1
67.9846	1.27422	0.282836	4.50516	6.63241e-06	3.2384e-05	WT_39C_S_37C	C1_06610C_A	HAK1
2189.04	0.0155837	0.0696653	0.223694	0.822995	0.87026	WT_39C_S_37C	C6_00970C_A	HAL21
851.604	-0.0767478	0.0821716	-0.933994	0.350307	0.450394	WT_39C_S_37C	C6_01030W_A	HAL22
4060.33	-0.283189	0.0589847	-4.80105	1.57835e-06	8.62027e-06	WT_39C_S_37C	C3_05970C_A	HAL3
839.736	0.331611	0.0833074	3.98057	6.87511e-05	0.00027404	WT_39C_S_37C	C5_01830C_A	HAL9
2798.18	0.360533	0.0743189	4.85116	1.2274e-06	6.83488e-06	WT_39C_S_37C	C5_03860W_A	HAM1
611.975	-0.487458	0.102118	-4.77348	1.81073e-06	9.75233e-06	WT_39C_S_37C	C1_07680W_A	HAP2
239.032	-2.02257	0.188756	-10.7152	8.63317e-27	4.24555e-25	WT_39C_S_37C	C4_01390W_A	HAP3
414.567	-0.407585	0.116493	-3.49879	0.000467373	0.00150393	WT_39C_S_37C	CR_04290W_A	HAP31
729.515	0.405706	0.119568	3.39311	0.000691034	0.00214031	WT_39C_S_37C	C4_05110C_A	HAP41
1018.44	0.201721	0.0865161	2.33161	0.0197215	0.0410747	WT_39C_S_37C	C2_01700C_A	HAP42
2280.3	-1.48206	0.0793951	-18.6669	9.21112e-78	1.98807e-75	WT_39C_S_37C	C1_11210C_A	HAP43
1144.92	-0.275272	0.0823099	-3.34434	0.000824799	0.00250783	WT_39C_S_37C	C5_00940C_A	HAP5
6152.62	0.509689	0.0618486	8.24092	1.70893e-16	3.70905e-15	WT_39C_S_37C	C5_04750C_A	HAS1
2069.59	-0.0773653	0.0746928	-1.03578	0.300305	0.399321	WT_39C_S_37C	C1_04670W_A	HAT1
2709.15	-0.182624	0.0588649	-3.10242	0.00191945	0.00528371	WT_39C_S_37C	C6_04540C_A	HAT2
3338.02	0.262018	0.0755222	3.46941	0.000521606	0.0016583	WT_39C_S_37C	C1_00340W_A	HBR1
1116.21	0.142962	0.0859056	1.66418	0.0960763	0.156436	WT_39C_S_37C	C6_04220C_A	HBR2
2294.04	0.857928	0.114568	7.48834	6.97475e-14	1.10901e-12	WT_39C_S_37C	C3_03650W_A	HBR3
2587.4	0.736693	0.109128	6.75071	1.47125e-11	1.68112e-10	WT_39C_S_37C	C4_02830C_A	HCA4
2779.31	0.0459127	0.084091	0.545988	0.585074	0.672451	WT_39C_S_37C	C6_01860C_A	HCH1
457.941	0.0207007	0.115305	0.17953	0.857522	0.896762	WT_39C_S_37C	C1_09870W_A	HCM1
10741.5	-0.283518	0.0523022	-5.42077	5.93423e-08	4.1341e-07	WT_39C_S_37C	CR_10370W_A	HCR1
2316.62	-0.288735	0.0771281	-3.74358	0.000181418	0.000647802	WT_39C_S_37C	CR_02050C_A	HDA1
5360.62	-0.275261	0.0748067	-3.67963	0.000233575	0.00081482	WT_39C_S_37C	CR_02000C_A	HEM1
121022	-0.458855	0.0738504	-6.2133	5.1882e-10	4.86081e-09	WT_39C_S_37C	C3_04060C_A	HEM13
3532.44	-0.0245281	0.0745041	-0.329218	0.741991	0.806332	WT_39C_S_37C	C1_08880W_A	HEM14
7953.39	-0.0791298	0.0599703	-1.31948	0.187008	0.272583	WT_39C_S_37C	C2_07490W_A	HEM15
4131.43	-0.0238902	0.0558286	-0.42792	0.668709	0.74639	WT_39C_S_37C	C2_03300W_A	HEM2
2264.83	-0.240275	0.0727965	-3.30064	0.000964631	0.00287466	WT_39C_S_37C	C2_10360C_A	HEM3
676.647	0.0640321	0.103916	0.616189	0.53777	0.630871	WT_39C_S_37C	C2_10340W_A	HEM4
6273.37	-0.233207	0.073404	-3.17703	0.00148789	0.00422445	WT_39C_S_37C	C6_00100C_A	HET1
1539.74	-0.115982	0.0746086	-1.55454	0.120055	0.187969	WT_39C_S_37C	C5_03610W_A	HEX1
2438.79	-0.0513467	0.0572671	-0.896617	0.369923	0.470888	WT_39C_S_37C	C2_02240C_A	HEX3
788.321	0.00252139	0.0939492	0.0268378	0.978589	0.984417	WT_39C_S_37C	C1_03640C_A	HFL1
612.96	-0.18238	0.10965	-1.66329	0.0962539	0.156682	WT_39C_S_37C	C4_02630C_A	HFL2
619.021	-0.874628	0.142282	-6.14715	7.88885e-10	7.19441e-09	WT_39C_S_37C	C1_00780C_A	HGC1
3568.08	0.29639	0.0760755	3.896	9.7794e-05	0.000372986	WT_39C_S_37C	C4_02050W_A	HGH1
365.387	-0.852594	0.140735	-6.05817	1.37682e-09	1.21936e-08	WT_39C_S_37C	C1_01980W_A	HGT1
136.396	2.05062	0.297643	6.88952	5.59826e-12	6.83222e-11	WT_39C_S_37C	C6_03790C_A	HGT10
107.183	-0.0376383	0.239448	-0.157187	0.875097	0.909106	WT_39C_S_37C	C7_00290C_A	HGT13
272.545	0.76789	0.145915	5.26258	1.42044e-07	9.21272e-07	WT_39C_S_37C	CR_07730W_A	HGT14
75.0685	0.147457	0.272032	0.542059	0.587778	0.674917	WT_39C_S_37C	CR_07270C_A	HGT16
738.913	-0.349765	0.10405	-3.36151	0.000775187	0.00237259	WT_39C_S_37C	CR_03040C_A	HGT18
151.116	1.27403	0.187889	6.78078	1.19525e-11	1.38613e-10	WT_39C_S_37C	C3_00220W_A	HGT19
795.036	0.924869	0.120301	7.68793	1.49534e-14	2.57432e-13	WT_39C_S_37C	C2_02610C_A	HGT20
319.649	0.122633	0.145848	0.840827	0.400445	0.501255	WT_39C_S_37C	CR_03850W_A	HGT3
366.789	0.559173	0.146798	3.80913	0.000139459	0.000515017	WT_39C_S_37C	C3_04930C_A	HGT4
660.028	0.134711	0.0957032	1.40759	0.159253	0.238389	WT_39C_S_37C	C3_05270C_A	HGT5
83492.9	-0.0748977	0.0528908	-1.41608	0.156752	0.235279	WT_39C_S_37C	C2_01020W_A	HGT6
310937	-0.162035	0.0615268	-2.63357	0.00844936	0.0194696	WT_39C_S_37C	C2_01000W_A	HGT7
18286.7	0.373427	0.0590156	6.3276	2.49009e-10	2.46786e-09	WT_39C_S_37C	C2_01010W_A	HGT8
13228.1	-0.107813	0.0763799	-1.41154	0.158085	0.237006	WT_39C_S_37C	C1_04240C_A	HHF1
17467.5	-0.210609	0.068934	-3.05522	0.00224895	0.0060745	WT_39C_S_37C	CR_06800C_A	HHF22
6271.69	-0.137493	0.0608597	-2.25918	0.0238722	0.0483122	WT_39C_S_37C	C7_03180C_A	HHO1
5823.26	-0.178577	0.0556413	-3.20944	0.00132996	0.00383645	WT_39C_S_37C	C3_07090W_A	HHT1
10340.2	-0.00355932	0.0885079	-0.0402147	0.967922	0.977428	WT_39C_S_37C	CR_06810W_A	HHT2
21865.2	-0.196013	0.0753694	-2.6007	0.00930342	0.021207	WT_39C_S_37C	C1_04260W_A	HHT21
2506.02	0.0227897	0.0713688	0.319323	0.749481	0.811822	WT_39C_S_37C	C5_01800C_A	HIP1
2518.95	0.0966355	0.0620097	1.55839	0.11914	0.186712	WT_39C_S_37C	C2_00330C_A	HIR1
321.784	0.170031	0.14934	1.13855	0.254891	0.351526	WT_39C_S_37C	C2_04810W_A	HIS3
7352.67	0.0263362	0.0523437	0.503141	0.614865	0.700037	WT_39C_S_37C	C4_00140C_A	HIS4
3247.1	0.192724	0.0593953	3.24478	0.00117542	0.00343779	WT_39C_S_37C	C4_00650W_A	HIS5
5790.33	-0.0469375	0.0549336	-0.85444	0.392861	0.493673	WT_39C_S_37C	C7_03720C_A	HIS7
163.95	0.900754	0.164189	5.48608	4.10941e-08	2.92788e-07	WT_39C_S_37C	C4_02750W_A	HIT1
2066.91	-0.212139	0.0679209	-3.12333	0.00178816	0.00497518	WT_39C_S_37C	C7_04050W_A	HLJ1
3791.64	0.281225	0.0694978	4.04653	5.19828e-05	0.000213181	WT_39C_S_37C	C2_00170C_A	HMA1
6518.99	-0.172482	0.0542936	-3.17684	0.00148889	0.00422619	WT_39C_S_37C	C1_03780C_A	HMG1
1119.7	0.0431293	0.0924718	0.466405	0.640926	0.722646	WT_39C_S_37C	CR_10720W_A	HMI1
10255.6	-0.334183	0.0622856	-5.36534	8.07987e-08	5.49102e-07	WT_39C_S_37C	CR_05670C_A	HMO1
4218.36	-0.209476	0.063555	-3.29598	0.000980794	0.00292058	WT_39C_S_37C	C5_00670C_A	HMS1
5425.16	0.214292	0.0643395	3.33064	0.000866466	0.00261827	WT_39C_S_37C	C1_01030W_A	HMT1
2386.08	-0.467647	0.201831	-2.31702	0.0205024	0.0423981	WT_39C_S_37C	C1_00350C_A	HMX1
925.749	0.452662	0.0970345	4.66495	3.08686e-06	1.60113e-05	WT_39C_S_37C	C2_01210C_A	HNM1
3393.32	-0.0414848	0.0599983	-0.691433	0.489294	0.586579	WT_39C_S_37C	C1_10780C_A	HNT1
522.157	-0.205153	0.115343	-1.77864	0.0752986	0.127559	WT_39C_S_37C	C3_06340W_A	HNT2
1779.49	-0.231237	0.0607358	-3.80726	0.000140513	0.000518253	WT_39C_S_37C	C6_01390W_A	HOC1
2009.45	-0.198925	0.0735251	-2.70554	0.00681936	0.0161446	WT_39C_S_37C	C4_00370W_A	HOF1
6266.2	-0.0790374	0.0493946	-1.60012	0.109571	0.173891	WT_39C_S_37C	C2_03330C_A	HOG1
317.798	0.0151661	0.123718	0.122586	0.902435	0.929716	WT_39C_S_37C	C1_03000W_A	HOL1
1841.2	-0.280872	0.0804437	-3.49153	0.000480263	0.00154158	WT_39C_S_37C	C1_01780C_A	HOL4
14780.5	-0.200807	0.0491912	-4.08217	4.46164e-05	0.000185187	WT_39C_S_37C	C2_02370C_A	HOM2
3378.1	-0.316236	0.0730631	-4.32826	1.50291e-05	6.85645e-05	WT_39C_S_37C	C4_05540W_A	HOM3
8114.13	0.0552826	0.0507532	1.08924	0.276046	0.37401	WT_39C_S_37C	C1_02620C_A	HOM6
458.465	0.136652	0.119232	1.1461	0.251755	0.347984	WT_39C_S_37C	C4_06010C_A	HOS1
630.862	-0.0293027	0.104938	-0.279238	0.780062	0.835627	WT_39C_S_37C	C3_00780W_A	HOS2
1909.98	0.376828	0.0712191	5.29111	1.21575e-07	8.03261e-07	WT_39C_S_37C	C4_02300W_A	HOS3
984.312	-0.110467	0.0907162	-1.21772	0.22333	0.315925	WT_39C_S_37C	C1_01390C_A	HOT1
494.237	-0.33167	0.113085	-2.93292	0.0033579	0.00861465	WT_39C_S_37C	C6_00140C_A	HPA2
1096.21	0.23069	0.0911214	2.53168	0.0113519	0.0252686	WT_39C_S_37C	C1_13970C_A	HPC2
42.9416	-0.891478	1.10847	-0.804242	0.421257	0.521704	WT_39C_S_37C	C6_02890C_A	HPD1
6224.23	0.244238	0.0646877	3.77565	0.000159593	0.000578737	WT_39C_S_37C	C2_02740C_A	HPT1
14853.4	-0.0965974	0.0848659	-1.13823	0.255022	0.351596	WT_39C_S_37C	C3_00550C_A	HRK1
58.3938	-0.290989	0.289014	-1.00683	0.314015	0.413075	WT_39C_S_37C	C4_03820C_A	HRQ2
4741.36	-0.278358	0.0514763	-5.40748	6.39164e-08	4.42893e-07	WT_39C_S_37C	C6_02340W_A	HRR25
1478.92	0.0280907	0.0751681	0.373705	0.708624	0.777758	WT_39C_S_37C	C3_02450W_A	HRT1
6896.48	-0.618841	0.0557103	-11.1082	1.14442e-28	6.44361e-27	WT_39C_S_37C	C4_01690C_A	HRT2
2448.32	-0.189785	0.0715856	-2.65116	0.00802168	0.0185944	WT_39C_S_37C	CR_01210C_A	HSE1
665.129	-0.0692674	0.111537	-0.621029	0.534581	0.628649	WT_39C_S_37C	C2_01710W_A	HSK3
3820.27	-0.445181	0.0650754	-6.841	7.86447e-12	9.32456e-11	WT_39C_S_37C	C5_02840C_A	HSL1
1529.97	-0.124596	0.0688855	-1.80874	0.0704919	0.120693	WT_39C_S_37C	C7_03450C_A	HSM3
9452.89	0.307079	0.0633936	4.844	1.27253e-06	7.05247e-06	WT_39C_S_37C	CR_08250C_A	HSP104
5148.13	2.20057	0.184223	11.9452	6.88131e-33	4.95072e-31	WT_39C_S_37C	C5_02080C_A	HSP12
1655.56	2.64935	0.109335	24.2316	1.03382e-129	4.30326e-127	WT_39C_S_37C	C2_04010C_A	HSP21
11020	0.425773	0.0586408	7.2607	3.85099e-13	5.52749e-12	WT_39C_S_37C	CR_06490C_A	HSP60
21244.2	1.09891	0.068423	16.0605	4.82508e-58	7.39951e-56	WT_39C_S_37C	C1_13480W_A	HSP70
2676.4	0.179551	0.0606193	2.96195	0.00305699	0.00794764	WT_39C_S_37C	C2_03390C_A	HSP78
91470.1	0.16425	0.0468307	3.50732	0.000452637	0.00146055	WT_39C_S_37C	C7_02030W_A	HSP90
994.221	-0.245022	0.0966978	-2.5339	0.0112802	0.025133	WT_39C_S_37C	C1_09050W_A	HST1
334.271	-0.137345	0.135732	-1.01188	0.311594	0.410753	WT_39C_S_37C	CR_01800C_A	HST2
981.81	-0.0986511	0.100026	-0.986257	0.324007	0.422831	WT_39C_S_37C	C5_01340W_A	HST3
1446.96	0.0112623	0.0658462	0.171039	0.864193	0.901932	WT_39C_S_37C	C3_06510C_A	HST6
1299.69	-0.126783	0.0694351	-1.82592	0.0678626	0.11702	WT_39C_S_37C	CR_03900W_A	HST7
436.541	0.168558	0.106134	1.58815	0.112252	0.177487	WT_39C_S_37C	C4_02010C_A	HSX11
8715.73	-0.102511	0.0753662	-1.36017	0.173777	0.256571	WT_39C_S_37C	C3_03910W_A	HTA1
15227.5	-0.137907	0.0826225	-1.66913	0.0950921	0.155029	WT_39C_S_37C	C1_04170C_A	HTA2
5042.94	-0.230365	0.056137	-4.10362	4.0673e-05	0.000170765	WT_39C_S_37C	C3_03280C_A	HTA3
15831.5	-0.0985131	0.0642383	-1.53356	0.125139	0.194699	WT_39C_S_37C	C3_03900C_A	HTB1
7090.81	0.0263563	0.0849994	0.310076	0.756503	0.817301	WT_39C_S_37C	C5_05490C_A	HTS1
599.821	-0.233648	0.0977338	-2.39066	0.0168183	0.0357957	WT_39C_S_37C	C3_06980W_A	HUT1
72516.2	-0.47411	0.0647285	-7.32459	2.39629e-13	3.53528e-12	WT_39C_S_37C	C4_03570W_A	HWP1
2011.93	-0.0975207	0.0680515	-1.43304	0.151845	0.228888	WT_39C_S_37C	C6_04580W_A	HXK1
137263	-0.450342	0.0630704	-7.1403	9.31278e-13	1.27996e-11	WT_39C_S_37C	CR_04510W_A	HXK2
535.106	0.756289	0.122141	6.19195	5.94261e-10	5.53204e-09	WT_39C_S_37C	CR_03450W_A	HXT5
3179.76	-0.419645	0.0594315	-7.06099	1.65322e-12	2.18958e-11	WT_39C_S_37C	C2_04240C_A	HYM1
4174.55	-0.248122	0.212438	-1.16798	0.242817	0.337589	WT_39C_S_37C	C1_13450W_A	HYR1
5585.28	0.226613	0.0677666	3.34402	0.000825731	0.00250884	WT_39C_S_37C	C5_00730W_A	HYR3
2365.65	0.0751128	0.0705733	1.06432	0.287182	0.385923	WT_39C_S_37C	CR_00760C_A	HYR4
1829.08	0.097224	0.0697586	1.39372	0.163402	0.243442	WT_39C_S_37C	C5_04740C_A	HYS2
4111.43	-0.05719	0.0650822	-0.878735	0.379545	0.480512	WT_39C_S_37C	C2_02990C_A	HYU1
2193	-0.0451564	0.0639063	-0.706603	0.479813	0.577649	WT_39C_S_37C	CR_10780C_A	IAH1
126.445	-0.877576	0.625497	-1.40301	0.160615	0.24015	WT_39C_S_37C	C1_04500W_A	ICL1
23794.4	-0.0285246	0.0677513	-0.421019	0.673741	0.750641	WT_39C_S_37C	C1_09630W_A	IDH1
13175	0.0910624	0.0618248	1.47291	0.140775	0.214981	WT_39C_S_37C	C2_03080W_A	IDH2
3243.31	-0.150565	0.0813935	-1.84984	0.0643363	0.11195	WT_39C_S_37C	C4_02280W_A	IDI1
6219.01	-0.108279	0.0531735	-2.03633	0.0417169	0.0774467	WT_39C_S_37C	C2_05890C_A	IDP1
1439.33	0.650358	0.0829566	7.83974	4.51476e-15	8.26051e-14	WT_39C_S_37C	CR_02360W_A	IDP2
321.925	0.21149	0.132431	1.59698	0.11027	0.174786	WT_39C_S_37C	CR_09780C_A	IFA14
1012.46	0.366259	0.0747983	4.89662	9.75006e-07	5.55682e-06	WT_39C_S_37C	C7_03170W_A	IFA21
177.583	1.23053	0.181081	6.79546	1.07966e-11	1.25834e-10	WT_39C_S_37C	C2_04420W_A	IFA4
330.084	-0.520418	0.15672	-3.32069	0.000897949	0.0027001	WT_39C_S_37C	C1_01240W_A	IFD3
667.027	2.64406	0.113713	23.252	1.35757e-119	4.94451e-117	WT_39C_S_37C	C1_04140W_A	IFD6
112.466	1.8457	0.259841	7.10321	1.21888e-12	1.64804e-11	WT_39C_S_37C	C1_04750W_A	IFE1
20744.3	-0.42777	0.0732634	-5.83879	5.25808e-09	4.29754e-08	WT_39C_S_37C	CR_05340C_A	IFE2
198.595	0.153659	0.212215	0.72407	0.469023	0.567885	WT_39C_S_37C	C3_00600W_A	IFF11
369.825	-0.188994	0.169403	-1.11565	0.264572	0.361711	WT_39C_S_37C	CR_00610W_A	IFF4
1063.1	0.645338	0.0904987	7.13092	9.97035e-13	1.3623e-11	WT_39C_S_37C	C2_09130C_A	IFF6
149.685	1.22369	0.181353	6.74754	1.50371e-11	1.71386e-10	WT_39C_S_37C	C5_00710W_A	IFF8
892.947	0.107656	0.098648	1.09131	0.275137	0.373134	WT_39C_S_37C	C5_00450C_A	IFG3
1242.64	0.122302	0.0808661	1.5124	0.130431	0.201695	WT_39C_S_37C	C5_02650C_A	IFH1
548.752	-0.163842	0.0958528	-1.70931	0.0873944	0.144439	WT_39C_S_37C	C1_04060W_A	IFI3
1033.24	-0.000711036	0.0739219	-0.00961874	0.992325	0.99463	WT_39C_S_37C	C2_03620W_A	IFK2
2620.75	0.629878	0.063232	9.96138	2.24925e-23	8.62336e-22	WT_39C_S_37C	C7_02940C_A	IFM1
676.691	0.21507	0.118939	1.80825	0.070568	0.120792	WT_39C_S_37C	C2_08080C_A	IFM3
234.155	-0.223111	0.166859	-1.33712	0.181184	0.265723	WT_39C_S_37C	C2_10180W_A	IFR1
6886.29	-0.800945	0.0556765	-14.3857	6.36395e-47	7.49211e-45	WT_39C_S_37C	CR_03280W_A	IFR2
2964.26	0.187173	0.0731031	2.5604	0.0104551	0.0235057	WT_39C_S_37C	CR_01730W_A	IFU5
9334.39	-0.751488	0.0838987	-8.95709	3.33367e-19	9.33989e-18	WT_39C_S_37C	C6_03850C_A	IHD1
461.31	-0.294812	0.127077	-2.31995	0.0203435	0.0421516	WT_39C_S_37C	C1_00850W_A	IHD2
16439.8	-0.12062	0.0447929	-2.69284	0.00708472	0.016688	WT_39C_S_37C	C6_04520W_A	ILS1
7114.9	-0.0945096	0.058451	-1.6169	0.105899	0.169211	WT_39C_S_37C	C2_06190W_A	ILV1
8115.75	-0.0349154	0.0520861	-0.670341	0.502641	0.59919	WT_39C_S_37C	C3_02320W_A	ILV2
15860.8	0.292091	0.0553032	5.28163	1.2804e-07	8.3979e-07	WT_39C_S_37C	C5_05410C_A	ILV3
28499.4	-0.205189	0.0502872	-4.08034	4.49691e-05	0.000186518	WT_39C_S_37C	C6_00870C_A	ILV5
6550.87	-0.161233	0.0516712	-3.12036	0.00180632	0.00501851	WT_39C_S_37C	C4_01370W_A	ILV6
98.7198	0.00949495	0.268134	0.0354111	0.971752	0.979738	WT_39C_S_37C	C4_05020W_A	IMG2
22304	0.30767	0.0701916	4.38329	1.169e-05	5.44334e-05	WT_39C_S_37C	C2_06390C_A	IMH3
1622.91	0.105902	0.0728227	1.45425	0.145877	0.221236	WT_39C_S_37C	C1_02610W_A	IML1
5193.92	-0.431599	0.0563187	-7.66351	1.80922e-14	3.07383e-13	WT_39C_S_37C	C1_14210C_A	IML2
1049.58	0.189216	0.0796441	2.37577	0.0175126	0.0370501	WT_39C_S_37C	C1_03610C_A	IMP1
403.094	-0.0621844	0.12078	-0.514858	0.606652	0.692782	WT_39C_S_37C	C5_00860W_A	IMP2
1861.9	0.799918	0.0944587	8.46844	2.48694e-17	5.82035e-16	WT_39C_S_37C	CR_07950W_A	IMP4
2012.82	-0.148768	0.0662346	-2.24608	0.0246988	0.0497519	WT_39C_S_37C	CR_02740W_A	INN1
104.4	-1.0532	0.34571	-3.04647	0.00231542	0.00622233	WT_39C_S_37C	CR_10100C_A	INO1
133.489	-0.311036	0.235745	-1.31938	0.187042	0.272599	WT_39C_S_37C	CR_00050W_A	INO2
720.465	-0.0320869	0.105866	-0.303089	0.761822	0.821702	WT_39C_S_37C	C2_03840C_A	INO4
1021.26	-0.436972	0.0826536	-5.28678	1.24486e-07	8.18782e-07	WT_39C_S_37C	C2_09770C_A	INP51
2932.18	-0.0688183	0.0810872	-0.848694	0.396051	0.49693	WT_39C_S_37C	C5_02470W_A	INT1
815.386	-0.133423	0.0942884	-1.41505	0.157053	0.23561	WT_39C_S_37C	C4_03330W_A	IPK1
664.902	-0.3093	0.102067	-3.03035	0.00244269	0.00652224	WT_39C_S_37C	C2_09730C_A	IPK2
422.189	0.137763	0.126131	1.09222	0.274735	0.372764	WT_39C_S_37C	C6_02320C_A	IPL1
26493.2	-0.39924	0.0565901	-7.05493	1.72685e-12	2.27674e-11	WT_39C_S_37C	C2_08810C_A	IPP1
666.421	0.201303	0.0881181	2.28447	0.022344	0.0456779	WT_39C_S_37C	C1_09120W_A	IPT1
3575.79	-0.250782	0.0681601	-3.67932	0.000233861	0.000815225	WT_39C_S_37C	C7_01840W_A	IQG1
4042.12	0.130885	0.064355	2.03379	0.0419723	0.0778094	WT_39C_S_37C	C1_12450C_A	IRA2
1746.99	-0.152373	0.0865088	-1.76136	0.0781777	0.131633	WT_39C_S_37C	C1_07970C_A	IRE1
4075.14	-0.306306	0.0512724	-5.97409	2.31376e-09	1.98724e-08	WT_39C_S_37C	C3_01360C_A	IRO1
2092.72	-0.0292902	0.0724797	-0.404116	0.686127	0.759431	WT_39C_S_37C	C1_14230C_A	IRR1
1304.32	0.0215611	0.0831002	0.259459	0.795281	0.84749	WT_39C_S_37C	C3_03660W_A	IRS4
1886.45	-0.167756	0.0712541	-2.35433	0.0185561	0.038996	WT_39C_S_37C	C6_02520W_A	ISA1
1251.91	0.0322398	0.0811895	0.397093	0.691299	0.763633	WT_39C_S_37C	C3_06900W_A	ISA2
723.654	0.0408701	0.0914776	0.446777	0.655036	0.734646	WT_39C_S_37C	CR_05830C_A	ISC1
3808.02	-0.416222	0.0647027	-6.43284	1.25241e-10	1.28947e-09	WT_39C_S_37C	C1_01650W_A	ISN1
768.33	-0.0756738	0.0961973	-0.786652	0.431485	0.532165	WT_39C_S_37C	C3_00540C_A	IST1
1655.71	0.0605595	0.0703067	0.861362	0.389039	0.489818	WT_39C_S_37C	C1_07520C_A	IST2
1093.42	-0.155594	0.0957526	-1.62496	0.104172	0.167096	WT_39C_S_37C	C7_01760C_A	ISU1
1158.74	-0.0378968	0.0848818	-0.446466	0.655261	0.734788	WT_39C_S_37C	C3_06310C_A	ISW2
385.11	0.420725	0.117294	3.58693	0.000334589	0.00112026	WT_39C_S_37C	C7_03530C_A	ISY1
525.48	-1.537	0.130387	-11.788	4.50222e-32	3.08667e-30	WT_39C_S_37C	C2_04940C_A	ITR1
2601.31	0.71047	0.396351	1.79253	0.0730487	0.12438	WT_39C_S_37C	CR_08780W_A	ITS1
4183.65	0.597626	0.344162	1.73647	0.0824812	0.137626	WT_39C_S_37C	CR_08800W_A	ITS2
1552.68	-0.065784	0.0765329	-0.859552	0.390036	0.490725	WT_39C_S_37C	C4_03450C_A	JAB1
1341.59	-0.151169	0.0774601	-1.95157	0.0509893	0.0919227	WT_39C_S_37C	C2_08790W_A	JEM1
1255.64	0.711203	0.0846179	8.40489	4.28281e-17	9.82601e-16	WT_39C_S_37C	C1_08870C_A	JIP5
4699.13	0.184234	0.0514774	3.57892	0.000345013	0.00114955	WT_39C_S_37C	C7_04030C_A	KAP120
39141.6	-0.25024	0.0516892	-4.84123	1.29038e-06	7.13781e-06	WT_39C_S_37C	C2_01120W_A	KAR2
503.058	-0.146287	0.115939	-1.26175	0.207038	0.297025	WT_39C_S_37C	C2_09370C_A	KAR3
43.9734	0.437026	0.401968	1.08722	0.276941	0.375014	WT_39C_S_37C	C6_01010W_A	KAR5
935.038	0.112496	0.075739	1.48531	0.137461	0.210665	WT_39C_S_37C	C1_13740W_A	KAR9
1242.89	0.0779485	0.0801067	0.973058	0.330525	0.429652	WT_39C_S_37C	C7_01620C_A	KCH1
744.446	0.0659592	0.0940368	0.701419	0.483041	0.580876	WT_39C_S_37C	CR_05260C_A	KCS1
5482.78	-0.155241	0.0566213	-2.74174	0.0061114	0.0146229	WT_39C_S_37C	C1_00140W_A	KEL1
5363.99	-0.126156	0.0621758	-2.02903	0.0424555	0.0786149	WT_39C_S_37C	C1_13420C_A	KEM1
4420.65	-0.177233	0.0550172	-3.22141	0.00127561	0.00369831	WT_39C_S_37C	C7_00940W_A	KEX1
3566.42	-0.241445	0.0621419	-3.88538	0.000102172	0.000387633	WT_39C_S_37C	C1_08990C_A	KEX2
7807.35	0.146745	0.0551941	2.65871	0.00784406	0.0182516	WT_39C_S_37C	C3_00880W_A	KGD1
5016.05	0.211338	0.0763371	2.76849	0.00563171	0.0136036	WT_39C_S_37C	CR_07420W_A	KGD2
4920.54	-0.0872171	0.0536235	-1.62647	0.10385	0.166761	WT_39C_S_37C	C2_04760W_A	KIC1
7310.16	-0.235673	0.0511016	-4.61185	3.99103e-06	2.01977e-05	WT_39C_S_37C	CR_00260W_A	KIN2
706.809	0.163793	0.0984821	1.66317	0.0962781	0.156691	WT_39C_S_37C	C1_06710W_A	KIN28
2334.52	-0.251206	0.0653772	-3.84241	0.000121831	0.000453717	WT_39C_S_37C	C2_10530C_A	KIN3
668.439	-0.279708	0.121449	-2.30309	0.021274	0.0437608	WT_39C_S_37C	CR_06540W_A	KIP1
467.041	-0.244959	0.128815	-1.90163	0.0572195	0.101228	WT_39C_S_37C	C2_10310C_A	KIP2
1562.93	-0.0818455	0.0784027	-1.04391	0.296526	0.395515	WT_39C_S_37C	C3_05720C_A	KIP3
3746.33	-0.910778	0.083737	-10.8767	1.48929e-27	7.81878e-26	WT_39C_S_37C	C1_12010C_A	KIP4
5835.98	-0.171965	0.0611366	-2.81281	0.00491114	0.0120605	WT_39C_S_37C	C2_09230C_A	KIS1
3176.87	-0.153505	0.0664549	-2.30991	0.020893	0.0430835	WT_39C_S_37C	C1_13610C_A	KIS2
262.981	-0.0168904	0.127676	-0.132291	0.894754	0.92377	WT_39C_S_37C	C1_13470W_A	KNS1
2284.85	-0.120303	0.0595544	-2.02006	0.0433774	0.0800829	WT_39C_S_37C	C1_05460W_A	KOG1
311.4	-0.0391383	0.133386	-0.293422	0.7692	0.827162	WT_39C_S_37C	CR_03790C_A	KRE1
12797.9	0.302478	0.0729957	4.14378	3.41629e-05	0.000145211	WT_39C_S_37C	C2_08000C_A	KRE30
2534.82	-0.00236317	0.0567147	-0.0416677	0.966764	0.977075	WT_39C_S_37C	C3_02960C_A	KRE5
4521.56	0.0482756	0.0650549	0.742075	0.458042	0.557544	WT_39C_S_37C	C3_05830W_A	KRE6
6433.53	-0.105554	0.0518694	-2.03499	0.0418522	0.0776484	WT_39C_S_37C	C5_00470C_A	KRE62
5009.63	0.0109049	0.0512195	0.212906	0.8314	0.876365	WT_39C_S_37C	C3_04180W_A	KRE9
1446.55	0.818985	0.0861231	9.50947	1.91634e-21	6.62756e-20	WT_39C_S_37C	C1_11420W_A	KRR1
20445.3	-0.0744925	0.0483711	-1.54002	0.123555	0.192647	WT_39C_S_37C	C3_07410C_A	KRS1
1057.61	0.0710611	0.0791293	0.898038	0.369166	0.470129	WT_39C_S_37C	C1_07380C_A	KSP1
996.525	-0.0860633	0.0832612	-1.03365	0.301298	0.400385	WT_39C_S_37C	CR_07380C_A	KSR1
129.645	0.354539	0.222442	1.59385	0.110969	0.175703	WT_39C_S_37C	C2_05620W_A	KTI11
692.476	0.706342	0.121183	5.82872	5.58538e-09	4.54275e-08	WT_39C_S_37C	CR_03370C_A	KTI12
430.97	-0.118297	0.115027	-1.02843	0.303747	0.402567	WT_39C_S_37C	C2_04560W_A	KTR2
1147.36	0.0829218	0.0817783	1.01398	0.310591	0.409763	WT_39C_S_37C	C1_04000C_A	KTR4
4080.46	0.103616	0.0704722	1.47031	0.141479	0.215745	WT_39C_S_37C	C4_02290W_A	LAB5
1105.93	-0.278342	0.0971795	-2.86421	0.00418052	0.010467	WT_39C_S_37C	C3_05730C_A	LAC1
3183.45	-0.20296	0.0528076	-3.84338	0.000121353	0.00045231	WT_39C_S_37C	CR_01060W_A	LAG1
2067.32	-0.208034	0.0963959	-2.15812	0.0309183	0.0601591	WT_39C_S_37C	CR_04480C_A	LAP3
1336.26	-0.0838469	0.0780448	-1.07434	0.282669	0.381352	WT_39C_S_37C	C5_03590W_A	LAP4
5054.11	-0.219135	0.0612094	-3.58009	0.000343473	0.00114606	WT_39C_S_37C	C3_02170C_A	LAP41
914.997	0.495286	0.0925202	5.35328	8.63745e-08	5.84948e-07	WT_39C_S_37C	C2_06000W_A	LAS1
26986.6	-0.0659171	0.0477156	-1.38146	0.167138	0.248121	WT_39C_S_37C	C7_01640W_A	LAT1
4681.27	-0.216043	0.05812	-3.71718	0.00020146	0.000712382	WT_39C_S_37C	C1_13900C_A	LCB2
1099.31	0.0970744	0.0738587	1.31433	0.188737	0.274828	WT_39C_S_37C	C1_12080W_A	LCB4
996.822	0.4277	0.0960259	4.45401	8.42819e-06	4.03411e-05	WT_39C_S_37C	C4_05750C_A	LEA1
4488.27	0.0831875	0.0534482	1.55641	0.11961	0.187323	WT_39C_S_37C	C2_05110W_A	LEM3
6665.1	-0.239435	0.0731851	-3.27164	0.00106925	0.00315976	WT_39C_S_37C	CR_00360C_A	LEU1
2670.27	0.0609936	0.0599555	1.01732	0.309003	0.408187	WT_39C_S_37C	C7_00400W_A	LEU2
1824.05	0.278639	0.0681253	4.09009	4.31198e-05	0.000180065	WT_39C_S_37C	C5_02180C_A	LEU3
2235.35	0.419339	0.062757	6.68195	2.35786e-11	2.62974e-10	WT_39C_S_37C	C1_00170W_A	LEU4
3418.28	0.338722	0.0927563	3.65174	0.000260473	0.000897107	WT_39C_S_37C	C2_09750W_A	LEU42
760.846	0.0870335	0.105221	0.827146	0.408154	0.508938	WT_39C_S_37C	C2_00150W_A	LEU5
2698.74	0.177201	0.065437	2.70797	0.00676965	0.0160353	WT_39C_S_37C	C1_07500C_A	LHP1
5428.96	-0.334816	0.0521982	-6.41432	1.41452e-10	1.4487e-09	WT_39C_S_37C	C2_02760W_A	LHS1
2663.02	0.13949	0.0654366	2.13168	0.0330332	0.0636156	WT_39C_S_37C	C7_02060W_A	LIG1
2422.87	0.0540167	0.0945345	0.571396	0.567731	0.65683	WT_39C_S_37C	C2_03030W_A	LIG4
231.523	0.167707	0.142363	1.17802	0.238787	0.333421	WT_39C_S_37C	C1_09590C_A	LIP10
845.729	0.172887	0.089275	1.93656	0.0527988	0.094678	WT_39C_S_37C	C1_09600C_A	LIP6
201.446	0.946368	0.168054	5.63132	1.78837e-08	1.34647e-07	WT_39C_S_37C	CR_09220C_A	LIP7
305.578	-0.532738	0.142266	-3.74465	0.000180642	0.000645626	WT_39C_S_37C	C7_03300C_A	LIP8
2843.18	-0.323248	0.0735335	-4.39593	1.10299e-05	5.16073e-05	WT_39C_S_37C	C7_02880C_A	LIP9
5844.08	0.114071	0.0518957	2.19809	0.027943	0.0552274	WT_39C_S_37C	C1_10490W_A	LKH1
2055.69	-0.285016	0.0676038	-4.21598	2.48698e-05	0.000108536	WT_39C_S_37C	C7_03080W_A	LMO1
18976.3	-0.127443	0.0476771	-2.67304	0.0075168	0.0175638	WT_39C_S_37C	CR_07400C_A	LPD1
780.812	0.639371	0.10219	6.25668	3.93266e-10	3.75698e-09	WT_39C_S_37C	C1_04740W_A	LPG20
4499.82	0.000651018	0.0560438	0.0116162	0.990732	0.993374	WT_39C_S_37C	C7_01780W_A	LPI9
3670.13	-0.219895	0.0600759	-3.66029	0.000251929	0.000870769	WT_39C_S_37C	C2_07480W_A	LPT1
3278.19	-0.0991046	0.0560139	-1.76928	0.0768463	0.129672	WT_39C_S_37C	CR_00440C_A	LRG1
2109.62	-0.0885352	0.0609908	-1.45162	0.146608	0.222143	WT_39C_S_37C	C1_00870W_A	LRO1
20010.6	-0.273707	0.0542206	-5.04803	4.46381e-07	2.67897e-06	WT_39C_S_37C	C1_01690C_A	LSC1
19184.6	-0.207606	0.0625271	-3.32025	0.00089936	0.00270295	WT_39C_S_37C	CR_06760C_A	LSC2
1900.08	-0.0616904	0.0924971	-0.666943	0.504808	0.601282	WT_39C_S_37C	CR_00240W_A	LSM6
19815.6	-0.241842	0.048939	-4.94171	7.74416e-07	4.47709e-06	WT_39C_S_37C	C2_06730W_A	LSP1
1497.47	-0.397493	0.0804244	-4.94245	7.71467e-07	4.46226e-06	WT_39C_S_37C	C2_06860W_A	LTE1
2520.01	0.156963	0.0691891	2.2686	0.0232925	0.0473198	WT_39C_S_37C	C1_08260C_A	LTP1
1850.74	0.581284	0.105028	5.53453	3.12057e-08	2.25762e-07	WT_39C_S_37C	CR_10650W_A	LTV1
278.106	0.132388	0.16563	0.799298	0.424117	0.524455	WT_39C_S_37C	CR_05020W_A	LYP1
5507.99	0.00268053	0.0512792	0.0522732	0.958311	0.97089	WT_39C_S_37C	C4_05320W_A	LYS1
8485.2	-0.157104	0.0654952	-2.3987	0.0164532	0.0351212	WT_39C_S_37C	CR_01400W_A	LYS12
334.126	0.334249	0.145306	2.30032	0.0214303	0.044059	WT_39C_S_37C	C6_02750C_A	LYS14
1480.06	-0.223256	0.0758501	-2.94338	0.00324647	0.00836746	WT_39C_S_37C	C1_09200W_A	LYS142
206.662	0.259782	0.164891	1.57548	0.115146	0.181258	WT_39C_S_37C	C1_09180W_A	LYS143
497.218	0.29696	0.134672	2.20506	0.0274501	0.0543637	WT_39C_S_37C	C3_00750W_A	LYS144
3095.79	0.231997	0.0598575	3.87582	0.000106266	0.000401727	WT_39C_S_37C	C1_02820W_A	LYS2
3987.77	0.386273	0.0540863	7.1418	9.21199e-13	1.2676e-11	WT_39C_S_37C	C1_04730C_A	LYS21
3125.97	0.629261	0.0721635	8.71993	2.78373e-18	7.19386e-17	WT_39C_S_37C	C2_04460W_A	LYS22
2707.79	0.258551	0.0653407	3.95696	7.59094e-05	0.000298893	WT_39C_S_37C	C4_04410C_A	LYS4
285.482	-0.0906765	0.137303	-0.660411	0.50899	0.604585	WT_39C_S_37C	CR_04890W_A	LYS5
6072.07	-0.202322	0.0590037	-3.42897	0.000605873	0.00189722	WT_39C_S_37C	C3_06590W_A	LYS9
580.92	0.467025	0.109544	4.26336	2.01373e-05	8.95118e-05	WT_39C_S_37C	C7_00510W_A	MAC1
205.115	0.100867	0.181818	0.554771	0.579051	0.66675	WT_39C_S_37C	C1_04080W_A	MAD2
8444.41	-0.138192	0.0583772	-2.36722	0.0179222	0.0378343	WT_39C_S_37C	C6_01670W_A	MAE1
4346.3	-0.0713357	0.0626475	-1.13868	0.254835	0.351492	WT_39C_S_37C	C2_08120W_A	MAF1
1005.34	0.571407	0.126652	4.51162	6.43352e-06	3.14657e-05	WT_39C_S_37C	C2_06360C_A	MAK16
6934.98	0.57629	0.0772351	7.46151	8.55369e-14	1.34357e-12	WT_39C_S_37C	C3_04560W_A	MAK21
531.858	0.339604	0.11637	2.91833	0.00351916	0.00898289	WT_39C_S_37C	C1_01770W_A	MAK32
3116.6	0.818785	0.0823181	9.9466	2.60945e-23	9.93895e-22	WT_39C_S_37C	C2_05090W_A	MAK5
404.899	-0.0718101	0.118477	-0.606108	0.544443	0.636777	WT_39C_S_37C	CR_10790W_A	MAL2
66.8448	-0.867514	0.305885	-2.83608	0.00456711	0.0113038	WT_39C_S_37C	C5_04930C_A	MAL31
4176.46	0.701619	0.0635149	11.0465	2.27869e-28	1.27072e-26	WT_39C_S_37C	C7_03930C_A	MAM33
2844.53	0.129798	0.0671003	1.93438	0.0530663	0.0950788	WT_39C_S_37C	C1_03300C_A	MAS1
1525.13	0.154461	0.0817217	1.89008	0.0587467	0.103444	WT_39C_S_37C	C5_01640W_A	MAS2
10782.2	-0.138743	0.0640396	-2.16653	0.030271	0.0590771	WT_39C_S_37C	C1_01060W_A	MBF1
4016.68	-0.00966242	0.066024	-0.146347	0.883647	0.91611	WT_39C_S_37C	C3_04110C_A	MBP1
4876.05	0.134249	0.0662781	2.02554	0.0428114	0.0791509	WT_39C_S_37C	C3_05190C_A	MCA1
1147.98	-0.355069	0.0776951	-4.57003	4.87661e-06	2.43309e-05	WT_39C_S_37C	CR_10540C_A	MCD1
1345.95	-0.164981	0.0688065	-2.39775	0.0164959	0.0351931	WT_39C_S_37C	C1_12200W_A	MCD4
2255.03	0.15538	0.0838616	1.85281	0.0639092	0.11129	WT_39C_S_37C	CR_01740W_A	MCI4
4219.94	-0.257215	0.0551778	-4.66157	3.13801e-06	1.62477e-05	WT_39C_S_37C	C7_00890C_A	MCM1
1338.24	-0.151656	0.0717534	-2.11357	0.0345519	0.0659843	WT_39C_S_37C	CR_03830C_A	MCM2
2532.61	0.205281	0.0616501	3.32977	0.000869174	0.00262373	WT_39C_S_37C	C2_07350W_A	MCM3
2498.64	-0.0544495	0.0698609	-0.779398	0.435745	0.536372	WT_39C_S_37C	CR_02110W_A	MCM6
548.839	0.319832	0.123347	2.59294	0.00951583	0.0216362	WT_39C_S_37C	C7_01750W_A	MCP1
10088.7	0.185265	0.0639198	2.8984	0.00375076	0.00951361	WT_39C_S_37C	C6_02040W_A	MCR1
544.827	0.0603616	0.105018	0.574775	0.565444	0.65498	WT_39C_S_37C	CR_05690W_A	MCT1
769.94	0.334586	0.0862646	3.8786	0.00010506	0.000397558	WT_39C_S_37C	C1_13520C_A	MCU1
22115.9	-0.13817	0.0487047	-2.83689	0.0045556	0.0112801	WT_39C_S_37C	C1_14290C_A	MDG1
17675.4	-0.0680613	0.0595347	-1.14322	0.252947	0.349341	WT_39C_S_37C	C4_01900C_A	MDH1-1
3418.65	-0.442012	0.0680735	-6.49316	8.40527e-11	8.84945e-10	WT_39C_S_37C	C2_10480W_A	MDH1-3
3494.52	0.044023	0.0678322	0.648999	0.516339	0.611516	WT_39C_S_37C	CR_00540C_A	MDH1
1952.32	0.25053	0.0642768	3.89768	9.71186e-05	0.000370756	WT_39C_S_37C	C5_03600W_A	MDJ1
453.029	0.126094	0.10966	1.14986	0.2502	0.346287	WT_39C_S_37C	C2_05450C_A	MDJ2
2579.67	-0.395038	0.0769812	-5.13162	2.87257e-07	1.77706e-06	WT_39C_S_37C	CR_02150W_A	MDL1
1530.58	-0.0174816	0.078579	-0.222472	0.823946	0.87095	WT_39C_S_37C	C6_03140C_A	MDL2
618.983	-0.0861213	0.109793	-0.784398	0.432807	0.533456	WT_39C_S_37C	C2_04800C_A	MDM10
976.716	0.0457595	0.089245	0.51274	0.608133	0.694125	WT_39C_S_37C	C7_01180W_A	MDM12
434.85	0.412624	0.144385	2.85782	0.00426568	0.0106407	WT_39C_S_37C	C1_06230C_A	MDM34
4837.07	0.512646	0.0658059	7.79027	6.68644e-15	1.20078e-13	WT_39C_S_37C	C4_00970C_A	MDN1
105.376	0.236758	0.194952	1.21445	0.224578	0.317383	WT_39C_S_37C	C6_03170C_A	MDR1
893.795	0.194231	0.111738	1.73826	0.0821642	0.137215	WT_39C_S_37C	C3_07320W_A	MDS3
307.508	0.240486	0.133362	1.80326	0.0713478	0.121822	WT_39C_S_37C	C3_04610W_A	MEA1
1429.87	0.136851	0.0694278	1.97112	0.04871	0.0883878	WT_39C_S_37C	C5_04060C_A	MEC1
528.252	0.27484	0.138786	1.98031	0.0476683	0.0867813	WT_39C_S_37C	C2_06220C_A	MEC3
1762.07	0.137546	0.0695402	1.97794	0.0479355	0.0872285	WT_39C_S_37C	C2_03980C_A	MED1
846.698	-0.24712	0.108594	-2.27563	0.0228681	0.0465777	WT_39C_S_37C	C1_11980W_A	MED10
483.214	-0.239159	0.128069	-1.86743	0.0618421	0.10824	WT_39C_S_37C	C7_01290W_A	MED11
948.716	-0.292789	0.119539	-2.44933	0.0143123	0.0310517	WT_39C_S_37C	C5_03160W_A	MED14
3495.05	-0.218426	0.0732153	-2.98334	0.00285118	0.00746584	WT_39C_S_37C	C1_08270C_A	MED15
2103.9	-0.167253	0.0683182	-2.44815	0.0143593	0.0311363	WT_39C_S_37C	C7_03320C_A	MED16
2179.6	-0.0416383	0.0714621	-0.582662	0.560121	0.650285	WT_39C_S_37C	C1_03530W_A	MED17
1460.39	0.058799	0.0717022	0.820044	0.412191	0.512846	WT_39C_S_37C	C2_09300W_A	MED18
694.037	-0.10415	0.0959218	-1.08578	0.277577	0.375613	WT_39C_S_37C	C6_01640W_A	MED19
550.146	0.105903	0.103933	1.01895	0.308227	0.407531	WT_39C_S_37C	C4_02840C_A	MED20
445.582	-0.130032	0.107316	-1.21167	0.225638	0.318572	WT_39C_S_37C	CR_09760W_A	MED21
230.962	0.0656652	0.158708	0.413748	0.679059	0.754474	WT_39C_S_37C	C1_01280C_A	MED22
435.868	-0.253099	0.120565	-2.09927	0.0357928	0.0679865	WT_39C_S_37C	C4_06050W_A	MED3
905.052	-0.073423	0.0830977	-0.883574	0.376926	0.477924	WT_39C_S_37C	C2_07500C_A	MED4
655.988	-0.157018	0.117118	-1.34069	0.180022	0.264334	WT_39C_S_37C	CR_04950W_A	MED5
306.405	0.0902557	0.13109	0.688503	0.491136	0.588213	WT_39C_S_37C	C3_02440C_A	MED7
490.84	-0.153901	0.111709	-1.37769	0.168298	0.249556	WT_39C_S_37C	C2_04530W_A	MED8
1121.44	-0.139329	0.0924737	-1.50669	0.13189	0.203546	WT_39C_S_37C	C7_04100C_A	MED9
1270.32	0.619986	0.0835911	7.4169	1.19898e-13	1.85579e-12	WT_39C_S_37C	C1_07000W_A	MEF2
2175.24	0.0278343	0.0879625	0.316433	0.751674	0.813214	WT_39C_S_37C	C3_02310W_A	MEP1
11451.4	0.0748175	0.0511182	1.46362	0.143299	0.218092	WT_39C_S_37C	C5_04700C_A	MES1
2403.15	-0.493502	0.0700405	-7.04596	1.84192e-12	2.41752e-11	WT_39C_S_37C	C2_02940W_A	MET1
4942.79	-0.146658	0.0606866	-2.41664	0.0156645	0.0336411	WT_39C_S_37C	C2_09140C_A	MET10
4587.14	0.0385493	0.0560702	0.68752	0.491755	0.588622	WT_39C_S_37C	C3_02950C_A	MET13
2960.03	-0.322598	0.0760124	-4.24402	2.19552e-05	9.67075e-05	WT_39C_S_37C	C5_00430W_A	MET14
15641.1	-0.630071	0.05954	-10.5823	3.59938e-26	1.71929e-24	WT_39C_S_37C	C4_00200C_A	MET15
1882.32	-0.379315	0.0685359	-5.53454	3.12051e-08	2.25762e-07	WT_39C_S_37C	C4_07030W_A	MET16
469.287	-0.188126	0.134351	-1.40026	0.161435	0.241222	WT_39C_S_37C	C3_01450C_A	MET18
6634.02	-0.237165	0.0546645	-4.33855	1.43429e-05	6.57359e-05	WT_39C_S_37C	CR_02170W_A	MET2
5216.7	0.245876	0.0774541	3.17447	0.0015011	0.00425574	WT_39C_S_37C	C7_00730W_A	MET28
6185.98	-0.159651	0.0827904	-1.92838	0.0538079	0.0962006	WT_39C_S_37C	C1_13870W_A	MET3
1640.51	-0.430205	0.0767115	-5.60809	2.04569e-08	1.52641e-07	WT_39C_S_37C	C4_04000W_A	MET4
37786.8	0.236841	0.0664846	3.56234	0.000367566	0.00121428	WT_39C_S_37C	CR_01620C_A	MET6
1043.84	-0.392058	0.0906827	-4.32341	1.53638e-05	6.98656e-05	WT_39C_S_37C	C3_07210W_A	MET8
1817.37	0.0237411	0.0731421	0.324589	0.745492	0.808779	WT_39C_S_37C	C3_03790W_A	MEU1
2769.69	0.0925793	0.0723918	1.27887	0.200944	0.289844	WT_39C_S_37C	CR_04050C_A	MEX67
1081.73	-0.154577	0.0849055	-1.82058	0.0686708	0.118134	WT_39C_S_37C	C2_08730W_A	MFG1
3741.09	0.286751	0.0747059	3.8384	0.000123839	0.000459958	WT_39C_S_37C	CR_01390W_A	MGE1
4447.67	0.111112	0.0679165	1.636	0.101839	0.164259	WT_39C_S_37C	C4_03020W_A	MGM1
1235.2	0.342793	0.0683945	5.012	5.38658e-07	3.19332e-06	WT_39C_S_37C	C1_02660C_A	MGM101
5214.33	-0.177129	0.0713992	-2.48082	0.0131081	0.0287332	WT_39C_S_37C	CR_05920C_A	MHP1
2695.03	0.14241	0.0666502	2.13667	0.0326247	0.0629121	WT_39C_S_37C	C1_02880C_A	MIA40
1091.73	-0.0568553	0.0948016	-0.599729	0.548687	0.640263	WT_39C_S_37C	C5_03990W_A	MID1
1296.83	0.139809	0.081189	1.72202	0.0850654	0.14132	WT_39C_S_37C	C6_02780C_A	MIF2
5672.47	-0.0385114	0.0666126	-0.578141	0.563169	0.653173	WT_39C_S_37C	C5_02940C_A	MIG1
550.487	-0.322725	0.102345	-3.15332	0.00161426	0.00453791	WT_39C_S_37C	C2_10540W_A	MIG2
2628.48	0.369418	0.0736912	5.01306	5.35716e-07	3.18235e-06	WT_39C_S_37C	C3_00800W_A	MIH1
870.111	-0.0789904	0.0918119	-0.86035	0.389596	0.490414	WT_39C_S_37C	CR_04520W_A	MIM1
18237.7	0.134145	0.0635171	2.11195	0.0346908	0.0661954	WT_39C_S_37C	C1_10160W_A	MIR1
24712.5	0.272382	0.0521257	5.22549	1.73692e-07	1.11475e-06	WT_39C_S_37C	CR_07010W_A	MIS11
10773.2	0.413544	0.0671832	6.15546	7.4858e-10	6.85904e-09	WT_39C_S_37C	CR_00080W_A	MIS12
3196.51	-0.249282	0.0878622	-2.83719	0.00455123	0.0112717	WT_39C_S_37C	C2_09150W_A	MIT1
4051.47	-0.126848	0.0694849	-1.82555	0.067918	0.117075	WT_39C_S_37C	CR_00120C_A	MKC1
3598.65	-0.289665	0.0739348	-3.91785	8.93425e-05	0.00034517	WT_39C_S_37C	C2_05780C_A	MKK2
4155.03	-0.191579	0.0770532	-2.48632	0.0129071	0.0283674	WT_39C_S_37C	CR_03090C_A	MLC1
286.218	0.114384	0.145303	0.787211	0.431159	0.531818	WT_39C_S_37C	C4_00790C_A	MLH1
862.514	0.0926783	0.0855011	1.08394	0.27839	0.376539	WT_39C_S_37C	C1_14400C_A	MLH3
5554.21	0.10746	0.0492999	2.17972	0.029278	0.0574469	WT_39C_S_37C	C4_01060W_A	MLP1
1611.16	0.678863	0.0917115	7.40216	1.3399e-13	2.06044e-12	WT_39C_S_37C	C1_09690W_A	MLS1
5727.24	0.222748	0.0634312	3.51165	0.000445331	0.0014405	WT_39C_S_37C	C1_08210C_A	MLT1
13597.2	0.000504549	0.0545299	0.0092527	0.992618	0.994739	WT_39C_S_37C	C1_06900C_A	MMD1
768.626	0.249966	0.0876526	2.85177	0.00434759	0.0108272	WT_39C_S_37C	C4_00560C_A	MMM1
1029.81	-0.132583	0.089075	-1.48844	0.136635	0.209592	WT_39C_S_37C	C3_06200C_A	MMS21
663.743	-0.0240503	0.0922164	-0.260803	0.794244	0.84654	WT_39C_S_37C	CR_00390W_A	MMS22
38.0396	0.155419	0.388799	0.399743	0.689346	0.761909	WT_39C_S_37C	C3_01110C_A	MNE1
3050.74	-0.163198	0.061541	-2.65185	0.00800512	0.0185618	WT_39C_S_37C	CR_07450C_A	MNL1
2536.71	1.41309	0.0653464	21.6246	1.05331e-103	3.61069e-101	WT_39C_S_37C	C5_02630C_A	MNN1
3198.53	-0.132607	0.0663278	-1.99927	0.0455789	0.0836043	WT_39C_S_37C	C4_00310C_A	MNN10
417.784	-0.313286	0.133643	-2.34419	0.0190684	0.0399009	WT_39C_S_37C	C1_02400C_A	MNN11
1804.63	-0.176589	0.0852189	-2.07218	0.0382489	0.0720179	WT_39C_S_37C	C1_10300W_A	MNN12
814.764	-0.0182463	0.113657	-0.160539	0.872457	0.907171	WT_39C_S_37C	C5_02570W_A	MNN13
2090.98	0.385309	0.0586824	6.566	5.16845e-11	5.57246e-10	WT_39C_S_37C	C3_05610W_A	MNN14
1563.25	-0.663091	0.069138	-9.59083	8.73764e-22	3.08598e-20	WT_39C_S_37C	C1_04900W_A	MNN15
1978.65	0.0285491	0.0697186	0.409491	0.68218	0.756241	WT_39C_S_37C	C1_10720C_A	MNN2
4801.64	-0.311051	0.0645733	-4.81703	1.45709e-06	8.01168e-06	WT_39C_S_37C	CR_05300C_A	MNN21
2757.47	-0.111357	0.105116	-1.05938	0.289428	0.388207	WT_39C_S_37C	C4_04770C_A	MNN22
2014.37	-0.136873	0.0714085	-1.91676	0.0552684	0.0984042	WT_39C_S_37C	C1_10070C_A	MNN23
2297.99	-0.16875	0.0695858	-2.42506	0.0153057	0.032954	WT_39C_S_37C	C2_01300C_A	MNN24
3267.6	-0.265638	0.0643824	-4.12594	3.69228e-05	0.000156145	WT_39C_S_37C	C7_03600W_A	MNN26
1217.06	-0.000478387	0.100638	-0.00475354	0.996207	0.996892	WT_39C_S_37C	C4_06540W_A	MNN4
138.304	1.35321	0.23908	5.66007	1.51313e-08	1.15881e-07	WT_39C_S_37C	C2_03690C_A	MNN42
956.587	-0.0728201	0.0956875	-0.76102	0.446645	0.546194	WT_39C_S_37C	C1_02670C_A	MNN43
1263.1	-0.137442	0.0857667	-1.6025	0.109044	0.173316	WT_39C_S_37C	C1_02680C_A	MNN44
253.489	-0.238367	0.150077	-1.5883	0.112218	0.177463	WT_39C_S_37C	C4_06990W_A	MNN46
1832.56	-0.23988	0.0750843	-3.19481	0.00139921	0.00401274	WT_39C_S_37C	C1_09130W_A	MNN47
3493.33	-0.301099	0.0688776	-4.3715	1.23394e-05	5.72058e-05	WT_39C_S_37C	C3_06020W_A	MNN9
2961.87	0.00542064	0.0644166	0.0841496	0.932937	0.952052	WT_39C_S_37C	C4_00400W_A	MNR2
3685.96	-0.201893	0.0532072	-3.79447	0.000147961	0.000542461	WT_39C_S_37C	C1_03730C_A	MNS1
17605.6	-0.240019	0.0445436	-5.3884	7.10891e-08	4.88816e-07	WT_39C_S_37C	C3_01810C_A	MNT1
1071.57	-0.0588066	0.0920424	-0.638908	0.522883	0.618166	WT_39C_S_37C	C3_01830C_A	MNT2
603.483	-0.0232385	0.115218	-0.201692	0.840158	0.883598	WT_39C_S_37C	CR_05290W_A	MNT3
410.069	0.00662303	0.116963	0.0566248	0.954844	0.968387	WT_39C_S_37C	CR_04800W_A	MNT4
1905.49	0.0429126	0.0717094	0.598423	0.549557	0.641086	WT_39C_S_37C	C6_02590C_A	MOB1
1997.73	0.0793956	0.0701768	1.13137	0.257901	0.354713	WT_39C_S_37C	C1_00620W_A	MOB2
1359.33	0.0887253	0.0787579	1.12656	0.25993	0.356703	WT_39C_S_37C	C1_13910C_A	MODF
349.376	0.810541	0.140318	5.77645	7.6295e-09	6.10265e-08	WT_39C_S_37C	C4_03430W_A	MOH1
2143.22	-0.187109	0.0874574	-2.13943	0.0324007	0.0625838	WT_39C_S_37C	C1_13120C_A	MON2
18909.7	-0.173865	0.0557131	-3.12072	0.00180407	0.00501345	WT_39C_S_37C	C2_10030C_A	MP65
4842.7	0.476528	0.0666488	7.14983	8.68853e-13	1.20124e-11	WT_39C_S_37C	C4_06190C_A	MPH1
5614.02	0.553347	0.0668609	8.27608	1.27291e-16	2.80981e-15	WT_39C_S_37C	C2_00070C_A	MPP10
630.641	-0.23957	0.107582	-2.22687	0.0259562	0.0518635	WT_39C_S_37C	CR_08960C_A	MPS1
2417.4	-0.0330646	0.0603433	-0.547942	0.583732	0.671277	WT_39C_S_37C	C1_13570W_A	MPT5
2354.51	-0.024135	0.0698024	-0.345762	0.729522	0.796196	WT_39C_S_37C	C7_01340W_A	MRE11
3461.47	0.125566	0.0702702	1.7869	0.0739544	0.125702	WT_39C_S_37C	C1_11700C_A	MRF1
1569.5	0.194174	0.0923889	2.1017	0.0355793	0.0676681	WT_39C_S_37C	C5_00420C_A	MRP17
2275.35	0.198474	0.0597044	3.32428	0.000886484	0.00266907	WT_39C_S_37C	C5_05290C_A	MRP2
3473.76	0.172883	0.0600274	2.88007	0.00397591	0.010013	WT_39C_S_37C	C1_01600W_A	MRP20
3314.37	0.26314	0.0741308	3.54967	0.000385712	0.00126562	WT_39C_S_37C	C7_03790W_A	MRP7
2657.45	-0.327553	0.0670114	-4.88802	1.01853e-06	5.78224e-06	WT_39C_S_37C	C4_04430W_A	MRP8
3467.4	0.134531	0.0724969	1.85568	0.0634992	0.110724	WT_39C_S_37C	C2_05000C_A	MRPL10
1207.75	0.230662	0.0800252	2.88237	0.00394696	0.00994848	WT_39C_S_37C	C1_06790C_A	MRPL19
2115.21	0.201554	0.0753837	2.67371	0.00750175	0.0175427	WT_39C_S_37C	C1_03650C_A	MRPL27
2023.37	0.229598	0.0664444	3.45549	0.000549289	0.0017373	WT_39C_S_37C	C1_07910C_A	MRPL3
768.891	-0.0429802	0.102118	-0.420888	0.673837	0.750675	WT_39C_S_37C	C3_01080W_A	MRPL33
1307.59	0.278463	0.0734043	3.79355	0.000148507	0.000544292	WT_39C_S_37C	C1_04880C_A	MRPL37
3881.11	0.231929	0.0546627	4.24292	2.2063e-05	9.71087e-05	WT_39C_S_37C	CR_04010C_A	MRPL40
1673.73	0.171957	0.065308	2.63301	0.00846311	0.0194974	WT_39C_S_37C	CR_00480W_A	MRPL6
2876.2	0.214008	0.0717591	2.98231	0.00286085	0.00748109	WT_39C_S_37C	CR_07390C_A	MRPL8
3492.29	0.165731	0.0588958	2.81397	0.00489333	0.0120206	WT_39C_S_37C	C1_12340C_A	MRPS9
669.95	0.103291	0.149202	0.692293	0.488753	0.586232	WT_39C_S_37C	C3_05920W_A	MRR1
1269.19	0.204344	0.0884231	2.31098	0.0208342	0.0429774	WT_39C_S_37C	C3_07860C_A	MRR2
588.486	0.181156	0.120346	1.50529	0.132249	0.203965	WT_39C_S_37C	CR_01960C_A	MRS2
2185.69	-0.304498	0.0607448	-5.01274	5.36611e-07	3.18442e-06	WT_39C_S_37C	C2_08070C_A	MRS4
4906.04	0.042785	0.0516704	0.828038	0.407649	0.508463	WT_39C_S_37C	C1_01320W_A	MRS7
3074.16	0.325401	0.0777023	4.18779	2.8168e-05	0.000121682	WT_39C_S_37C	C6_02770W_A	MRT4
170.098	0.540245	0.180486	2.99328	0.00275992	0.00726115	WT_39C_S_37C	C5_04190W_A	MRV2
1315.35	-0.245057	0.0863476	-2.83802	0.00453937	0.0112495	WT_39C_S_37C	C1_03710C_A	MSB1
4522.09	-0.0603596	0.0539835	-1.11811	0.26352	0.360526	WT_39C_S_37C	C2_01780W_A	MSB2
4457.21	-0.45255	0.0507476	-8.91768	4.76175e-19	1.32138e-17	WT_39C_S_37C	C2_07600C_A	MSC7
2632.15	0.230927	0.0637736	3.62104	0.000293423	0.000997331	WT_39C_S_37C	C2_00850W_A	MSF1
2180.53	0.196612	0.0702858	2.79732	0.00515279	0.012564	WT_39C_S_37C	C4_07120C_A	MSH2
1010.18	-0.019333	0.0751208	-0.257359	0.796901	0.848751	WT_39C_S_37C	C2_08680W_A	MSH3
2459.23	-0.239189	0.0654046	-3.65707	0.000255113	0.000880991	WT_39C_S_37C	C1_13170C_A	MSH6
21515.8	-0.0541531	0.0513429	-1.05473	0.291547	0.390035	WT_39C_S_37C	C1_06100C_A	MSI3
1305.73	0.217114	0.0767692	2.82814	0.00468194	0.0115537	WT_39C_S_37C	C7_01870W_A	MSK1
1134.05	0.438311	0.082402	5.31917	1.04241e-07	6.95434e-07	WT_39C_S_37C	C5_04650C_A	MSM1
2757.64	-0.257067	0.0809206	-3.17677	0.00148923	0.00422619	WT_39C_S_37C	C1_08940C_A	MSN4
8454.64	-0.259748	0.0499952	-5.19547	2.04201e-07	1.28995e-06	WT_39C_S_37C	C4_03280W_A	MSN5
1386.47	-0.813817	0.0874318	-9.30802	1.30239e-20	4.13606e-19	WT_39C_S_37C	C1_12160W_A	MSO1
1078.04	0.0179644	0.0939061	0.191302	0.848289	0.890142	WT_39C_S_37C	CR_04840C_A	MSS11
2267.61	0.623465	0.0901519	6.91571	4.6553e-12	5.74761e-11	WT_39C_S_37C	C1_08810C_A	MSS116
339.238	0.197158	0.157911	1.24854	0.211835	0.302417	WT_39C_S_37C	C5_05090W_A	MSS2
2594.59	-0.0106598	0.062348	-0.170973	0.864245	0.901932	WT_39C_S_37C	C3_01160W_A	MSS4
4344.53	0.155807	0.0593753	2.62411	0.00868765	0.0199516	WT_39C_S_37C	CR_10010C_A	MSS51
1455.17	0.222821	0.0716846	3.10836	0.00188131	0.00519979	WT_39C_S_37C	C1_02930C_A	MST1
636.082	0.8432	0.0975519	8.6436	5.44675e-18	1.36814e-16	WT_39C_S_37C	C2_08550C_A	MSU1
1458.8	0.211747	0.0700904	3.02106	0.00251889	0.0066996	WT_39C_S_37C	C5_02770W_A	MSW1
401.732	0.695663	0.117925	5.8992	3.65278e-09	3.05184e-08	WT_39C_S_37C	CR_03380W_A	MTG1
1067.69	0.749487	0.0748354	10.0151	1.3077e-23	5.06354e-22	WT_39C_S_37C	CR_05620C_A	MTG2
557.486	0.0372104	0.107225	0.347032	0.728567	0.795601	WT_39C_S_37C	C5_01740C_A	MTLA1
317.053	0.186511	0.122207	1.52619	0.126963	0.197027	WT_39C_S_37C	C5_01750C_A	MTLA2
737.967	-0.0926568	0.114099	-0.812077	0.416747	0.517162	WT_39C_S_37C	C1_05470W_A	MTM1
504.679	0.552173	0.120962	4.56483	4.99897e-06	2.48668e-05	WT_39C_S_37C	C1_07800W_A	MTO1
2247.97	-0.0654722	0.0764852	-0.856011	0.391991	0.492737	WT_39C_S_37C	C5_03760C_A	MTR10
1768.55	-0.13345	0.0722371	-1.84739	0.0646905	0.112482	WT_39C_S_37C	C2_10640C_A	MTR2
16170.5	-0.309993	0.052776	-5.87375	4.26048e-09	3.52921e-08	WT_39C_S_37C	C1_09680W_A	MTS1
521.208	-0.250491	0.107642	-2.32707	0.0199616	0.0415155	WT_39C_S_37C	C2_09840W_A	MTW1
1548.98	0.0927161	0.0707176	1.31107	0.189833	0.276148	WT_39C_S_37C	C3_06210C_A	MUB1
2128.78	0.124535	0.0742543	1.67714	0.0935152	0.153014	WT_39C_S_37C	C4_00600C_A	MUC1
1475.29	0.0529751	0.0795428	0.665995	0.505414	0.601633	WT_39C_S_37C	C5_05450C_A	MUM2
6599.2	-0.472965	0.154148	-3.06826	0.00215309	0.00584539	WT_39C_S_37C	C1_11870W_A	MUP1
5315.93	-0.298613	0.0674732	-4.42566	9.61471e-06	4.55341e-05	WT_39C_S_37C	C2_00260C_A	MUQ1
669.374	-0.0457002	0.0962177	-0.474967	0.634811	0.717208	WT_39C_S_37C	CR_04790W_A	MVB12
14119	-0.153726	0.0560518	-2.74256	0.00609615	0.0145924	WT_39C_S_37C	C1_00070W_A	MVD
3748.25	-0.134791	0.060434	-2.23039	0.0257216	0.0515096	WT_39C_S_37C	C2_00960C_A	MXR1
2247.66	-0.475665	0.0749006	-6.35061	2.14457e-10	2.13815e-09	WT_39C_S_37C	C5_01650C_A	MYO1
6003.89	-0.430882	0.0561946	-7.66767	1.75147e-14	2.98442e-13	WT_39C_S_37C	C1_13780W_A	MYO2
4090.7	-0.0870968	0.0727535	-1.19715	0.231249	0.324801	WT_39C_S_37C	C4_05100C_A	MYO5
4703.7	-0.0852476	0.0631175	-1.35062	0.176818	0.260461	WT_39C_S_37C	C1_00020C_A	NA
1115.08	-0.0454613	0.0948439	-0.479328	0.631706	0.714878	WT_39C_S_37C	C1_00030C_A	NA
900.203	-0.157128	0.0967826	-1.62352	0.104479	0.167404	WT_39C_S_37C	C1_00090W_A	NA
977.533	-0.0156938	0.0846879	-0.185313	0.852984	0.89346	WT_39C_S_37C	C1_00100C_A	NA
16385.1	0.427396	0.062295	6.86083	6.84592e-12	8.19191e-11	WT_39C_S_37C	C1_00160C_A	NA
809.995	-0.324929	0.0861255	-3.77274	0.000161467	0.000584622	WT_39C_S_37C	C1_00200C_A	NA
13889.6	-0.428407	0.0472138	-9.07376	1.14976e-19	3.33345e-18	WT_39C_S_37C	C1_00210C_A	NA
1617.87	1.71761	0.083859	20.4821	3.10966e-93	7.87894e-91	WT_39C_S_37C	C1_00270W_A	NA
2283.14	0.782041	0.0817182	9.56998	1.0693e-21	3.76515e-20	WT_39C_S_37C	C1_00310W_A	NA
1424.79	-0.0994537	0.0724982	-1.37181	0.170123	0.252006	WT_39C_S_37C	C1_00320W_A	NA
2070.23	-0.0789003	0.06876	-1.14747	0.251186	0.347362	WT_39C_S_37C	C1_00330C_A	NA
358.845	0.170871	0.13663	1.25061	0.211076	0.301534	WT_39C_S_37C	C1_00370W_A	NA
800.049	0.330367	0.0882973	3.74153	0.000182903	0.000652305	WT_39C_S_37C	C1_00410C_A	NA
6767.05	-0.365549	0.0677694	-5.39401	6.8903e-08	4.74344e-07	WT_39C_S_37C	C1_00420W_A	NA
1881.8	-0.0302368	0.0625111	-0.483704	0.628596	0.712189	WT_39C_S_37C	C1_00430W_A	NA
2413.35	0.0264229	0.106607	0.247854	0.804248	0.854701	WT_39C_S_37C	C1_00450C_A	NA
3115.52	0.13371	0.0668652	1.9997	0.045533	0.0835333	WT_39C_S_37C	C1_00460W_A	NA
2467.95	0.152315	0.0667622	2.28146	0.0225211	0.0459696	WT_39C_S_37C	C1_00470C_A	NA
2550.66	-0.326237	0.0612693	-5.32465	1.0115e-07	6.76752e-07	WT_39C_S_37C	C1_00510W_A	NA
1824.14	0.146643	0.0666762	2.19933	0.0278545	0.0550805	WT_39C_S_37C	C1_00520W_A	NA
2435.78	-0.041397	0.0656284	-0.630778	0.528186	0.622951	WT_39C_S_37C	C1_00530C_A	NA
1278.94	0.290215	0.074283	3.90688	9.3495e-05	0.000359394	WT_39C_S_37C	C1_00540C_A	NA
1300.74	0.2208	0.0752767	2.93318	0.00335514	0.00860945	WT_39C_S_37C	C1_00570C_A	NA
627.819	-0.0629825	0.111477	-0.564983	0.572086	0.660622	WT_39C_S_37C	C1_00580W_A	NA
884.349	0.327768	0.0980809	3.34181	0.000832325	0.00252821	WT_39C_S_37C	C1_00630W_A	NA
1987.56	-0.410952	0.0657695	-6.24837	4.14769e-10	3.94301e-09	WT_39C_S_37C	C1_00660C_A	NA
1478.15	0.00266997	0.0826473	0.0323056	0.974228	0.981725	WT_39C_S_37C	C1_00700W_A	NA
1067.85	0.103142	0.0802048	1.28599	0.198448	0.286535	WT_39C_S_37C	C1_00760W_A	NA
265.088	-0.67627	0.146131	-4.62783	3.69522e-06	1.88069e-05	WT_39C_S_37C	C1_00790W_A	NA
517.021	-0.88368	0.125814	-7.02373	2.16029e-12	2.8038e-11	WT_39C_S_37C	C1_00810W_A	NA
713.772	-0.0678147	0.100315	-0.676017	0.49903	0.595922	WT_39C_S_37C	C1_00820W_A	NA
516.286	0.290062	0.123816	2.34268	0.0191457	0.0400401	WT_39C_S_37C	C1_00830W_A	NA
459.717	-0.352428	0.106931	-3.29583	0.000981308	0.00292136	WT_39C_S_37C	C1_00860W_A	NA
182.028	0.372985	0.172621	2.16071	0.0307176	0.0598185	WT_39C_S_37C	C1_00880W_A	NA
1780.42	-0.157675	0.0678248	-2.32473	0.0200861	0.0417	WT_39C_S_37C	C1_00920W_A	NA
645.974	0.192205	0.101139	1.90041	0.0573793	0.101465	WT_39C_S_37C	C1_00970W_A	NA
1451.99	0.1911	0.0675595	2.82862	0.00467493	0.0115413	WT_39C_S_37C	C1_00980W_A	NA
968.247	-0.116618	0.0913429	-1.27671	0.201705	0.290733	WT_39C_S_37C	C1_01000C_A	NA
3243.31	0.184949	0.0656478	2.8173	0.00484297	0.0119132	WT_39C_S_37C	C1_01010W_A	NA
1039.41	0.0900199	0.082842	1.08665	0.277193	0.37519	WT_39C_S_37C	C1_01040W_A	NA
3140.72	-0.0436688	0.0584237	-0.74745	0.454792	0.554159	WT_39C_S_37C	C1_01050C_A	NA
668.884	-0.0778724	0.0944842	-0.824185	0.409835	0.510487	WT_39C_S_37C	C1_01070C_A	NA
609.199	-0.108035	0.104901	-1.02987	0.303073	0.401901	WT_39C_S_37C	C1_01080W_A	NA
1556.22	0.184881	0.0839008	2.20357	0.0275545	0.0545428	WT_39C_S_37C	C1_01090C_A	NA
1967.69	-0.227517	0.0775577	-2.93352	0.00335139	0.00860172	WT_39C_S_37C	C1_01130W_A	NA
7700.66	-0.512391	0.0603021	-8.49706	1.9446e-17	4.60657e-16	WT_39C_S_37C	C1_01140C_A	NA
1214.61	0.504882	0.112034	4.5065	6.59054e-06	3.21931e-05	WT_39C_S_37C	C1_01150C_A	NA
896.772	0.520508	0.107377	4.84749	1.25036e-06	6.94029e-06	WT_39C_S_37C	C1_01160C_A	NA
148.684	-0.251854	0.204036	-1.23436	0.217069	0.308643	WT_39C_S_37C	C1_01180C_A	NA
2465.75	-0.315855	0.0604657	-5.2237	1.75384e-07	1.12251e-06	WT_39C_S_37C	C1_01190C_A	NA
2400.5	0.0103037	0.0608947	0.169205	0.865636	0.902979	WT_39C_S_37C	C1_01210W_A	NA
442.657	1.07213	0.146303	7.32815	2.33349e-13	3.45137e-12	WT_39C_S_37C	C1_01220C_A	NA
3031.28	0.0775207	0.0580285	1.33591	0.181579	0.266035	WT_39C_S_37C	C1_01250W_A	NA
987.43	-0.237567	0.0978233	-2.42854	0.0151599	0.0326837	WT_39C_S_37C	C1_01290C_A	NA
2930.64	-0.323218	0.0754919	-4.28149	1.85648e-05	8.29012e-05	WT_39C_S_37C	C1_01300W_A	NA
473.621	-0.0831461	0.106906	-0.77775	0.436716	0.537309	WT_39C_S_37C	C1_01340C_A	NA
14886	-0.265248	0.0707256	-3.75038	0.000176568	0.000631647	WT_39C_S_37C	C1_01360C_A	NA
2213.44	-0.137857	0.062007	-2.22325	0.0261993	0.0522417	WT_39C_S_37C	C1_01400C_A	NA
1512.38	-0.236648	0.09171	-2.5804	0.00986872	0.022334	WT_39C_S_37C	C1_01460W_A	NA
3634.67	0.192796	0.0590241	3.26639	0.00108926	0.00321239	WT_39C_S_37C	C1_01470W_A	NA
5679.01	0.630042	0.0595493	10.5802	3.68231e-26	1.75173e-24	WT_39C_S_37C	C1_01490W_A	NA
38.8133	1.39215	0.376585	3.69679	0.000218344	0.000766505	WT_39C_S_37C	C1_01510W_A	NA
10835.7	0.24452	0.0576324	4.24275	2.208e-05	9.71471e-05	WT_39C_S_37C	C1_01530C_A	NA
2164.53	0.0261476	0.0634193	0.412297	0.680122	0.754935	WT_39C_S_37C	C1_01540W_A	NA
1868.82	0.12524	0.0744245	1.68278	0.092418	0.151368	WT_39C_S_37C	C1_01580W_A	NA
7731.59	-0.115585	0.0475384	-2.43141	0.0150403	0.0324681	WT_39C_S_37C	C1_01590C_A	NA
150.243	0.872211	0.230047	3.79145	0.000149772	0.000548413	WT_39C_S_37C	C1_01610C_A	NA
301.277	0.211425	0.164731	1.28346	0.199331	0.287775	WT_39C_S_37C	C1_01620C_A	NA
2184.5	0.236904	0.075607	3.13336	0.00172819	0.00482677	WT_39C_S_37C	C1_01630W_A	NA
1084.43	0.286564	0.0978446	2.92877	0.00340307	0.00870752	WT_39C_S_37C	C1_01680C_A	NA
1988.41	-0.0168224	0.0819793	-0.205203	0.837413	0.881218	WT_39C_S_37C	C1_01710W_A	NA
278.559	-0.347405	0.150585	-2.30703	0.021053	0.0433752	WT_39C_S_37C	C1_01720C_A	NA
927.822	0.000585497	0.0925566	0.00632582	0.994953	0.996217	WT_39C_S_37C	C1_01750W_A	NA
1014.17	0.252585	0.11433	2.20927	0.027156	0.0538912	WT_39C_S_37C	C1_01820C_A	NA
948.684	-0.0263737	0.105665	-0.249597	0.802899	0.853813	WT_39C_S_37C	C1_01840C_A	NA
629.874	0.0476728	0.10065	0.473649	0.63575	0.71806	WT_39C_S_37C	C1_01850C_A	NA
1926.43	0.0374373	0.0732146	0.511337	0.609115	0.694778	WT_39C_S_37C	C1_01860W_A	NA
2138.88	-0.173893	0.0701706	-2.47814	0.0132069	0.0289336	WT_39C_S_37C	C1_01890C_A	NA
1138.9	0.263351	0.0715363	3.68137	0.000231988	0.000810013	WT_39C_S_37C	C1_01900C_A	NA
2484.18	0.523382	0.0702578	7.44945	9.37287e-14	1.46922e-12	WT_39C_S_37C	C1_01910W_A	NA
7655.46	-0.231005	0.0977637	-2.36289	0.0181332	0.0382312	WT_39C_S_37C	C1_01930W_A	NA
1806.73	-0.1916	0.0709913	-2.69892	0.00695643	0.0164252	WT_39C_S_37C	C1_01940C_A	NA
1923.27	-0.280834	0.0667104	-4.20975	2.55653e-05	0.000111264	WT_39C_S_37C	C1_01950C_A	NA
1450.63	-0.154906	0.0757136	-2.04594	0.0407618	0.0759883	WT_39C_S_37C	C1_02000W_A	NA
618.628	-0.283682	0.0977146	-2.90317	0.00369405	0.00938408	WT_39C_S_37C	C1_02020W_A	NA
222.586	0.53812	0.159088	3.38254	0.00071819	0.00221638	WT_39C_S_37C	C1_02030C_A	NA
877.269	0.0941505	0.0969503	0.971122	0.331488	0.430664	WT_39C_S_37C	C1_02040C_A	NA
1660.61	-0.0412371	0.0732234	-0.563168	0.573321	0.661458	WT_39C_S_37C	C1_02060W_A	NA
558.527	0.572947	0.106782	5.36556	8.06986e-08	5.48741e-07	WT_39C_S_37C	C1_02090C_A	NA
254.203	-0.377237	0.140714	-2.68087	0.00734308	0.0172166	WT_39C_S_37C	C1_02100W_A	NA
688.987	-0.027232	0.0925945	-0.294099	0.768682	0.826704	WT_39C_S_37C	C1_02160W_A	NA
428.667	-0.0061775	0.112219	-0.0550488	0.9561	0.969408	WT_39C_S_37C	C1_02200C_A	NA
1814.89	0.31987	0.0806946	3.96395	7.37189e-05	0.000291404	WT_39C_S_37C	C1_02210W_A	NA
1067.75	-0.219444	0.10139	-2.16435	0.0304372	0.0593617	WT_39C_S_37C	C1_02220C_A	NA
4564.62	-0.087142	0.0578146	-1.50727	0.131743	0.203426	WT_39C_S_37C	C1_02240W_A	NA
293.248	0.630029	0.189115	3.33146	0.00086392	0.00261261	WT_39C_S_37C	C1_02270C_A	NA
1362.06	0.0992238	0.0777555	1.2761	0.20192	0.290936	WT_39C_S_37C	C1_02290C_A	NA
439.545	-0.059583	0.120591	-0.494091	0.621242	0.705846	WT_39C_S_37C	C1_02300W_A	NA
410.901	0.091963	0.11888	0.773575	0.439182	0.539488	WT_39C_S_37C	C1_02310C_A	NA
2078.45	-0.00783783	0.0692542	-0.113175	0.909892	0.935002	WT_39C_S_37C	C1_02320C_A	NA
26109.6	-0.238082	0.0667492	-3.56681	0.000361353	0.00119749	WT_39C_S_37C	C1_02330C_A	NA
1353.03	0.201295	0.081853	2.45922	0.013924	0.0303051	WT_39C_S_37C	C1_02370C_A	NA
269.687	-0.170538	0.161086	-1.05868	0.289745	0.388381	WT_39C_S_37C	C1_02380C_A	NA
821.382	0.117139	0.10996	1.06529	0.286746	0.38547	WT_39C_S_37C	C1_02390W_A	NA
1636.07	-0.371708	0.0733985	-5.06425	4.10012e-07	2.47601e-06	WT_39C_S_37C	C1_02410C_A	NA
4256.7	0.0234382	0.0698011	0.335785	0.737033	0.80259	WT_39C_S_37C	C1_02430C_A	NA
539.612	0.00315603	0.10633	0.0296815	0.976321	0.983069	WT_39C_S_37C	C1_02440C_A	NA
663.334	0.459708	0.102405	4.4891	7.15258e-06	3.47347e-05	WT_39C_S_37C	C1_02450C_A	NA
270.44	0.398111	0.144508	2.75494	0.0058702	0.0141212	WT_39C_S_37C	C1_02470W_A	NA
1255.01	0.155624	0.0850829	1.82908	0.067387	0.116355	WT_39C_S_37C	C1_02490C_A	NA
402.631	-0.0286828	0.128088	-0.22393	0.822812	0.870224	WT_39C_S_37C	C1_02500W_A	NA
873.309	-0.273322	0.0961835	-2.84168	0.00448767	0.011138	WT_39C_S_37C	C1_02510W_A	NA
3525.43	0.213036	0.067035	3.17799	0.00148302	0.00421165	WT_39C_S_37C	C1_02650W_A	NA
866.667	0.746796	0.0840203	8.88828	6.20634e-19	1.69402e-17	WT_39C_S_37C	C1_02700C_A	NA
1486.1	-0.148036	0.0761286	-1.94456	0.0518282	0.0932044	WT_39C_S_37C	C1_02720W_A	NA
811.971	0.281157	0.0977064	2.87757	0.00400747	0.0100857	WT_39C_S_37C	C1_02730W_A	NA
419.497	0.151871	0.116194	1.30705	0.191197	0.277682	WT_39C_S_37C	C1_02740C_A	NA
9311.08	-0.103173	0.0528555	-1.95197	0.0509414	0.0918506	WT_39C_S_37C	C1_02760W_A	NA
2208.72	-0.0296636	0.0655099	-0.452811	0.650685	0.730892	WT_39C_S_37C	C1_02770W_A	NA
4236.29	-0.280721	0.0623978	-4.49889	6.83106e-06	3.32982e-05	WT_39C_S_37C	C1_02780W_A	NA
521.945	0.224224	0.110406	2.03092	0.0422635	0.0783242	WT_39C_S_37C	C1_02800W_A	NA
771.651	0.0264566	0.106606	0.248173	0.804001	0.854517	WT_39C_S_37C	C1_02830W_A	NA
1529.77	0.581725	0.0796969	7.29921	2.89461e-13	4.19611e-12	WT_39C_S_37C	C1_02850W_A	NA
464.688	-0.323916	0.127347	-2.54358	0.0109724	0.0245319	WT_39C_S_37C	C1_02890C_A	NA
777.771	0.177106	0.0951386	1.86155	0.062666	0.109501	WT_39C_S_37C	C1_02900C_A	NA
456.014	0.0877127	0.121537	0.721698	0.47048	0.569236	WT_39C_S_37C	C1_02910C_A	NA
1272.13	-0.0526024	0.0821331	-0.640454	0.521878	0.617198	WT_39C_S_37C	C1_02940C_A	NA
199.349	0.169138	0.144647	1.16932	0.242276	0.337146	WT_39C_S_37C	C1_02950W_A	NA
2033.81	0.223792	0.0614221	3.64351	0.000268947	0.000921512	WT_39C_S_37C	C1_02960C_A	NA
6312.01	-0.0061349	0.0495363	-0.123847	0.901437	0.929016	WT_39C_S_37C	C1_02970W_A	NA
454.401	0.0849096	0.105488	0.804919	0.420866	0.521497	WT_39C_S_37C	C1_03040W_A	NA
1278.83	0.109848	0.0876765	1.25288	0.210251	0.300561	WT_39C_S_37C	C1_03050W_A	NA
7163.51	0.0831273	0.0458192	1.81424	0.0696401	0.119449	WT_39C_S_37C	C1_03100W_A	NA
2448.76	-0.0749933	0.0834142	-0.899047	0.368628	0.469554	WT_39C_S_37C	C1_03120W_A	NA
413.915	0.286686	0.123659	2.31837	0.0204291	0.0422765	WT_39C_S_37C	C1_03140W_A	NA
639.962	0.59834	0.0994284	6.0178	1.76802e-09	1.54354e-08	WT_39C_S_37C	C1_03150C_A	NA
391.686	0.0464329	0.122831	0.378024	0.705413	0.775402	WT_39C_S_37C	C1_03170C_A	NA
495.648	-0.171356	0.112883	-1.51799	0.129016	0.199798	WT_39C_S_37C	C1_03180W_A	NA
1906.65	0.232842	0.068849	3.38192	0.000719812	0.00221942	WT_39C_S_37C	C1_03240W_A	NA
721.873	0.297626	0.0973328	3.05782	0.00222952	0.00602762	WT_39C_S_37C	C1_03260W_A	NA
1136.18	0.553952	0.0846851	6.54132	6.09781e-11	6.52018e-10	WT_39C_S_37C	C1_03270W_A	NA
3590.24	0.195803	0.0609363	3.21325	0.00131243	0.00379295	WT_39C_S_37C	C1_03280W_A	NA
834.503	0.128938	0.102059	1.26337	0.206456	0.296509	WT_39C_S_37C	C1_03330C_A	NA
5486.25	-0.210922	0.0555403	-3.79763	0.000146084	0.000536087	WT_39C_S_37C	C1_03360W_A	NA
33815.7	-0.0516043	0.0507186	-1.01746	0.308934	0.408187	WT_39C_S_37C	C1_03370W_A	NA
3543.81	0.211881	0.0592538	3.57582	0.000349128	0.00116043	WT_39C_S_37C	C1_03400W_A	NA
319.176	-0.0435084	0.151861	-0.286502	0.774494	0.830884	WT_39C_S_37C	C1_03410W_A	NA
768.219	0.383437	0.0953867	4.01982	5.82428e-05	0.000235619	WT_39C_S_37C	C1_03430W_A	NA
3887.02	0.15893	0.0532108	2.9868	0.00281918	0.00739282	WT_39C_S_37C	C1_03440C_A	NA
3830.3	-0.0555024	0.0655488	-0.846734	0.397143	0.497871	WT_39C_S_37C	C1_03450C_A	NA
298.826	0.275424	0.14624	1.88337	0.05965	0.104876	WT_39C_S_37C	C1_03460C_A	NA
1272.65	-0.128041	0.078438	-1.63239	0.102598	0.165203	WT_39C_S_37C	C1_03470C_A	NA
4899.65	-0.611113	0.0575096	-10.6263	2.24879e-26	1.07859e-24	WT_39C_S_37C	C1_03490W_A	NA
10707.8	-0.207732	0.0532704	-3.89958	9.63582e-05	0.000368577	WT_39C_S_37C	C1_03510C_A	NA
1076.76	0.167724	0.0836182	2.00583	0.0448739	0.082493	WT_39C_S_37C	C1_03540C_A	NA
3390.9	-0.0845882	0.0683896	-1.23686	0.21614	0.307509	WT_39C_S_37C	C1_03600W_A	NA
5883.52	-0.382457	0.0677111	-5.64837	1.61981e-08	1.22829e-07	WT_39C_S_37C	C1_03620C_A	NA
778.609	0.157266	0.093006	1.69092	0.0908519	0.149369	WT_39C_S_37C	C1_03630W_A	NA
268.283	0.621826	0.13556	4.58709	4.49464e-06	2.25603e-05	WT_39C_S_37C	C1_03660W_A	NA
2668.4	-0.038549	0.0665089	-0.579607	0.56218	0.652155	WT_39C_S_37C	C1_03690W_A	NA
1289.8	-0.499053	0.0738261	-6.75985	1.38132e-11	1.58614e-10	WT_39C_S_37C	C1_03720C_A	NA
3462.59	-0.393962	0.0703927	-5.59663	2.18556e-08	1.6235e-07	WT_39C_S_37C	C1_03750W_A	NA
6962.54	0.469042	0.062495	7.50527	6.13005e-14	9.81397e-13	WT_39C_S_37C	C1_03790C_A	NA
940.722	0.494442	0.0791716	6.24519	4.23282e-10	4.01412e-09	WT_39C_S_37C	C1_03830C_A	NA
160.485	0.412894	0.174791	2.36222	0.0181658	0.0382931	WT_39C_S_37C	C1_03840W_A	NA
748.759	-0.360549	0.103885	-3.47066	0.000519185	0.0016524	WT_39C_S_37C	C1_03870C_A	NA
452.673	0.0782796	0.11652	0.671815	0.501702	0.598376	WT_39C_S_37C	C1_03910C_A	NA
231.611	0.154366	0.13749	1.12275	0.261544	0.358244	WT_39C_S_37C	C1_03920C_A	NA
5945.06	0.292269	0.0668523	4.37186	1.23195e-05	5.7159e-05	WT_39C_S_37C	C1_03940W_A	NA
596.595	-0.0755593	0.113561	-0.665364	0.505817	0.601954	WT_39C_S_37C	C1_03950C_A	NA
1140.88	-0.0672182	0.0984332	-0.682881	0.494682	0.591335	WT_39C_S_37C	C1_03960C_A	NA
938.059	-0.263147	0.0798873	-3.29398	0.00098779	0.00293916	WT_39C_S_37C	C1_03990W_A	NA
111.091	1.36929	0.240141	5.70204	1.18385e-08	9.21695e-08	WT_39C_S_37C	C1_04010C_A	NA
1152.44	0.41047	0.0818365	5.01573	5.28321e-07	3.14002e-06	WT_39C_S_37C	C1_04030W_A	NA
1964.79	0.917554	0.10369	8.849	8.83098e-19	2.38252e-17	WT_39C_S_37C	C1_04040C_A	NA
2067.32	-0.287178	0.0716666	-4.00714	6.14582e-05	0.000247682	WT_39C_S_37C	C1_04090C_A	NA
448.844	-0.366288	0.147888	-2.4768	0.0132568	0.0290374	WT_39C_S_37C	C1_04110W_A	NA
675.971	0.481978	0.0927431	5.19691	2.02624e-07	1.28069e-06	WT_39C_S_37C	C1_04120C_A	NA
244.018	-0.531325	0.15512	-3.42526	0.000614214	0.00192076	WT_39C_S_37C	C1_04150C_A	NA
264.899	0.0607506	0.144671	0.419923	0.674542	0.751174	WT_39C_S_37C	C1_04160C_A	NA
15486.3	-0.251677	0.0734894	-3.42467	0.00061555	0.0019239	WT_39C_S_37C	C1_04180W_A	NA
1856.89	-0.137454	0.0627886	-2.18916	0.0285854	0.0563268	WT_39C_S_37C	C1_04200C_A	NA
895.278	-0.0905823	0.111363	-0.813397	0.41599	0.516663	WT_39C_S_37C	C1_04220C_A	NA
13305.6	-0.10649	0.0765239	-1.3916	0.164045	0.244151	WT_39C_S_37C	C1_04250C_A	NA
316.506	-0.0149271	0.146742	-0.101724	0.918976	0.942011	WT_39C_S_37C	C1_04270C_A	NA
939.34	-0.062248	0.079488	-0.783113	0.433561	0.53416	WT_39C_S_37C	C1_04280C_A	NA
406.747	-0.154295	0.119731	-1.28868	0.197509	0.285426	WT_39C_S_37C	C1_04340C_A	NA
125.09	0.445166	0.181067	2.45857	0.0139493	0.0303488	WT_39C_S_37C	C1_04350C_A	NA
5764.16	0.0536805	0.0641098	0.837321	0.402412	0.503298	WT_39C_S_37C	C1_04360C_A	NA
1550.18	0.413855	0.075209	5.50273	3.73954e-08	2.67717e-07	WT_39C_S_37C	C1_04370C_A	NA
3864.68	0.577694	0.0636141	9.08122	1.07368e-19	3.12064e-18	WT_39C_S_37C	C1_04430C_A	NA
181.275	0.72642	0.228049	3.18537	0.0014457	0.00412575	WT_39C_S_37C	C1_04460C_A	NA
236.058	-0.464036	0.166716	-2.78338	0.0053795	0.0130675	WT_39C_S_37C	C1_04470C_A	NA
3164.62	-0.0756018	0.0639273	-1.18262	0.236959	0.331305	WT_39C_S_37C	C1_04490W_A	NA
419.926	0.259345	0.130741	1.98365	0.0472945	0.0862253	WT_39C_S_37C	C1_04510W_A	NA
1527.33	0.0205578	0.0849094	0.242115	0.808691	0.858406	WT_39C_S_37C	C1_04530C_A	NA
847.272	-0.0284139	0.0874005	-0.3251	0.745105	0.808509	WT_39C_S_37C	C1_04560W_A	NA
1018.65	-0.104504	0.0799348	-1.30736	0.19109	0.277597	WT_39C_S_37C	C1_04580C_A	NA
4558.97	-0.279194	0.0588831	-4.74149	2.12151e-06	1.12957e-05	WT_39C_S_37C	C1_04590W_A	NA
2539.96	0.2471	0.0623917	3.96046	7.48062e-05	0.000294948	WT_39C_S_37C	C1_04600C_A	NA
1857.69	-0.129669	0.0863786	-1.50116	0.133313	0.20528	WT_39C_S_37C	C1_04620W_A	NA
1175.86	-0.0526902	0.0847421	-0.621771	0.534092	0.628265	WT_39C_S_37C	C1_04630C_A	NA
1209.01	0.0195325	0.076963	0.25379	0.799657	0.851065	WT_39C_S_37C	C1_04640W_A	NA
1949.9	0.116928	0.0793983	1.47268	0.140838	0.21502	WT_39C_S_37C	C1_04700C_A	NA
788.364	0.485223	0.0846	5.7355	9.7226e-09	7.66691e-08	WT_39C_S_37C	C1_04710C_A	NA
468.059	0.228881	0.104455	2.1912	0.028437	0.0560705	WT_39C_S_37C	C1_04720W_A	NA
1552.67	-0.0962598	0.0837485	-1.14939	0.250394	0.346483	WT_39C_S_37C	C1_04780C_A	NA
1338.79	0.0137864	0.0880247	0.156619	0.875545	0.90949	WT_39C_S_37C	C1_04790W_A	NA
363.762	0.148116	0.165166	0.896772	0.36984	0.470834	WT_39C_S_37C	C1_04800C_A	NA
758.489	0.040114	0.0982092	0.408455	0.68294	0.756886	WT_39C_S_37C	C1_04820C_A	NA
716.377	0.305177	0.0930854	3.27846	0.00104375	0.00308912	WT_39C_S_37C	C1_04840C_A	NA
149.938	0.396298	0.18347	2.16002	0.0307713	0.0598831	WT_39C_S_37C	C1_04850C_A	NA
1817.46	0.045774	0.0747046	0.612734	0.540052	0.632863	WT_39C_S_37C	C1_04860W_A	NA
2706.72	-0.206376	0.0668414	-3.08755	0.00201816	0.00552152	WT_39C_S_37C	C1_04910C_A	NA
701.523	-0.232367	0.135248	-1.71808	0.0857826	0.142257	WT_39C_S_37C	C1_04930C_A	NA
156.709	0.971594	0.177334	5.4789	4.27971e-08	3.03424e-07	WT_39C_S_37C	C1_04940C_A	NA
1961.48	-0.221217	0.0709723	-3.11695	0.00182734	0.00506845	WT_39C_S_37C	C1_04960C_A	NA
4618.23	0.311649	0.0627659	4.96526	6.86103e-07	4.01364e-06	WT_39C_S_37C	C1_04970W_A	NA
2846.11	-0.219743	0.065707	-3.34428	0.000824968	0.00250783	WT_39C_S_37C	C1_04980C_A	NA
1174.41	0.106248	0.0747468	1.42144	0.155188	0.233322	WT_39C_S_37C	C1_04990C_A	NA
1168.55	0.0492245	0.0788878	0.623981	0.53264	0.626999	WT_39C_S_37C	C1_05010C_A	NA
319.351	-0.0655747	0.137528	-0.47681	0.633497	0.716419	WT_39C_S_37C	C1_05100W_A	NA
800.596	0.201434	0.0869024	2.31794	0.0204526	0.0423177	WT_39C_S_37C	C1_05120W_A	NA
2368.33	-0.0443605	0.0764543	-0.580221	0.561765	0.651869	WT_39C_S_37C	C1_05160C_A	NA
1173.81	0.14224	0.0803172	1.77098	0.0765642	0.129327	WT_39C_S_37C	C1_05180C_A	NA
2418.75	0.149271	0.0910561	1.63933	0.101145	0.163366	WT_39C_S_37C	C1_05190C_A	NA
440.757	0.0793715	0.133472	0.594669	0.552065	0.643239	WT_39C_S_37C	C1_05200C_A	NA
2058.71	0.359753	0.0749344	4.8009	1.57955e-06	8.62278e-06	WT_39C_S_37C	C1_05210C_A	NA
224.389	0.500968	0.157999	3.1707	0.00152071	0.00430504	WT_39C_S_37C	C1_05220C_A	NA
704.545	0.397859	0.100918	3.94241	8.06676e-05	0.000315497	WT_39C_S_37C	C1_05230W_A	NA
1804.89	0.16231	0.0649363	2.49952	0.0124361	0.0274254	WT_39C_S_37C	C1_05270C_A	NA
890.024	0.0450793	0.0901836	0.499861	0.617173	0.702182	WT_39C_S_37C	C1_05280W_A	NA
601.349	-0.281065	0.104859	-2.68041	0.00735327	0.0172343	WT_39C_S_37C	C1_05320C_A	NA
414.978	0.394989	0.109017	3.6232	0.000290984	0.000990195	WT_39C_S_37C	C1_05330C_A	NA
1192.1	0.425281	0.0891799	4.7688	1.85325e-06	9.96293e-06	WT_39C_S_37C	C1_05360C_A	NA
654.155	0.0726283	0.109415	0.66379	0.506825	0.602476	WT_39C_S_37C	C1_05370C_A	NA
991.119	0.307902	0.0834315	3.69048	0.000223835	0.000783893	WT_39C_S_37C	C1_05380C_A	NA
1877.12	-0.0859297	0.0849974	-1.01097	0.312032	0.411151	WT_39C_S_37C	C1_05390C_A	NA
497.137	0.303589	0.105809	2.86921	0.00411499	0.0103207	WT_39C_S_37C	C1_05400C_A	NA
708.175	0.114506	0.122232	0.936789	0.348867	0.448791	WT_39C_S_37C	C1_05420W_A	NA
323.252	0.255896	0.136737	1.87145	0.0612824	0.10747	WT_39C_S_37C	C1_05440C_A	NA
119.854	0.977807	0.207649	4.70895	2.4899e-06	1.31074e-05	WT_39C_S_37C	C1_05480C_A	NA
2909.69	-0.239671	0.060759	-3.94463	7.99249e-05	0.000312697	WT_39C_S_37C	C1_05490C_A	NA
1795.14	-0.0163702	0.0635385	-0.257643	0.796682	0.848596	WT_39C_S_37C	C1_05520W_A	NA
6371.08	-0.304867	0.0725833	-4.20024	2.66636e-05	0.000115784	WT_39C_S_37C	C1_05540C_A	NA
1169.9	0.00550093	0.0729924	0.0753631	0.939926	0.957005	WT_39C_S_37C	C1_05610W_A	NA
18297.4	0.0834516	0.0535007	1.55982	0.118802	0.186282	WT_39C_S_37C	C1_05630C_A	NA
792.284	0.516857	0.10071	5.13213	2.86475e-07	1.77317e-06	WT_39C_S_37C	C1_05650W_A	NA
5377.71	0.0541424	0.0463072	1.1692	0.242323	0.337146	WT_39C_S_37C	C1_05660C_A	NA
4540.67	-0.127833	0.0708076	-1.80536	0.0710179	0.121401	WT_39C_S_37C	C1_05670W_A	NA
423.338	-0.145053	0.11531	-1.25794	0.208415	0.298667	WT_39C_S_37C	C1_05690C_A	NA
48467.9	-0.10015	0.0561204	-1.78455	0.0743345	0.126238	WT_39C_S_37C	C1_05720W_A	NA
7770.06	-0.0869532	0.0629228	-1.3819	0.167002	0.248044	WT_39C_S_37C	C1_05730W_A	NA
152.069	-0.2281	0.180708	-1.26226	0.206856	0.296837	WT_39C_S_37C	C1_05740C_A	NA
2358.18	0.056973	0.0766994	0.742808	0.457598	0.557119	WT_39C_S_37C	C1_05750C_A	NA
822.345	0.224662	0.0930429	2.41461	0.015752	0.0337978	WT_39C_S_37C	C1_05790W_A	NA
435.881	0.285852	0.141012	2.02715	0.0426472	0.0789223	WT_39C_S_37C	C1_05800C_A	NA
38.1335	1.51807	0.450218	3.37185	0.000746639	0.00229425	WT_39C_S_37C	C1_05890W_A	NA
1875.6	0.377982	0.0762799	4.9552	7.22575e-07	4.21291e-06	WT_39C_S_37C	C1_05900W_A	NA
471.048	-0.731658	0.139503	-5.24475	1.56495e-07	1.01218e-06	WT_39C_S_37C	C1_05920W_A	NA
1353.39	-0.172364	0.0863511	-1.99609	0.0459246	0.0841325	WT_39C_S_37C	C1_05930C_A	NA
6068.29	-0.752873	0.0513002	-14.6758	9.20764e-49	1.13963e-46	WT_39C_S_37C	C1_05950C_A	NA
1370.51	-0.259147	0.0692931	-3.73987	0.000184119	0.000655639	WT_39C_S_37C	C1_05980W_A	NA
703.535	0.0405741	0.103881	0.390584	0.696105	0.767196	WT_39C_S_37C	C1_05990C_A	NA
278.096	-0.359247	0.149564	-2.40196	0.0163073	0.0348447	WT_39C_S_37C	C1_06030C_A	NA
2850.94	0.211494	0.0817368	2.5875	0.0096676	0.0219427	WT_39C_S_37C	C1_06050C_A	NA
1898.57	0.141018	0.0850502	1.65806	0.0973053	0.15804	WT_39C_S_37C	C1_06070W_A	NA
1635.77	-0.0398289	0.0912436	-0.436512	0.662466	0.741054	WT_39C_S_37C	C1_06090C_A	NA
134.889	-0.462271	0.189083	-2.44481	0.014493	0.0313913	WT_39C_S_37C	C1_06120C_A	NA
33.1556	0.410814	0.359683	1.14216	0.253389	0.349787	WT_39C_S_37C	C1_06140C_A	NA
920.356	-0.0365038	0.105375	-0.346419	0.729028	0.795865	WT_39C_S_37C	C1_06190C_A	NA
1074.95	-0.126448	0.081828	-1.54529	0.122275	0.190958	WT_39C_S_37C	C1_06200W_A	NA
147.245	0.600792	0.216321	2.77732	0.005481	0.0132813	WT_39C_S_37C	C1_06220C_A	NA
771.57	-0.330843	0.12375	-2.67348	0.00750691	0.0175442	WT_39C_S_37C	C1_06250W_A	NA
1134.72	-0.219114	0.0716627	-3.05757	0.00223136	0.0060312	WT_39C_S_37C	C1_06270W_A	NA
357.683	-0.0366819	0.132581	-0.276676	0.782029	0.837349	WT_39C_S_37C	C1_06320W_A	NA
127.169	1.13094	0.188401	6.00285	1.9389e-09	1.68389e-08	WT_39C_S_37C	C1_06340W_A	NA
1124.83	0.418601	0.124834	3.35327	0.000798637	0.00243668	WT_39C_S_37C	C1_06350W_A	NA
878.303	0.0344996	0.0979682	0.352151	0.724725	0.791999	WT_39C_S_37C	C1_06360W_A	NA
711.006	0.384665	0.0963425	3.99269	6.53289e-05	0.000261473	WT_39C_S_37C	C1_06380C_A	NA
846.879	-0.197061	0.093887	-2.09891	0.0358246	0.0680357	WT_39C_S_37C	C1_06390W_A	NA
2822.46	0.20388	0.0681536	2.99148	0.00277629	0.00729599	WT_39C_S_37C	C1_06400C_A	NA
504.341	0.0579543	0.148544	0.390148	0.696427	0.767406	WT_39C_S_37C	C1_06410W_A	NA
867.165	-0.175929	0.0926792	-1.89826	0.0576624	0.101919	WT_39C_S_37C	C1_06420C_A	NA
335.112	0.318112	0.11719	2.7145	0.0066376	0.0157494	WT_39C_S_37C	C1_06430C_A	NA
1360.67	0.427898	0.072453	5.90587	3.50799e-09	2.9393e-08	WT_39C_S_37C	C1_06440C_A	NA
42951.8	-0.359876	0.07462	-4.82278	1.41573e-06	7.79788e-06	WT_39C_S_37C	C1_06470W_A	NA
2062.73	-0.317972	0.0685143	-4.64095	3.46803e-06	1.7778e-05	WT_39C_S_37C	C1_06480C_A	NA
475.026	0.00918986	0.107532	0.085462	0.931894	0.95132	WT_39C_S_37C	C1_06500W_A	NA
1380.77	0.557916	0.0732666	7.61488	2.63946e-14	4.40729e-13	WT_39C_S_37C	C1_06510C_A	NA
2292.25	0.142107	0.0704778	2.01634	0.0437641	0.0807073	WT_39C_S_37C	C1_06530C_A	NA
689.557	0.512797	0.0872184	5.87946	4.11613e-09	3.41692e-08	WT_39C_S_37C	C1_06540C_A	NA
1161.05	-0.10243	0.0752866	-1.36054	0.173659	0.256429	WT_39C_S_37C	C1_06560W_A	NA
3163.63	-0.00400043	0.056822	-0.0704028	0.943873	0.959766	WT_39C_S_37C	C1_06590C_A	NA
8395.8	-0.0188121	0.0501923	-0.374801	0.707809	0.777156	WT_39C_S_37C	C1_06600W_A	NA
1139.25	-0.29498	0.0759852	-3.88208	0.000103568	0.000392167	WT_39C_S_37C	C1_06630W_A	NA
2029.33	0.019446	0.086912	0.223743	0.822957	0.87026	WT_39C_S_37C	C1_06640C_A	NA
2376.06	0.493322	0.0723185	6.82152	9.00853e-12	1.05948e-10	WT_39C_S_37C	C1_06660W_A	NA
1413.38	0.0252473	0.0849645	0.297151	0.766351	0.825187	WT_39C_S_37C	C1_06670W_A	NA
1945.7	0.0174389	0.0678375	0.257069	0.797126	0.848835	WT_39C_S_37C	C1_06700W_A	NA
536.274	0.418687	0.108544	3.85729	0.000114651	0.000429666	WT_39C_S_37C	C1_06720C_A	NA
141.544	0.945262	0.178779	5.28731	1.24126e-07	8.16876e-07	WT_39C_S_37C	C1_06750W_A	NA
1303.67	0.730272	0.0992273	7.35959	1.84479e-13	2.78151e-12	WT_39C_S_37C	C1_06760C_A	NA
1995.83	0.348872	0.0747457	4.66746	3.04948e-06	1.58385e-05	WT_39C_S_37C	C1_06770W_A	NA
897.15	0.575812	0.091775	6.27417	3.51496e-10	3.38569e-09	WT_39C_S_37C	C1_06800W_A	NA
1350.9	-0.128167	0.090561	-1.41525	0.156994	0.235551	WT_39C_S_37C	C1_06820W_A	NA
1530.41	0.14628	0.0835188	1.75147	0.0798656	0.133971	WT_39C_S_37C	C1_06840C_A	NA
456.322	0.140327	0.131461	1.06744	0.285772	0.384426	WT_39C_S_37C	C1_06870C_A	NA
37967.9	-0.137915	0.0670046	-2.05829	0.0395619	0.0740118	WT_39C_S_37C	C1_06890C_A	NA
1806.86	0.258771	0.0839727	3.08161	0.00205885	0.00561964	WT_39C_S_37C	C1_06910C_A	NA
508.098	-0.339919	0.0988672	-3.43814	0.000585727	0.00183957	WT_39C_S_37C	C1_06920C_A	NA
2483.58	-0.17431	0.0593128	-2.93882	0.00329468	0.0084767	WT_39C_S_37C	C1_06970C_A	NA
508.292	-0.416477	0.123838	-3.36307	0.000770809	0.00236042	WT_39C_S_37C	C1_06980C_A	NA
337.57	-0.301276	0.181366	-1.66115	0.0966832	0.157161	WT_39C_S_37C	C1_07010W_A	NA
86.0027	-1.40992	0.271496	-5.19315	2.06767e-07	1.30545e-06	WT_39C_S_37C	C1_07040C_A	NA
1431.94	0.425708	0.0834178	5.10333	3.33734e-07	2.04182e-06	WT_39C_S_37C	C1_07050C_A	NA
1584.35	-0.181624	0.0957256	-1.89734	0.0577827	0.102116	WT_39C_S_37C	C1_07060C_A	NA
2635.23	0.194574	0.0637979	3.04985	0.00228953	0.00615984	WT_39C_S_37C	C1_07090C_A	NA
649.75	-0.31972	0.101106	-3.16221	0.00156575	0.00442287	WT_39C_S_37C	C1_07100C_A	NA
1280.24	0.292319	0.0812573	3.59745	0.000321349	0.0010809	WT_39C_S_37C	C1_07130C_A	NA
242.855	0.597899	0.190171	3.144	0.00166655	0.00467269	WT_39C_S_37C	C1_07150W_A	NA
3112.86	-0.628347	0.0880469	-7.1365	9.57386e-13	1.31275e-11	WT_39C_S_37C	C1_07160C_A	NA
2020.12	0.111088	0.0620235	1.79107	0.0732822	0.124669	WT_39C_S_37C	C1_07210C_A	NA
679.107	0.485243	0.109008	4.45144	8.52964e-06	4.07597e-05	WT_39C_S_37C	C1_07220W_A	NA
1393.54	-0.0674863	0.0741176	-0.910529	0.362543	0.463316	WT_39C_S_37C	C1_07260C_A	NA
796.361	0.0433968	0.0997213	0.435181	0.663431	0.741849	WT_39C_S_37C	C1_07280C_A	NA
4856.01	-0.31992	0.0491992	-6.50253	7.8978e-11	8.34532e-10	WT_39C_S_37C	C1_07340W_A	NA
1702.9	-0.216061	0.0793899	-2.72151	0.00649836	0.0154505	WT_39C_S_37C	C1_07360W_A	NA
3693.48	0.0610473	0.0569727	1.07152	0.283937	0.38262	WT_39C_S_37C	C1_07390W_A	NA
954.42	0.0970903	0.114454	0.84829	0.396276	0.497105	WT_39C_S_37C	C1_07400C_A	NA
2676.19	-0.0795067	0.0681918	-1.16593	0.243644	0.338499	WT_39C_S_37C	C1_07440W_A	NA
343.397	-0.506315	0.172422	-2.93649	0.00331953	0.00852935	WT_39C_S_37C	C1_07450W_A	NA
606.501	0.0495045	0.103062	0.480335	0.630989	0.714275	WT_39C_S_37C	C1_07470C_A	NA
643.414	0.0872922	0.101673	0.858561	0.390583	0.491178	WT_39C_S_37C	C1_07480C_A	NA
698.176	-0.0486475	0.105203	-0.462414	0.643784	0.725097	WT_39C_S_37C	C1_07490C_A	NA
750.93	-0.0199031	0.0868249	-0.229233	0.818688	0.866728	WT_39C_S_37C	C1_07510W_A	NA
263.685	0.284149	0.14611	1.94476	0.0518039	0.093175	WT_39C_S_37C	C1_07560W_A	NA
258.998	0.45184	0.157634	2.86639	0.00415185	0.0104086	WT_39C_S_37C	C1_07570C_A	NA
1221.91	-0.194819	0.0744628	-2.61633	0.00888806	0.020351	WT_39C_S_37C	C1_07590C_A	NA
71.2471	-0.104218	0.261635	-0.398332	0.690385	0.76294	WT_39C_S_37C	C1_07610C_A	NA
2927.31	0.0813485	0.0694076	1.17204	0.241181	0.335958	WT_39C_S_37C	C1_07630W_A	NA
157.321	0.227856	0.215987	1.05495	0.291447	0.389946	WT_39C_S_37C	C1_07640C_A	NA
147.16	-0.0201131	0.228539	-0.0880071	0.929871	0.950421	WT_39C_S_37C	C1_07660W_A	NA
2138.62	-0.0695557	0.0792483	-0.877694	0.38011	0.481071	WT_39C_S_37C	C1_07690C_A	NA
2650.63	-0.227844	0.0727215	-3.13311	0.00172966	0.00482855	WT_39C_S_37C	C1_07780W_A	NA
609.818	0.611317	0.0886168	6.89843	5.25801e-12	6.44396e-11	WT_39C_S_37C	C1_07790C_A	NA
545.996	0.278366	0.112868	2.46631	0.0136515	0.0297717	WT_39C_S_37C	C1_07810C_A	NA
565.128	0.167386	0.102538	1.63243	0.102589	0.165203	WT_39C_S_37C	C1_07820W_A	NA
2711.69	-0.202663	0.0707259	-2.86547	0.00416385	0.0104297	WT_39C_S_37C	C1_07840W_A	NA
187.865	-0.0749205	0.165322	-0.45318	0.650419	0.730664	WT_39C_S_37C	C1_07850C_A	NA
85.7725	-0.0999176	0.263021	-0.379885	0.704031	0.774175	WT_39C_S_37C	C1_07860W_A	NA
1296.71	0.254664	0.0902527	2.82168	0.00477726	0.011769	WT_39C_S_37C	C1_07920W_A	NA
391.103	0.519802	0.120843	4.30147	1.69669e-05	7.64099e-05	WT_39C_S_37C	C1_07950C_A	NA
248.463	0.667115	0.167205	3.98981	6.61264e-05	0.000264392	WT_39C_S_37C	C1_07960W_A	NA
93.1544	0.388796	0.258641	1.50323	0.132781	0.204563	WT_39C_S_37C	C1_07980C_A	NA
315.876	0.88759	0.134841	6.58251	4.62556e-11	5.01031e-10	WT_39C_S_37C	C1_07990C_A	NA
333.869	0.766213	0.13825	5.54225	2.98614e-08	2.1725e-07	WT_39C_S_37C	C1_08040W_A	NA
3862.27	0.202314	0.0681066	2.97055	0.00297268	0.00774572	WT_39C_S_37C	C1_08080C_A	NA
6087.36	0.120494	0.0659167	1.82797	0.0675547	0.116593	WT_39C_S_37C	C1_08110W_A	NA
566.561	-0.143116	0.102717	-1.3933	0.163529	0.243569	WT_39C_S_37C	C1_08140W_A	NA
230.255	0.0205004	0.173481	0.118171	0.905932	0.932577	WT_39C_S_37C	C1_08150C_A	NA
6288.32	0.0410583	0.0594525	0.690607	0.489812	0.58714	WT_39C_S_37C	C1_08180C_A	NA
1986.61	-0.204769	0.0906157	-2.25975	0.0238365	0.0482652	WT_39C_S_37C	C1_08240C_A	NA
553.531	-0.115035	0.102398	-1.1234	0.261266	0.358032	WT_39C_S_37C	C1_08340C_A	NA
17464.9	-0.302562	0.0538399	-5.61965	1.91341e-08	1.43598e-07	WT_39C_S_37C	C1_08350C_A	NA
1513.69	-0.123193	0.0703066	-1.75222	0.0797353	0.133772	WT_39C_S_37C	C1_08390C_A	NA
327.185	-0.270945	0.137295	-1.97345	0.0484447	0.0880298	WT_39C_S_37C	C1_08440C_A	NA
1581.34	-0.113206	0.0789451	-1.43398	0.151577	0.228543	WT_39C_S_37C	C1_08470W_A	NA
3197.22	-0.159029	0.0562291	-2.82823	0.00468056	0.0115527	WT_39C_S_37C	C1_08490W_A	NA
1835.28	0.226834	0.0709977	3.19495	0.00139857	0.0040119	WT_39C_S_37C	C1_08520C_A	NA
111.808	0.646659	0.216785	2.98295	0.00285486	0.00747214	WT_39C_S_37C	C1_08530W_A	NA
5256.6	-0.158036	0.0534338	-2.95761	0.00310037	0.00804247	WT_39C_S_37C	C1_08540C_A	NA
8457.45	-0.0460995	0.0659664	-0.698833	0.484656	0.582577	WT_39C_S_37C	C1_08610C_A	NA
1253.59	0.58905	0.0723094	8.14624	3.75401e-16	7.75762e-15	WT_39C_S_37C	C1_08630W_A	NA
454.335	0.0185589	0.116977	0.158654	0.873941	0.90831	WT_39C_S_37C	C1_08660C_A	NA
1131.17	-0.47763	0.087668	-5.44816	5.08925e-08	3.57968e-07	WT_39C_S_37C	C1_08680C_A	NA
809.63	-0.106524	0.112398	-0.947731	0.343266	0.442904	WT_39C_S_37C	C1_08690W_A	NA
3344.11	-0.114696	0.0596232	-1.92368	0.0543947	0.09719	WT_39C_S_37C	C1_08700W_A	NA
854.636	0.124996	0.0854292	1.46315	0.143426	0.218258	WT_39C_S_37C	C1_08710W_A	NA
1388.71	-0.468487	0.0732667	-6.39427	1.61321e-10	1.63354e-09	WT_39C_S_37C	C1_08730W_A	NA
1164.64	-0.297909	0.084493	-3.52584	0.000422138	0.00137354	WT_39C_S_37C	C1_08760W_A	NA
341.998	-0.242413	0.123297	-1.96609	0.0492885	0.0892708	WT_39C_S_37C	C1_08770W_A	NA
2505.4	-0.345027	0.0821381	-4.20057	2.66239e-05	0.000115655	WT_39C_S_37C	C1_08780W_A	NA
2773.01	-0.26519	0.0748898	-3.54106	0.000398519	0.0013047	WT_39C_S_37C	C1_08800W_A	NA
373.418	0.257851	0.118031	2.1846	0.0289178	0.0569031	WT_39C_S_37C	C1_08820C_A	NA
288.257	0.566853	0.151407	3.74389	0.000181192	0.000647192	WT_39C_S_37C	C1_08840W_A	NA
849.818	-0.0335076	0.0843699	-0.397151	0.691256	0.763633	WT_39C_S_37C	C1_08860C_A	NA
101.072	0.235023	0.24812	0.947215	0.343529	0.443098	WT_39C_S_37C	C1_08890C_A	NA
1671.14	-0.24087	0.0718881	-3.35062	0.000806315	0.00245689	WT_39C_S_37C	C1_08900W_A	NA
355.051	-0.0247231	0.115421	-0.214198	0.830393	0.875921	WT_39C_S_37C	C1_08910C_A	NA
1621.64	0.166409	0.0828788	2.00786	0.0446586	0.082188	WT_39C_S_37C	C1_08920W_A	NA
1234.61	0.266576	0.110751	2.40697	0.0160853	0.0344432	WT_39C_S_37C	C1_08930C_A	NA
207.485	0.0987878	0.161925	0.610085	0.541805	0.634265	WT_39C_S_37C	C1_08960W_A	NA
1182.01	0.338939	0.0862771	3.92849	8.54795e-05	0.000331535	WT_39C_S_37C	C1_08970W_A	NA
449.138	0.654429	0.113953	5.74296	9.30362e-09	7.35642e-08	WT_39C_S_37C	C1_09000W_A	NA
1859.53	0.190601	0.0788248	2.41803	0.0156047	0.0335248	WT_39C_S_37C	C1_09020W_A	NA
671.356	0.490628	0.129394	3.79174	0.000149595	0.000547936	WT_39C_S_37C	C1_09040C_A	NA
965.144	-0.320016	0.0863165	-3.70747	0.000209342	0.000737793	WT_39C_S_37C	C1_09060C_A	NA
1637.54	-0.180758	0.104806	-1.72469	0.0845827	0.140629	WT_39C_S_37C	C1_09070W_A	NA
234.047	0.0510613	0.15711	0.325004	0.745178	0.808514	WT_39C_S_37C	C1_09110W_A	NA
1465.9	0.435934	0.0713592	6.10901	1.0025e-09	9.05745e-09	WT_39C_S_37C	C1_09210C_A	NA
1698.58	0.234515	0.0709813	3.3039	0.000953492	0.00284728	WT_39C_S_37C	C1_09220W_A	NA
232.009	-1.01552	0.157582	-6.44441	1.16049e-10	1.20226e-09	WT_39C_S_37C	C1_09240C_A	NA
635.078	0.00497298	0.11727	0.0424063	0.966175	0.976649	WT_39C_S_37C	C1_09280W_A	NA
63.2781	0.570093	0.274351	2.07797	0.0377122	0.0711222	WT_39C_S_37C	C1_09300C_A	NA
468.244	0.366219	0.104452	3.5061	0.000454722	0.00146646	WT_39C_S_37C	C1_09310C_A	NA
1689.64	0.0897388	0.0821473	1.09241	0.274651	0.372736	WT_39C_S_37C	C1_09320C_A	NA
522.256	0.613603	0.125752	4.87948	1.06365e-06	6.00625e-06	WT_39C_S_37C	C1_09330W_A	NA
638.612	-0.299242	0.101525	-2.94748	0.00320375	0.00827564	WT_39C_S_37C	C1_09340C_A	NA
2908.88	-0.328947	0.0666257	-4.93724	7.92367e-07	4.5718e-06	WT_39C_S_37C	C1_09350W_A	NA
2807.1	0.00476885	0.0582739	0.081835	0.934778	0.953346	WT_39C_S_37C	C1_09360C_A	NA
400.95	0.605203	0.127289	4.75455	1.98885e-06	1.06428e-05	WT_39C_S_37C	C1_09390W_A	NA
1920.06	-0.171045	0.0737424	-2.31949	0.0203685	0.042184	WT_39C_S_37C	C1_09430W_A	NA
413.454	0.00519479	0.129937	0.0399794	0.96811	0.977428	WT_39C_S_37C	C1_09440W_A	NA
1678.37	0.0487495	0.0678038	0.718979	0.472154	0.570609	WT_39C_S_37C	C1_09470C_A	NA
1626.9	0.161768	0.0782778	2.06659	0.0387725	0.0728402	WT_39C_S_37C	C1_09520C_A	NA
630.549	-0.028285	0.132098	-0.214121	0.830452	0.875921	WT_39C_S_37C	C1_09540W_A	NA
1441.09	0.123137	0.0731574	1.68319	0.0923392	0.15126	WT_39C_S_37C	C1_09570W_A	NA
2687.79	0.0947323	0.070996	1.33433	0.182095	0.266673	WT_39C_S_37C	C1_09610W_A	NA
964.001	0.101211	0.0808743	1.25147	0.210765	0.301185	WT_39C_S_37C	C1_09620C_A	NA
4643.67	-0.153459	0.067958	-2.25814	0.0239371	0.04841	WT_39C_S_37C	C1_09650W_A	NA
1116.47	0.116243	0.103339	1.12487	0.260644	0.357514	WT_39C_S_37C	C1_09670C_A	NA
3490.78	0.659146	0.0618725	10.6533	1.68301e-26	8.13919e-25	WT_39C_S_37C	C1_09710C_A	NA
289.085	-0.224573	0.142728	-1.57343	0.115619	0.181929	WT_39C_S_37C	C1_09740C_A	NA
1989.55	0.0723397	0.074768	0.967521	0.333283	0.432596	WT_39C_S_37C	C1_09750W_A	NA
275.901	0.889466	0.162883	5.46078	4.74047e-08	3.34444e-07	WT_39C_S_37C	C1_09770W_A	NA
1466.69	-0.471793	0.0695977	-6.77886	1.21132e-11	1.40337e-10	WT_39C_S_37C	C1_09780C_A	NA
967.86	-0.0285556	0.0823203	-0.346884	0.728679	0.795648	WT_39C_S_37C	C1_09790C_A	NA
2576.27	0.0713122	0.0678377	1.05122	0.293158	0.391786	WT_39C_S_37C	C1_09810W_A	NA
968.459	-0.034171	0.0902995	-0.378419	0.70512	0.775153	WT_39C_S_37C	C1_09840C_A	NA
7646.48	-0.0421029	0.0602707	-0.698564	0.484825	0.58272	WT_39C_S_37C	C1_09850C_A	NA
456.043	0.326092	0.105097	3.10278	0.00191715	0.00528235	WT_39C_S_37C	C1_09910C_A	NA
56.2635	0.507609	0.272952	1.8597	0.0629276	0.109843	WT_39C_S_37C	C1_09930W_A	NA
1372.11	0.0343828	0.0839505	0.40956	0.682129	0.756241	WT_39C_S_37C	C1_09950C_A	NA
1331.37	0.219598	0.0779536	2.81704	0.00484686	0.0119203	WT_39C_S_37C	C1_09980C_A	NA
425.749	0.092573	0.12259	0.755142	0.450164	0.549561	WT_39C_S_37C	C1_10080W_A	NA
2755.49	-0.141083	0.0711877	-1.98184	0.0474972	0.0865105	WT_39C_S_37C	C1_10090C_A	NA
159.323	1.41747	0.195607	7.24654	4.27541e-13	6.10661e-12	WT_39C_S_37C	C1_10110W_A	NA
1930.98	0.0418129	0.0599217	0.697792	0.485307	0.583239	WT_39C_S_37C	C1_10120C_A	NA
78.4354	0.50729	0.251284	2.01879	0.043509	0.0803005	WT_39C_S_37C	C1_10130W_A	NA
438.883	0.170969	0.131457	1.30058	0.193404	0.280316	WT_39C_S_37C	C1_10140C_A	NA
1284.61	-0.172867	0.0763616	-2.26379	0.0235868	0.0478229	WT_39C_S_37C	C1_10190W_A	NA
1922.04	-0.0422157	0.0785061	-0.537738	0.590758	0.677619	WT_39C_S_37C	C1_10200C_A	NA
2795.38	-0.0896894	0.0712697	-1.25845	0.208229	0.29855	WT_39C_S_37C	C1_10230C_A	NA
132.112	-0.00773241	0.204919	-0.037734	0.9699	0.978548	WT_39C_S_37C	C1_10240C_A	NA
227.833	0.773146	0.140955	5.48506	4.13338e-08	2.93927e-07	WT_39C_S_37C	C1_10250C_A	NA
3920.37	0.102577	0.064337	1.59438	0.110852	0.175588	WT_39C_S_37C	C1_10280C_A	NA
135.349	0.335871	0.20875	1.60897	0.107623	0.1715	WT_39C_S_37C	C1_10310W_A	NA
860.285	-0.244548	0.0913791	-2.67619	0.00744645	0.0174344	WT_39C_S_37C	C1_10320W_A	NA
1001.51	0.0938029	0.101623	0.923044	0.355984	0.456536	WT_39C_S_37C	C1_10330C_A	NA
635.729	-0.153621	0.0910134	-1.68789	0.0914325	0.150133	WT_39C_S_37C	C1_10340W_A	NA
2220.38	0.193821	0.0767015	2.52695	0.0115058	0.0255478	WT_39C_S_37C	C1_10350C_A	NA
3833.36	0.652082	0.0762227	8.55496	1.17914e-17	2.86309e-16	WT_39C_S_37C	C1_10360C_A	NA
471.99	0.366091	0.119127	3.07311	0.00211841	0.00575929	WT_39C_S_37C	C1_10410W_A	NA
1058.09	-0.156758	0.0880417	-1.7805	0.0749949	0.127155	WT_39C_S_37C	C1_10420C_A	NA
1359.14	0.0100308	0.0763135	0.131442	0.895426	0.92421	WT_39C_S_37C	C1_10440W_A	NA
916.532	-0.14006	0.091148	-1.53662	0.124385	0.193656	WT_39C_S_37C	C1_10460W_A	NA
2580.53	0.197686	0.0660977	2.99081	0.00278235	0.00730862	WT_39C_S_37C	C1_10470W_A	NA
1028.85	-0.352386	0.0790966	-4.45514	8.38392e-06	4.01952e-05	WT_39C_S_37C	C1_10500W_A	NA
183.982	-0.270387	0.176852	-1.52889	0.126291	0.196283	WT_39C_S_37C	C1_10520W_A	NA
600.463	-0.123845	0.111599	-1.10974	0.267113	0.364543	WT_39C_S_37C	C1_10540C_A	NA
775.025	-0.0937421	0.101962	-0.919378	0.357898	0.458636	WT_39C_S_37C	C1_10560C_A	NA
78.9026	0.656364	0.265824	2.46916	0.0135429	0.0295697	WT_39C_S_37C	C1_10570C_A	NA
293.367	0.534537	0.144463	3.70018	0.000215446	0.000757142	WT_39C_S_37C	C1_10580C_A	NA
15501.6	0.137733	0.0513702	2.68118	0.00733625	0.017204	WT_39C_S_37C	C1_10620W_A	NA
736.286	-0.239927	0.0940778	-2.5503	0.0107629	0.024128	WT_39C_S_37C	C1_10630C_A	NA
9107.89	-0.0372575	0.0522975	-0.712415	0.476208	0.574258	WT_39C_S_37C	C1_10680C_A	NA
1003.29	-0.0623147	0.0820412	-0.759554	0.447521	0.54708	WT_39C_S_37C	C1_10690W_A	NA
518	-1.39683	0.142751	-9.78509	1.30485e-22	4.78241e-21	WT_39C_S_37C	C1_10710C_A	NA
1181.84	0.226338	0.0871811	2.59618	0.00942656	0.0214416	WT_39C_S_37C	C1_10730W_A	NA
1164.67	-0.0795397	0.0855648	-0.929584	0.352586	0.452876	WT_39C_S_37C	C1_10750C_A	NA
7634.81	-0.129508	0.0555778	-2.33022	0.0197946	0.0412197	WT_39C_S_37C	C1_10820C_A	NA
10985.3	-0.347598	0.049942	-6.96004	3.40167e-12	4.29074e-11	WT_39C_S_37C	C1_10840C_A	NA
1189.12	0.679692	0.114487	5.93684	2.90568e-09	2.45939e-08	WT_39C_S_37C	C1_10880W_A	NA
2606.39	-0.22358	0.0642704	-3.47874	0.00050378	0.00160953	WT_39C_S_37C	C1_10890C_A	NA
609.058	0.0884767	0.0968941	0.913128	0.361175	0.461922	WT_39C_S_37C	C1_10910C_A	NA
557.323	-0.121358	0.11831	-1.02577	0.305002	0.403954	WT_39C_S_37C	C1_10920W_A	NA
1153.24	0.451301	0.111871	4.03412	5.48065e-05	0.000223424	WT_39C_S_37C	C1_10950C_A	NA
1005.49	0.0410463	0.0940038	0.436644	0.662369	0.741017	WT_39C_S_37C	C1_10960W_A	NA
1727.48	0.821234	0.103618	7.92561	2.27026e-15	4.26086e-14	WT_39C_S_37C	C1_10970W_A	NA
27.1368	-0.186687	0.556665	-0.335368	0.737348	0.802783	WT_39C_S_37C	C1_10980W_A	NA
956.376	0.643747	0.102978	6.25133	4.0698e-10	3.87213e-09	WT_39C_S_37C	C1_11000C_A	NA
942.729	-0.0864942	0.0814078	-1.06248	0.288018	0.386645	WT_39C_S_37C	C1_11010C_A	NA
3003.27	0.0570697	0.11025	0.517637	0.604711	0.690836	WT_39C_S_37C	C1_11050W_A	NA
5623.07	-0.51282	0.0643675	-7.96707	1.62479e-15	3.12491e-14	WT_39C_S_37C	C1_11080W_A	NA
1041.43	0.135217	0.0878133	1.53982	0.123603	0.192696	WT_39C_S_37C	C1_11090C_A	NA
749.036	0.262462	0.125885	2.08494	0.0370751	0.0700568	WT_39C_S_37C	C1_11100W_A	NA
576.255	-0.149792	0.119288	-1.25572	0.209218	0.299379	WT_39C_S_37C	C1_11110C_A	NA
4395.81	-0.121135	0.0506829	-2.39006	0.0168456	0.0358473	WT_39C_S_37C	C1_11120C_A	NA
813.839	0.00435368	0.0905149	0.048099	0.961637	0.973752	WT_39C_S_37C	C1_11140W_A	NA
864.927	0.0118704	0.0801823	0.148042	0.88231	0.914922	WT_39C_S_37C	C1_11150W_A	NA
732.11	0.234835	0.113653	2.06624	0.0388059	0.0728712	WT_39C_S_37C	C1_11160C_A	NA
8589.9	0.680531	0.0674316	10.0922	5.98311e-24	2.38812e-22	WT_39C_S_37C	C1_11200W_A	NA
2128.23	-0.120635	0.0622014	-1.93942	0.0524499	0.0941191	WT_39C_S_37C	C1_11250W_A	NA
1642.97	0.60953	0.0892725	6.82774	8.62598e-12	1.0186e-10	WT_39C_S_37C	C1_11270W_A	NA
1032.5	0.360853	0.0793437	4.54797	5.41663e-06	2.68071e-05	WT_39C_S_37C	C1_11280W_A	NA
203.108	0.614934	0.152795	4.02455	5.70835e-05	0.0002316	WT_39C_S_37C	C1_11290W_A	NA
1127.21	0.0806644	0.0756761	1.06592	0.286462	0.385176	WT_39C_S_37C	C1_11300C_A	NA
1258.66	0.412166	0.136524	3.01899	0.0025362	0.00674103	WT_39C_S_37C	C1_11320C_A	NA
490.574	0.355199	0.10596	3.3522	0.000801721	0.00244417	WT_39C_S_37C	C1_11370C_A	NA
57.2396	0.387925	0.299923	1.29341	0.195868	0.283583	WT_39C_S_37C	C1_11410C_A	NA
648.852	0.189993	0.111459	1.70459	0.0882705	0.145742	WT_39C_S_37C	C1_11430W_A	NA
396.307	-0.0685257	0.115891	-0.591295	0.554323	0.645096	WT_39C_S_37C	C1_11510C_A	NA
146.742	0.255115	0.181206	1.40787	0.159169	0.238293	WT_39C_S_37C	C1_11530C_A	NA
854.793	0.327795	0.0804981	4.07208	4.65947e-05	0.000192711	WT_39C_S_37C	C1_11560C_A	NA
259.763	0.108697	0.141434	0.768534	0.44217	0.54194	WT_39C_S_37C	C1_11570W_A	NA
1016.26	-0.300108	0.0964206	-3.11249	0.00185518	0.00513721	WT_39C_S_37C	C1_11580W_A	NA
811.537	-0.096339	0.0996646	-0.966632	0.333728	0.433024	WT_39C_S_37C	C1_11600W_A	NA
1019.06	-0.182226	0.0789323	-2.30864	0.0209635	0.0432136	WT_39C_S_37C	C1_11610C_A	NA
142.692	-0.226712	0.176072	-1.28761	0.197881	0.285858	WT_39C_S_37C	C1_11620W_A	NA
7630.93	0.241535	0.0534131	4.52201	6.12548e-06	3.01107e-05	WT_39C_S_37C	C1_11670W_A	NA
104.334	0.079001	0.214718	0.36793	0.712926	0.78167	WT_39C_S_37C	C1_11680C_A	NA
458.908	0.607397	0.127215	4.77458	1.8008e-06	9.70334e-06	WT_39C_S_37C	C1_11690W_A	NA
580.18	-0.08528	0.138912	-0.613916	0.539271	0.632314	WT_39C_S_37C	C1_11720W_A	NA
3497.69	-0.3551	0.0586422	-6.05536	1.40102e-09	1.23797e-08	WT_39C_S_37C	C1_11730W_A	NA
840.86	-0.014556	0.087584	-0.166195	0.868004	0.904478	WT_39C_S_37C	C1_11740W_A	NA
1673.35	-0.158924	0.0734273	-2.16437	0.030436	0.0593617	WT_39C_S_37C	C1_11760C_A	NA
3081.57	-0.0167645	0.0732923	-0.228735	0.819075	0.866939	WT_39C_S_37C	C1_11770C_A	NA
41.2185	0.577889	0.337064	1.71448	0.086441	0.143208	WT_39C_S_37C	C1_11780W_A	NA
729.886	0.101849	0.0954322	1.06724	0.285864	0.384506	WT_39C_S_37C	C1_11790W_A	NA
216.023	-0.469801	0.191308	-2.45573	0.01406	0.0305725	WT_39C_S_37C	C1_11800C_A	NA
3854.27	-0.252447	0.0925768	-2.7269	0.00639329	0.0152193	WT_39C_S_37C	C1_11850W_A	NA
12011	-0.0944461	0.0646884	-1.46001	0.144286	0.219279	WT_39C_S_37C	C1_11860W_A	NA
1767.38	0.375654	0.0991659	3.78814	0.000151782	0.000553855	WT_39C_S_37C	C1_11880W_A	NA
713.621	0.175209	0.0935517	1.87286	0.0610879	0.10721	WT_39C_S_37C	C1_11890W_A	NA
604.782	-0.080292	0.109855	-0.730889	0.464847	0.564001	WT_39C_S_37C	C1_11900C_A	NA
380.398	-0.124244	0.121506	-1.02253	0.30653	0.405517	WT_39C_S_37C	C1_11910W_A	NA
2337.81	-0.180369	0.0620906	-2.90493	0.0036734	0.00934384	WT_39C_S_37C	C1_11920W_A	NA
1959.91	-0.162791	0.0785355	-2.07284	0.0381872	0.0719134	WT_39C_S_37C	C1_11930W_A	NA
375.011	-0.369794	0.128215	-2.88418	0.00392441	0.00989378	WT_39C_S_37C	C1_11940C_A	NA
118.294	0.225437	0.262252	0.85962	0.389999	0.490725	WT_39C_S_37C	C1_11950W_A	NA
1110.94	-0.210485	0.0739112	-2.84781	0.00440217	0.0109374	WT_39C_S_37C	C1_11960C_A	NA
1124.98	-0.0975085	0.07758	-1.25688	0.208798	0.298924	WT_39C_S_37C	C1_11970C_A	NA
2104.79	0.177076	0.105416	1.67978	0.0929998	0.152235	WT_39C_S_37C	C1_11990W_A	NA
2106.56	-0.828963	0.079066	-10.4844	1.01845e-25	4.74802e-24	WT_39C_S_37C	C1_12000C_A	NA
327.388	-0.561009	0.145825	-3.84714	0.000119504	0.000446131	WT_39C_S_37C	C1_12060C_A	NA
647.652	-0.573763	0.0929949	-6.16983	6.83619e-10	6.30346e-09	WT_39C_S_37C	C1_12070C_A	NA
[truncated: 15,516 more rows]

## Sheet: DE_prp19
Table S3. Differential expression analysis.
baseMean	log2FoldChange	lfcSE	stat	pvalue	padj	condition_pair	id.systematic	id.standard
1483.51	0.0917285	0.136466	0.672171	0.501475	0.539624	PRP19_30C_WT_30C	C3_06470W_A	AAF1
1836.78	-1.13826	0.136451	-8.34185	7.31355e-17	2.443e-16	PRP19_30C_WT_30C	C2_06970W_A	AAH1
45.102	1.22087	0.322539	3.78519	0.00015359	0.000257849	PRP19_30C_WT_30C	C3_03990C_A	AAP1
4085.36	-0.215661	0.209895	-1.02747	0.304199	0.34141	PRP19_30C_WT_30C	C2_05250C_A	AAT1
6024.3	0.42061	0.0658092	6.39136	1.64418e-10	4.10012e-10	PRP19_30C_WT_30C	CR_07620W_A	AAT21
366.148	1.07543	0.369767	2.9084	0.00363283	0.00534283	PRP19_30C_WT_30C	C4_01200C_A	AAT22
5156.74	0.925419	0.0623115	14.8515	6.80328e-50	5.69276e-49	PRP19_30C_WT_30C	C1_01450W_A	ABC1
3204.03	0.0835735	0.0846877	0.986843	0.32372	0.360929	PRP19_30C_WT_30C	C3_07710W_A	ABD1
2308.64	-0.389876	0.0939256	-4.1509	3.31163e-05	5.8821e-05	PRP19_30C_WT_30C	C2_09390W_A	ABG1
14174.4	-0.909369	0.108261	-8.39979	4.4729e-17	1.5092e-16	PRP19_30C_WT_30C	C4_02940W_A	ABP1
624.537	2.05434	0.154585	13.2893	2.66919e-40	1.85197e-39	PRP19_30C_WT_30C	C1_02190W_A	ABP140
86.3449	-0.902724	0.277675	-3.251	0.00114998	0.00178085	PRP19_30C_WT_30C	C2_04970W_A	ABP2
1873.7	0.571494	0.0990257	5.77117	7.87232e-09	1.78941e-08	PRP19_30C_WT_30C	C4_05290W_A	ABZ1
737.901	-1.12238	0.19357	-5.7983	6.69918e-09	1.52911e-08	PRP19_30C_WT_30C	C7_00750W_A	ACB1
37778.7	0.850883	0.0914386	9.30551	1.33353e-20	5.16543e-20	PRP19_30C_WT_30C	CR_00640W_A	ACC1
3478.1	-0.570353	0.0905185	-6.30095	2.95821e-10	7.28376e-10	PRP19_30C_WT_30C	CR_07440W_A	ACE2
1116.64	-0.21815	0.107908	-2.02162	0.0432153	0.0559404	PRP19_30C_WT_30C	C6_01690W_A	ACF2
5763.88	0.992235	0.0609628	16.2761	1.45905e-59	1.46758e-58	PRP19_30C_WT_30C	C5_02000C_A	ACH1
47053	1.21351	0.0998388	12.1547	5.41901e-34	3.15224e-33	PRP19_30C_WT_30C	CR_08210C_A	ACO1
5361.36	-0.0159266	0.0934023	-0.170516	0.864605	0.879261	PRP19_30C_WT_30C	CR_05790C_A	ACO2
629.082	1.11926	0.335605	3.33506	0.000852803	0.00133907	PRP19_30C_WT_30C	C1_06060C_A	ACP1
4651.19	0.608284	0.0851136	7.14673	8.88664e-13	2.50376e-12	PRP19_30C_WT_30C	C2_04030C_A	ACP12
5121.28	-1.64567	0.0714126	-23.0445	1.66874e-117	4.35735e-116	PRP19_30C_WT_30C	C2_10350C_A	ACS1
28768.9	0.24242	0.0680906	3.56025	0.000370497	0.000602541	PRP19_30C_WT_30C	C1_04290C_A	ACS2
56817	-1.10618	0.0686382	-16.1161	1.96751e-58	1.939e-57	PRP19_30C_WT_30C	C1_13700W_A	ACT1
509.214	-0.6192	0.130929	-4.72929	2.25306e-06	4.39053e-06	PRP19_30C_WT_30C	C1_10860C_A	ADA2
12414.9	0.289924	0.108177	2.68009	0.00736013	0.0104565	PRP19_30C_WT_30C	C2_03520C_A	ADAEC
7955.02	0.400552	0.104073	3.84877	0.000118711	0.000201258	PRP19_30C_WT_30C	CR_00510C_A	ADE1
19485.8	-0.760124	0.112941	-6.73026	1.69365e-11	4.4492e-11	PRP19_30C_WT_30C	C1_09640W_A	ADE12
12879.2	0.465946	0.119856	3.88754	0.000101264	0.00017268	PRP19_30C_WT_30C	CR_06150C_A	ADE13
38470.2	0.134868	0.103588	1.30197	0.192928	0.225193	PRP19_30C_WT_30C	CR_04090C_A	ADE17
14488.7	0.656183	0.117342	5.59206	2.24396e-08	4.96311e-08	PRP19_30C_WT_30C	C3_04520C_A	ADE2
6872.52	1.2239	0.0766547	15.9664	2.18949e-57	2.1063e-56	PRP19_30C_WT_30C	C1_07710C_A	ADE4
14518.6	0.561709	0.120777	4.6508	3.30644e-06	6.36897e-06	PRP19_30C_WT_30C	C1_07890C_A	ADE5
10612.4	1.40364	0.120439	11.6544	2.17976e-31	1.16967e-30	PRP19_30C_WT_30C	CR_04740C_A	ADE6
5167.56	1.29774	0.115214	11.2637	1.98344e-29	1.00748e-28	PRP19_30C_WT_30C	C2_03090C_A	ADE8
301568	-1.70307	0.122193	-13.9376	3.74334e-44	2.81243e-43	PRP19_30C_WT_30C	C5_05050W_A	ADH1
223.708	-0.91424	0.206305	-4.4315	9.35784e-06	1.73621e-05	PRP19_30C_WT_30C	C1_08330C_A	ADH2
8908.45	-5.05658	0.124729	-40.5407	0	0	PRP19_30C_WT_30C	CR_02070C_A	ADH5
11310.1	-1.05222	0.0832663	-12.6367	1.32423e-36	8.29274e-36	PRP19_30C_WT_30C	C6_01910W_A	ADK1
2703.98	0.224089	0.0900208	2.4893	0.0127994	0.0176878	PRP19_30C_WT_30C	C6_03080C_A	ADO1
3641.61	-0.42511	0.0702207	-6.05391	1.41369e-09	3.35715e-09	PRP19_30C_WT_30C	CR_05950C_A	ADP1
345.411	0.725343	0.154279	4.70152	2.58238e-06	5.00806e-06	PRP19_30C_WT_30C	C4_02500C_A	ADR1
361.486	1.33553	0.151971	8.78811	1.52103e-18	5.45297e-18	PRP19_30C_WT_30C	C6_01000C_A	AEP1
201.369	-0.799859	0.172805	-4.62867	3.68026e-06	7.06808e-06	PRP19_30C_WT_30C	C1_08850C_A	AFG1
4416.39	0.595476	0.0546069	10.9048	1.09368e-27	5.29329e-27	PRP19_30C_WT_30C	C3_01760W_A	AFG3
1364.56	-1.26719	0.078069	-16.2317	3.00992e-59	3.01198e-58	PRP19_30C_WT_30C	C2_07170C_A	AFT2
609.659	0.0288683	0.110778	0.260596	0.794404	0.816244	PRP19_30C_WT_30C	C1_13400C_A	AGC1
1917.37	-0.445088	0.097584	-4.56107	5.08937e-06	9.68214e-06	PRP19_30C_WT_30C	C1_03480C_A	AGE1
2376.04	-0.113708	0.0834529	-1.36254	0.173028	0.203589	PRP19_30C_WT_30C	C2_09580W_A	AGE2
2511.18	-0.244133	0.0923851	-2.64255	0.00822832	0.0116348	PRP19_30C_WT_30C	C1_02260C_A	AGE3
1934.69	0.257024	0.0774558	3.31833	0.000905564	0.00141906	PRP19_30C_WT_30C	C1_13760W_A	AGM1
1272.54	-1.36093	0.119795	-11.3605	6.57531e-30	3.38101e-29	PRP19_30C_WT_30C	C4_06340W_A	AGO1
2540.64	-0.8314	0.0864271	-9.61966	6.6049e-22	2.68465e-21	PRP19_30C_WT_30C	C4_01100C_A	AGP2
1290.67	0.652836	0.0959334	6.8051	1.00978e-11	2.68402e-11	PRP19_30C_WT_30C	C4_04840C_A	AGP3
240.472	-2.17665	0.180967	-12.0279	2.53499e-33	1.43953e-32	PRP19_30C_WT_30C	C3_04200W_A	AGT1
4373.79	-0.169078	0.0631662	-2.67672	0.00743472	0.0105561	PRP19_30C_WT_30C	CR_10270C_A	AHA1
13039.7	-2.34231	0.127802	-18.3277	4.97606e-75	6.5774e-74	PRP19_30C_WT_30C	C4_02410C_A	AHP1
884.298	0.289764	0.176153	1.64495	0.0999792	0.122441	PRP19_30C_WT_30C	C7_02390W_A	AHP2
1285.23	2.23768	0.124286	18.0043	1.80179e-72	2.26638e-71	PRP19_30C_WT_30C	C3_06000W_A	AHR1
997.859	-0.335533	0.124235	-2.7008	0.00691731	0.00986572	PRP19_30C_WT_30C	C4_03350C_A	AIF1
9855.51	0.682699	0.109268	6.24795	4.1588e-10	1.01586e-09	PRP19_30C_WT_30C	C3_03040W_A	AIP2
6171.33	-1.1145	0.0923134	-12.073	1.46599e-33	8.38182e-33	PRP19_30C_WT_30C	C6_00910C_A	AIP5
5211.33	0.208983	0.0945328	2.21069	0.0270572	0.0359187	PRP19_30C_WT_30C	C2_10750C_A	AKL1
1525.71	-0.402793	0.0927423	-4.34314	1.40463e-05	2.5678e-05	PRP19_30C_WT_30C	C1_13220C_A	AKR1
10514.9	0.590704	0.0806824	7.32135	2.4549e-13	7.08372e-13	PRP19_30C_WT_30C	C6_03720W_A	ALA1
27786.1	1.01948	0.081098	12.571	3.04921e-36	1.88529e-35	PRP19_30C_WT_30C	C2_02970C_A	ALD5
147.67	-0.175617	0.189994	-0.924329	0.355315	0.39368	PRP19_30C_WT_30C	C4_05130C_A	ALD6
589.699	-0.0914672	0.0977271	-0.935945	0.349302	0.387348	PRP19_30C_WT_30C	C4_06000W_A	ALG1
408.971	0.963936	0.142481	6.76535	1.32984e-11	3.51161e-11	PRP19_30C_WT_30C	C6_02270C_A	ALG11
1239.24	-0.169257	0.0931281	-1.81746	0.0691463	0.0868586	PRP19_30C_WT_30C	C6_04030W_A	ALG2
482.329	0.148291	0.130601	1.13546	0.256184	0.291522	PRP19_30C_WT_30C	CR_02790C_A	ALG5
683.29	-0.849904	0.101701	-8.35691	6.43836e-17	2.15929e-16	PRP19_30C_WT_30C	CR_06900C_A	ALG6
1647.07	-0.175599	0.0981121	-1.78978	0.0734894	0.0919935	PRP19_30C_WT_30C	C2_07940C_A	ALG7
316.808	0.0480462	0.146406	0.328172	0.742782	0.767788	PRP19_30C_WT_30C	C3_01880W_A	ALG8
2097.52	-1.10484	0.0940885	-11.7426	7.70823e-32	4.21162e-31	PRP19_30C_WT_30C	C1_07250C_A	ALG9
1128.96	0.440575	0.120368	3.66022	0.000251997	0.000416248	PRP19_30C_WT_30C	C3_01410C_A	ALI1
690.224	0.573514	0.128967	4.44699	8.70815e-06	1.62081e-05	PRP19_30C_WT_30C	CR_00210W_A	ALK2
28.5481	-3.02347	0.442065	-6.83943	7.95069e-12	2.12442e-11	PRP19_30C_WT_30C	C7_01540W_A	ALK6
100.19	-3.71565	0.274451	-13.5385	9.26884e-42	6.59933e-41	PRP19_30C_WT_30C	CR_07130C_A	ALK8
13756.8	-0.299077	0.0505181	-5.9202	3.2156e-09	7.49324e-09	PRP19_30C_WT_30C	CR_09790W_A	ALO1
3264.16	-0.811585	0.119685	-6.781	1.19344e-11	3.15784e-11	PRP19_30C_WT_30C	C1_10800C_A	ALP1
4315.68	1.07991	0.0819718	13.1741	1.23652e-39	8.44411e-39	PRP19_30C_WT_30C	C3_02370C_A	ALR1
3327.37	2.18862	0.141583	15.4583	6.63476e-54	5.97026e-53	PRP19_30C_WT_30C	C6_03700W_A	ALS1
16382	-1.67179	0.112709	-14.8327	8.99829e-50	7.50263e-49	PRP19_30C_WT_30C	C6_04380W_A	ALS2
2682.24	-0.185909	0.105815	-1.75692	0.0789315	0.0982068	PRP19_30C_WT_30C	CR_07070C_A	ALS3
18244.6	-0.567971	0.123171	-4.61123	4.00303e-06	7.67034e-06	PRP19_30C_WT_30C	C6_04130C_A	ALS4
1893.08	0.485242	0.0721789	6.72277	1.78306e-11	4.67987e-11	PRP19_30C_WT_30C	C6_03690W_A	ALS5
1968.51	-0.616791	0.0768526	-8.02564	1.01001e-15	3.2317e-15	PRP19_30C_WT_30C	C3_06190C_A	ALS6
1299.82	-0.810574	0.0924053	-8.77195	1.75603e-18	6.28775e-18	PRP19_30C_WT_30C	C3_06320W_A	ALS7
2908.27	-1.95187	0.116868	-16.7015	1.27821e-62	1.35562e-61	PRP19_30C_WT_30C	C6_03710W_A	ALS9
1748.32	-1.16749	0.112988	-10.3329	5.00051e-25	2.2438e-24	PRP19_30C_WT_30C	C3_03480C_A	ALT1
259.707	0.63215	0.164194	3.85001	0.000118114	0.000200304	PRP19_30C_WT_30C	C2_01950C_A	AMN1
456.988	-2.04361	0.134053	-15.2448	1.7831e-52	1.56128e-51	PRP19_30C_WT_30C	C2_03120W_A	AMO1
847.455	0.222299	0.146794	1.51436	0.129935	0.155895	PRP19_30C_WT_30C	C2_06700W_A	AMO2
1351	-3.39677	0.152905	-22.215	2.46236e-109	5.65908e-108	PRP19_30C_WT_30C	C4_02360W_A	AMS1
44114.9	-0.365075	0.0700927	-5.20845	1.90424e-07	3.97782e-07	PRP19_30C_WT_30C	C6_01610W_A	ANB1
1177.21	0.170666	0.100897	1.69149	0.090743	0.111773	PRP19_30C_WT_30C	C2_08570W_A	ANP1
322.475	-0.133299	0.154059	-0.865243	0.386905	0.425538	PRP19_30C_WT_30C	C1_06570W_A	ANT1
780.414	-0.0918663	0.166693	-0.55111	0.581558	0.617506	PRP19_30C_WT_30C	C1_09160W_A	AOX1
1026.91	3.00054	0.177436	16.9105	3.76331e-64	4.14141e-63	PRP19_30C_WT_30C	C1_09150W_A	AOX2
3153.58	-0.61467	0.0575709	-10.6767	1.3079e-26	6.14698e-26	PRP19_30C_WT_30C	C6_03410C_A	APA2
2362.62	-0.0436781	0.0660839	-0.66095	0.508645	0.546134	PRP19_30C_WT_30C	C1_00600W_A	APC1
29453.1	-0.744659	0.0666628	-11.1705	5.68451e-29	2.85519e-28	PRP19_30C_WT_30C	C1_04400C_A	APE2
2553.25	-0.863668	0.0658258	-13.1205	2.51267e-39	1.70198e-38	PRP19_30C_WT_30C	C2_08800C_A	APE3
789.389	-0.755458	0.112507	-6.71479	1.88341e-11	4.93551e-11	PRP19_30C_WT_30C	CR_06730W_A	APG7
2346.52	-1.04371	0.0794835	-13.1312	2.18144e-39	1.48105e-38	PRP19_30C_WT_30C	C1_14040W_A	APL1
1096.81	0.0726851	0.109511	0.663727	0.506865	0.544723	PRP19_30C_WT_30C	C3_02430W_A	APL2
2008.47	-0.387383	0.0680053	-5.69637	1.22384e-08	2.7463e-08	PRP19_30C_WT_30C	CR_02870W_A	APL4
1418.46	-0.25528	0.0820573	-3.11099	0.00186458	0.00281917	PRP19_30C_WT_30C	C3_02590W_A	APL5
4572.59	0.376412	0.0702242	5.36015	8.31534e-08	1.77311e-07	PRP19_30C_WT_30C	C5_05400W_A	APM1
1154.94	0.189793	0.0812836	2.33495	0.0195463	0.0263911	PRP19_30C_WT_30C	C2_07880W_A	APM4
3993.94	-0.127329	0.0723273	-1.76046	0.0783295	0.0975324	PRP19_30C_WT_30C	C3_06430W_A	APN1
953.541	0.900584	0.0949862	9.48122	2.51336e-21	9.99362e-21	PRP19_30C_WT_30C	C1_10650W_A	APN2
10245.8	-0.0983159	0.0746604	-1.31684	0.187892	0.219642	PRP19_30C_WT_30C	C2_07400C_A	2024-04-01
1163.17	-0.0566775	0.0858018	-0.660564	0.508892	0.546349	PRP19_30C_WT_30C	C1_08480C_A	APS3
4770.07	-0.00435135	0.059773	-0.0727978	0.941967	0.948698	PRP19_30C_WT_30C	C2_01430W_A	APT1
2227.57	-1.90112	0.0999952	-19.0121	1.35373e-80	1.96964e-79	PRP19_30C_WT_30C	CR_02920C_A	AQY1
2233.56	-1.44803	0.0789879	-18.3322	4.57651e-75	6.05611e-74	PRP19_30C_WT_30C	C2_08130W_A	ARA1
9955.65	0.351163	0.0736365	4.76887	1.85258e-06	3.6325e-06	PRP19_30C_WT_30C	CR_03060W_A	ARC1
2506.36	-0.0325451	0.0947219	-0.343586	0.731158	0.757111	PRP19_30C_WT_30C	CR_07210W_A	ARC15
96.0317	-0.859624	0.307792	-2.79287	0.00522426	0.00755512	PRP19_30C_WT_30C	C6_01140C_A	ARC18
383.618	-0.283768	0.211303	-1.34294	0.17929	0.210428	PRP19_30C_WT_30C	CR_01040C_A	ARC19
245.061	-0.146092	0.20478	-0.713409	0.475593	0.514043	PRP19_30C_WT_30C	C1_06080C_A	ARC35
3693.62	-0.745639	0.0642733	-11.6011	4.06987e-31	2.16899e-30	PRP19_30C_WT_30C	CR_06180W_A	ARC40
14052	0.460617	0.062455	7.37518	1.64129e-13	4.7654e-13	PRP19_30C_WT_30C	C6_00150W_A	ARD
2480.16	-2.33989	0.106335	-22.0048	2.5916e-107	5.75266e-106	PRP19_30C_WT_30C	C2_06940C_A	ARE2
1945.74	-2.09454	0.119496	-17.5281	8.74029e-69	1.03381e-67	PRP19_30C_WT_30C	CR_08700C_A	ARF1
16037.4	-0.448463	0.0619997	-7.2333	4.71394e-13	1.34202e-12	PRP19_30C_WT_30C	C3_04950W_A	ARF2
1572.67	-0.783065	0.0754606	-10.3771	3.15098e-25	1.42482e-24	PRP19_30C_WT_30C	C3_01470W_A	ARF3
262.313	-0.680495	0.186444	-3.64986	0.000262379	0.00043254	PRP19_30C_WT_30C	CR_00620C_A	ARG1
10247.2	-0.0999443	0.0826814	-1.20879	0.226745	0.260684	PRP19_30C_WT_30C	C3_04660C_A	ARG11
525.27	-0.253552	0.150156	-1.68859	0.0912978	0.112409	PRP19_30C_WT_30C	C1_05020C_A	ARG2
34.8248	-1.55421	0.552893	-2.81105	0.00493801	0.00716597	PRP19_30C_WT_30C	C6_03230W_A	ARG3
1856.16	1.511	0.0891285	16.9531	1.82576e-64	2.0206e-63	PRP19_30C_WT_30C	C1_09290C_A	ARG5
111.815	-2.31095	0.350852	-6.5867	4.49711e-11	1.1519e-10	PRP19_30C_WT_30C	C4_05070C_A	ARG8
1130.52	0.00449351	0.076524	0.0587203	0.953175	0.958727	PRP19_30C_WT_30C	C1_09090C_A	ARG81
218.489	0.132271	0.171716	0.77029	0.441128	0.480208	PRP19_30C_WT_30C	C4_02530W_A	ARG83
1882.93	-0.689622	0.0924517	-7.45927	8.70047e-14	2.55467e-13	PRP19_30C_WT_30C	C2_04880C_A	ARH2
2026.07	0.156652	0.0893172	1.75388	0.0794511	0.0987903	PRP19_30C_WT_30C	C4_01890C_A	ARL1
1180.94	-0.0663387	0.0771265	-0.860128	0.389718	0.42839	PRP19_30C_WT_30C	C1_11190W_A	ARL3
13526.3	-0.508263	0.0599565	-8.4772	2.30679e-17	7.88798e-17	PRP19_30C_WT_30C	C4_00890W_A	ARO1
1944.43	0.00628054	0.0928376	0.0676508	0.946064	0.952573	PRP19_30C_WT_30C	CR_06860C_A	ARO10
12502.2	-0.246467	0.0741457	-3.32409	0.000887083	0.00139122	PRP19_30C_WT_30C	CR_07710W_A	ARO2
10683.7	-0.503505	0.0648751	-7.76114	8.41687e-15	2.59653e-14	PRP19_30C_WT_30C	C2_02030W_A	ARO3
16879.5	-0.164885	0.0698671	-2.35998	0.0182759	0.0247731	PRP19_30C_WT_30C	C1_05110C_A	ARO4
1650.54	0.660449	0.0926044	7.13194	9.89614e-13	2.78215e-12	PRP19_30C_WT_30C	C1_11500C_A	ARO7
13343.1	-0.563843	0.0968063	-5.82444	5.73045e-09	1.31363e-08	PRP19_30C_WT_30C	C2_00340C_A	ARO8
839.093	0.347065	0.103972	3.33805	0.000843689	0.00132559	PRP19_30C_WT_30C	C1_03200C_A	ARO80
216.01	-0.452935	0.17579	-2.57656	0.00997877	0.0139731	PRP19_30C_WT_30C	C4_05560C_A	ARO9
533.715	-0.332809	0.0969498	-3.4328	0.000597379	0.000955708	PRP19_30C_WT_30C	C5_03380W_A	ARP1
10926.1	-0.591761	0.0733998	-8.06216	7.49606e-16	2.41634e-15	PRP19_30C_WT_30C	CR_08950W_A	ARP2
7761.33	-0.684266	0.0745169	-9.1827	4.20414e-20	1.59831e-19	PRP19_30C_WT_30C	C2_07320W_A	ARP3
1103.82	-0.0960904	0.0892614	-1.07651	0.281701	0.318329	PRP19_30C_WT_30C	C6_03350C_A	ARP4
3936.15	0.0803363	0.065309	1.2301	0.218661	0.252159	PRP19_30C_WT_30C	C1_03310W_A	ARP7
2814.49	-0.38265	0.0596628	-6.41355	1.42169e-10	3.54907e-10	PRP19_30C_WT_30C	C1_01700W_A	ARP8
887.676	-0.327995	0.126448	-2.59392	0.00948894	0.0133351	PRP19_30C_WT_30C	C3_01030W_A	ARP9
222.357	-0.120572	0.195206	-0.617666	0.536795	0.573726	PRP19_30C_WT_30C	C4_06890W_A	ARR3
354.288	0.0389939	0.126334	0.308658	0.757582	0.781636	PRP19_30C_WT_30C	C3_04710W_A	ARV1
12109	2.11721	0.11043	19.1725	6.28326e-82	9.39918e-81	PRP19_30C_WT_30C	C1_03230C_A	ARX1
90737.8	-0.25147	0.0824648	-3.04942	0.00229283	0.00343557	PRP19_30C_WT_30C	C7_01250W_A	ASC1
1002.77	-0.622011	0.119802	-5.19201	2.08033e-07	4.33636e-07	PRP19_30C_WT_30C	C3_05960W_A	ASE1
988.414	0.287972	0.105698	2.72448	0.00644031	0.0092189	PRP19_30C_WT_30C	CR_07860C_A	ASF1
1270.11	-0.369113	0.0865006	-4.26717	1.97965e-05	3.57431e-05	PRP19_30C_WT_30C	CR_02560C_A	ASG1
2742.65	-0.304199	0.113206	-2.68712	0.00720703	0.0102602	PRP19_30C_WT_30C	C2_10660W_A	ASH1
1680.81	0.933271	0.0886074	10.5326	6.1091e-26	2.81245e-25	PRP19_30C_WT_30C	C5_04780W_A	ASH2
1286.23	-0.0805743	0.0800328	-1.00677	0.314047	0.351418	PRP19_30C_WT_30C	C4_01150W_A	ASK1
1164.3	-0.793671	0.0812879	-9.76371	1.61154e-22	6.68976e-22	PRP19_30C_WT_30C	C1_00680W_A	ASM3
21878.1	0.1252	0.0590805	2.11914	0.0340791	0.0447226	PRP19_30C_WT_30C	C2_09060C_A	ASN1
3482.39	-1.11439	0.140525	-7.93022	2.18759e-15	6.92009e-15	PRP19_30C_WT_30C	C1_10740C_A	ASR1
17275.9	-1.65247	0.079339	-20.828	2.41542e-96	4.54269e-95	PRP19_30C_WT_30C	CR_08890C_A	ASR2
3987.63	-0.504401	0.102714	-4.91074	9.0734e-07	1.81437e-06	PRP19_30C_WT_30C	C2_03790C_A	ASR3
5247.06	-2.56664	0.0827854	-31.0035	4.83929e-211	6.50689e-209	PRP19_30C_WT_30C	C1_06940C_A	ATC1
2359.75	-0.409084	0.0714196	-5.7279	1.01681e-08	2.29494e-08	PRP19_30C_WT_30C	C3_04340W_A	ATF1
1044.51	0.166486	0.0931178	1.78791	0.0737904	0.0923407	PRP19_30C_WT_30C	C4_04450C_A	ATG1
721.616	0.0850441	0.128274	0.66299	0.507337	0.54513	PRP19_30C_WT_30C	C4_01790W_A	ATG11
2772.97	-0.289382	0.0979242	-2.95516	0.00312502	0.00462507	PRP19_30C_WT_30C	C6_01740C_A	ATG15
523.447	-1.25303	0.131279	-9.54479	1.3639e-21	5.46775e-21	PRP19_30C_WT_30C	C3_05040C_A	ATG9
580.404	-0.908749	0.101285	-8.97223	2.90561e-19	1.07631e-18	PRP19_30C_WT_30C	C6_04210C_A	ATM1
177.541	-1.21454	0.200473	-6.05834	1.37537e-09	3.26881e-09	PRP19_30C_WT_30C	CR_00930W_A	ATO10
659.011	-0.573678	0.102056	-5.6212	1.89631e-08	4.2149e-08	PRP19_30C_WT_30C	C3_00930W_A	ATO2
37.1555	-1.25129	0.374005	-3.34565	0.000820897	0.0012914	PRP19_30C_WT_30C	C3_05620W_A	ATO5
124.806	-2.8259	0.221202	-12.7752	2.25469e-37	1.43657e-36	PRP19_30C_WT_30C	C3_05600W_A	ATO6
62388	0.148972	0.0995432	1.49656	0.134509	0.160954	PRP19_30C_WT_30C	C1_04610W_A	ATP1
7339.18	0.027094	0.0776291	0.349019	0.727075	0.753684	PRP19_30C_WT_30C	C2_06290C_A	ATP14
22083.9	-0.124371	0.105218	-1.18204	0.23719	0.271599	PRP19_30C_WT_30C	CR_10850C_A	ATP16
12153.1	-0.443386	0.0889376	-4.98537	6.18446e-07	1.24993e-06	PRP19_30C_WT_30C	CR_00250W_A	ATP17
5900.97	0.261801	0.0854227	3.06477	0.00217835	0.00327075	PRP19_30C_WT_30C	C2_00610C_A	ATP18
3409.02	0.507582	0.0782501	6.48667	8.77553e-11	2.21768e-10	PRP19_30C_WT_30C	C1_12320C_A	ATP19
90606.3	-0.112211	0.0881265	-1.27329	0.202915	0.235696	PRP19_30C_WT_30C	C4_00270W_A	ATP2
1188.22	0.718231	0.103561	6.93534	4.05237e-12	1.10141e-11	PRP19_30C_WT_30C	C1_12590W_A	ATP20
7654.31	-0.227572	0.0885365	-2.57038	0.0101587	0.0141996	PRP19_30C_WT_30C	CR_01310W_A	ATP3
18966.7	0.343069	0.0612108	5.60471	2.086e-08	4.62248e-08	PRP19_30C_WT_30C	C2_05500W_A	ATP4
22350.1	0.125013	0.0644974	1.93826	0.0525911	0.0671627	PRP19_30C_WT_30C	C3_00460W_A	ATP5
1459.82	0.535581	0.164435	3.25711	0.00112553	0.00174414	PRP19_30C_WT_30C	C1_07600W_A	ATP7
910.636	0.205986	0.112143	1.83682	0.0662363	0.083414	PRP19_30C_WT_30C	CR_08320W_A	ATS1
845.405	0.243922	0.126832	1.92319	0.0544563	0.0693932	PRP19_30C_WT_30C	CR_06950C_A	ATX1
2628.06	-0.53058	0.0740945	-7.16085	8.01768e-13	2.26165e-12	PRP19_30C_WT_30C	C5_01240W_A	AUR1
1454.98	-0.733193	0.0932604	-7.86178	3.78722e-15	1.18743e-14	PRP19_30C_WT_30C	C1_05700W_A	AUT7
1226.06	-0.177336	0.0777455	-2.28098	0.0225497	0.0302196	PRP19_30C_WT_30C	C2_06330C_A	AVT1
440.761	-1.00782	0.118669	-8.49267	2.01943e-17	6.9175e-17	PRP19_30C_WT_30C	C1_11750W_A	AVT4
952.505	-0.637629	0.116593	-5.46883	4.53023e-08	9.79205e-08	PRP19_30C_WT_30C	C2_03250W_A	AVT7
336.322	-0.236083	0.115958	-2.03595	0.0417556	0.0541287	PRP19_30C_WT_30C	CR_09470W_A	AXL1
837.343	0.5339	0.13471	3.96332	7.3916e-05	0.000127513	PRP19_30C_WT_30C	C4_04170C_A	AXL2
1504.73	0.210988	0.0811056	2.6014	0.00928443	0.0130571	PRP19_30C_WT_30C	C3_00900C_A	AYR1
854.404	-2.40876	0.13102	-18.3846	1.74468e-75	2.33248e-74	PRP19_30C_WT_30C	C6_03270C_A	AYR2
4630.46	2.12523	0.154586	13.7479	5.24547e-43	3.85033e-42	PRP19_30C_WT_30C	C4_04730W_A	BAS1
6518.53	-1.45	0.0933868	-15.5268	2.28477e-54	2.07994e-53	PRP19_30C_WT_30C	C2_04230W_A	BAT21
6119.37	-0.756276	0.0758736	-9.96757	2.11326e-23	9.01566e-23	PRP19_30C_WT_30C	C3_05590C_A	BAT22
3889.26	-1.18257	0.0931632	-12.6936	6.41785e-37	4.04505e-36	PRP19_30C_WT_30C	C1_07540C_A	BBC1
1907.36	0.421401	0.0907553	4.64327	3.42945e-06	6.59613e-06	PRP19_30C_WT_30C	C7_02990W_A	BCK1
1220.43	0.394216	0.106194	3.71223	0.000205443	0.000341762	PRP19_30C_WT_30C	CR_06440C_A	BCR1
10887	-0.582021	0.0580748	-10.0219	1.2212e-23	5.27144e-23	PRP19_30C_WT_30C	C2_01110C_A	BCY1
9533.4	0.366911	0.0652372	5.62426	1.863e-08	4.14244e-08	PRP19_30C_WT_30C	C5_00200C_A	BDF1
2107.47	0.324992	0.0941951	3.4502	0.000560168	0.000898143	PRP19_30C_WT_30C	C4_01410W_A	BEM1
4522.56	1.25994	0.0701052	17.9721	3.22214e-72	4.02269e-71	PRP19_30C_WT_30C	C7_01550W_A	BEM2
1491.9	-0.195788	0.0812901	-2.40851	0.016018	0.0218848	PRP19_30C_WT_30C	C4_02310W_A	BEM3
2364.39	-0.126557	0.0745801	-1.69693	0.0897108	0.11056	PRP19_30C_WT_30C	CR_09890C_A	BET2
61.1514	0.383304	0.28758	1.33286	0.182577	0.214007	PRP19_30C_WT_30C	C1_04070C_A	BET4
1943.79	-0.77602	0.11284	-6.87719	6.10466e-12	1.63978e-11	PRP19_30C_WT_30C	C1_00230C_A	BFA1
19361.9	0.0175098	0.0478879	0.365641	0.714633	0.742695	PRP19_30C_WT_30C	C4_02270C_A	BFR1
11572.5	-0.562004	0.0592407	-9.48679	2.38265e-21	9.48035e-21	PRP19_30C_WT_30C	C4_02250C_A	BGL2
48.8339	-1.09718	0.341719	-3.21077	0.0013238	0.00203626	PRP19_30C_WT_30C	CR_09420C_A	BGL22
340.656	-0.870286	0.1897	-4.58768	4.48192e-06	8.55713e-06	PRP19_30C_WT_30C	C1_10830W_A	BIG1
230.388	-2.43378	0.20957	-11.6132	3.53153e-31	1.88466e-30	PRP19_30C_WT_30C	CR_01930C_A	BIO2
151.206	-0.382579	0.196324	-1.94871	0.0513295	0.0656448	PRP19_30C_WT_30C	C2_05360C_A	BIO32
48.5256	0.502804	0.467123	1.07638	0.281755	0.318359	PRP19_30C_WT_30C	CR_01910C_A	BIO4
10360.2	1.02999	0.0606079	16.9943	9.04921e-65	1.01009e-63	PRP19_30C_WT_30C	C2_08010W_A	BLM3
1596.87	-5.19542	0.304923	-17.0384	4.25918e-65	4.79537e-64	PRP19_30C_WT_30C	C1_12850W_A	BLP1
42645.8	-0.983387	0.0618795	-15.892	7.20181e-57	6.84933e-56	PRP19_30C_WT_30C	C1_03220C_A	BMH1
5300.07	2.57294	0.124534	20.6606	7.83912e-95	1.43959e-93	PRP19_30C_WT_30C	C3_01000W_A	BMS1
322.845	0.924268	0.228296	4.04855	5.15368e-05	9.00086e-05	PRP19_30C_WT_30C	C3_07180C_A	BMT1
297.623	0.0881914	0.168835	0.522354	0.601424	0.636693	PRP19_30C_WT_30C	CR_00740C_A	BMT3
782.445	-1.57478	0.112666	-13.9774	2.14099e-44	1.62e-43	PRP19_30C_WT_30C	C6_03250W_A	BMT4
2000.37	-0.216162	0.0769724	-2.8083	0.00498041	0.00722211	PRP19_30C_WT_30C	C2_01560W_A	BMT5
3829.02	-0.83615	0.0815169	-10.2574	1.09638e-24	4.8729e-24	PRP19_30C_WT_30C	C6_03160C_A	BMT6
66.8986	-1.13162	0.309116	-3.66084	0.000251394	0.000415309	PRP19_30C_WT_30C	C3_03450C_A	BMT7
895.988	-0.821738	0.107991	-7.60932	2.75544e-14	8.27551e-14	PRP19_30C_WT_30C	C2_03600W_A	BMT8
88.9331	0.656911	0.241308	2.72229	0.00648312	0.00927361	PRP19_30C_WT_30C	C4_01170C_A	BMT9
3522.64	-0.774376	0.100862	-7.67754	1.62174e-14	4.91988e-14	PRP19_30C_WT_30C	C2_02950W_A	BNA31
3026.06	-0.783028	0.103842	-7.54059	4.6785e-14	1.39048e-13	PRP19_30C_WT_30C	C2_02640C_A	BNA32
8193.4	-1.31281	0.0915398	-14.3415	1.20494e-46	9.45366e-46	PRP19_30C_WT_30C	C3_00260C_A	BNA4
4905.75	0.0519668	0.0727075	0.714738	0.474771	0.513392	PRP19_30C_WT_30C	C1_12960C_A	BNI1
2255.15	-0.0187117	0.0844965	-0.22145	0.824742	0.843265	PRP19_30C_WT_30C	C1_03860C_A	BNI4
2241.9	-0.140586	0.122453	-1.14809	0.250933	0.286047	PRP19_30C_WT_30C	CR_00070W_A	BNR1
4022.5	0.255457	0.0594718	4.29544	1.7435e-05	3.16454e-05	PRP19_30C_WT_30C	CR_01240C_A	BOI2
1002.91	-1.44165	0.124966	-11.5363	8.66025e-31	4.56958e-30	PRP19_30C_WT_30C	C1_06520C_A	BPH1
2949.98	0.683628	0.0791523	8.63688	5.77695e-18	2.01788e-17	PRP19_30C_WT_30C	CR_10620C_A	BPL1
6333.99	0.262543	0.0565416	4.64336	3.42796e-06	6.5949e-06	PRP19_30C_WT_30C	C5_00210C_A	BRE1
3581.5	0.435884	0.0729522	5.97493	2.30188e-09	5.40494e-09	PRP19_30C_WT_30C	CR_05650W_A	BRF1
1361.16	1.00592	0.11786	8.53484	1.40353e-17	4.8318e-17	PRP19_30C_WT_30C	C1_05140W_A	BRG1
1355.25	0.169052	0.0905056	1.86786	0.0617816	0.0781151	PRP19_30C_WT_30C	C4_05660C_A	BRN1
1139.16	-0.621231	0.0805887	-7.70867	1.27137e-14	3.88012e-14	PRP19_30C_WT_30C	C3_01750C_A	BRO1
2438.84	-0.258789	0.078354	-3.30282	0.000957181	0.00149574	PRP19_30C_WT_30C	C1_04190C_A	BST1
1681.51	0.651973	0.0937229	6.95639	3.49103e-12	9.5327e-12	PRP19_30C_WT_30C	C1_11490C_A	BTA1
752.285	0.103103	0.0920634	1.11991	0.262751	0.298501	PRP19_30C_WT_30C	C5_03620W_A	BTS1
2328.05	0.112161	0.0741435	1.51276	0.13034	0.156333	PRP19_30C_WT_30C	C4_03120C_A	BUB1
584.669	0.303565	0.105268	2.88374	0.00392981	0.00576076	PRP19_30C_WT_30C	C2_02780C_A	BUB2
2964.5	-2.07515	0.0938694	-22.1068	2.71975e-108	6.16581e-107	PRP19_30C_WT_30C	C5_03240W_A	BUB3
2199.75	0.245311	0.0666313	3.68161	0.000231764	0.00038402	PRP19_30C_WT_30C	C2_05260W_A	BUD14
135.935	0.725025	0.250952	2.88909	0.00386354	0.00566575	PRP19_30C_WT_30C	C1_06210W_A	BUD16
970.568	-0.375551	0.0871383	-4.30983	1.63382e-05	2.97054e-05	PRP19_30C_WT_30C	C5_00490C_A	BUD2
3449.54	3.01214	0.0951557	31.6548	6.50986e-220	1.02909e-217	PRP19_30C_WT_30C	C3_00370C_A	BUD21
3011.18	3.37638	0.0910065	37.1005	2.76001e-301	8.96851e-299	PRP19_30C_WT_30C	CR_00680W_A	BUD22
2156.48	3.33795	0.107672	31.001	5.22556e-211	6.94643e-209	PRP19_30C_WT_30C	C5_01060C_A	BUD23
392.229	1.48673	0.153863	9.66267	4.34413e-22	1.77684e-21	PRP19_30C_WT_30C	C1_09880C_A	BUD31
1059.28	0.452876	0.101268	4.47205	7.74749e-06	1.45031e-05	PRP19_30C_WT_30C	CR_06910W_A	BUD5
2425.21	-0.22125	0.0804148	-2.75136	0.00593479	0.00853518	PRP19_30C_WT_30C	C1_08120W_A	BUD6
1249.89	-0.0862416	0.092214	-0.935233	0.349668	0.387717	PRP19_30C_WT_30C	C5_03820C_A	BUD7
371.082	-2.15304	0.161701	-13.315	1.89493e-40	1.31946e-39	PRP19_30C_WT_30C	C1_08170C_A	BUL1
414.12	-0.876481	0.129225	-6.78262	1.18015e-11	3.12479e-11	PRP19_30C_WT_30C	C1_12190W_A	BUL4
642.222	0.4291	0.0985554	4.35389	1.3374e-05	2.44873e-05	PRP19_30C_WT_30C	C5_02670W_A	BUR2
1170.5	-0.784652	0.0928891	-8.4472	2.98377e-17	1.01554e-16	PRP19_30C_WT_30C	C3_01500C_A	BZZ1
6036.66	-0.0287224	0.0710635	-0.404179	0.686081	0.716459	PRP19_30C_WT_30C	CR_00980C_A	CAB3
1306.47	-0.197537	0.0952595	-2.07367	0.0381095	0.0497717	PRP19_30C_WT_30C	C5_03580C_A	CAC2
6399.28	-2.39748	0.107896	-22.2202	2.19085e-109	5.04498e-108	PRP19_30C_WT_30C	C1_08430W_A	CAF16
263.283	1.36457	0.244253	5.58673	2.31389e-08	5.11101e-08	PRP19_30C_WT_30C	C5_05220W_A	CAG1
437.079	0.128237	0.199173	0.643847	0.519675	0.556903	PRP19_30C_WT_30C	C2_04270W_A	CAK1
6726.4	-0.00814225	0.106713	-0.0763005	0.93918	0.946054	PRP19_30C_WT_30C	C5_03280W_A	CAM1-1
25848.1	-0.558805	0.0605729	-9.22533	2.82694e-20	1.08389e-19	PRP19_30C_WT_30C	C3_06010W_A	CAM1
364.886	-3.16332	0.165332	-19.1332	1.33731e-81	1.98526e-80	PRP19_30C_WT_30C	C6_00960W_A	CAN1
1824.08	-2.37197	0.167653	-14.1481	1.91761e-45	1.47483e-44	PRP19_30C_WT_30C	C6_01060C_A	CAN2
1706.13	-0.722615	0.102299	-7.06373	1.62086e-12	4.50482e-12	PRP19_30C_WT_30C	C6_00830C_A	CAN3
2265.75	0.867192	0.067845	12.782	2.06797e-37	1.31904e-36	PRP19_30C_WT_30C	C3_02220W_A	CAP1
1345.41	-1.05623	0.115985	-9.10666	8.49549e-20	3.20271e-19	PRP19_30C_WT_30C	C2_03590C_A	CAP4
3536.73	0.262396	0.0876331	2.99426	0.00275115	0.0040914	PRP19_30C_WT_30C	C5_04490C_A	CAR1
18690.5	-0.404621	0.118249	-3.42178	0.00062213	0.000993812	PRP19_30C_WT_30C	C4_00160C_A	CAR2
957.138	-0.606795	0.0973193	-6.2351	4.51499e-10	1.09995e-09	PRP19_30C_WT_30C	C1_11810W_A	CAS1
3360.89	1.47576	0.0880451	16.7614	4.67877e-63	5.02592e-62	PRP19_30C_WT_30C	C3_01530C_A	CAS4
2009.79	0.440533	0.0869227	5.0681	4.01807e-07	8.22887e-07	PRP19_30C_WT_30C	C4_01190W_A	CAS5
5370.73	-0.423066	0.0916313	-4.61705	3.89241e-06	7.46572e-06	PRP19_30C_WT_30C	C1_06810W_A	CAT1
2075.46	-0.579258	0.0873924	-6.62824	3.39706e-11	8.7569e-11	PRP19_30C_WT_30C	C4_02020W_A	CAT2
215.229	-2.45039	0.175773	-13.9407	3.58482e-44	2.69853e-43	PRP19_30C_WT_30C	C1_08190C_A	CAT8
7130.64	0.137229	0.110132	1.24604	0.21275	0.246143	PRP19_30C_WT_30C	C4_06580W_A	CBF1
4220.39	-0.078694	0.0590104	-1.33356	0.182348	0.213799	PRP19_30C_WT_30C	C1_10380C_A	CBK1
15279.2	-1.64278	0.0754688	-21.7677	4.6985e-105	1.01595e-103	PRP19_30C_WT_30C	CR_09270C_A	CBP1
2704.13	-0.188783	0.0914995	-2.06321	0.0390923	0.0509813	PRP19_30C_WT_30C	C4_05450C_A	CBR1
4367.09	3.0876	0.101267	30.4897	3.56375e-204	4.25395e-202	PRP19_30C_WT_30C	C3_03710W_A	CCC1
822.541	0.747927	0.102567	7.29206	3.05244e-13	8.77765e-13	PRP19_30C_WT_30C	C5_03020W_A	CCC2
8554.59	-1.24814	0.08704	-14.3398	1.23374e-46	9.6731e-46	PRP19_30C_WT_30C	CR_00920W_A	CCE1
3462.32	-0.284808	0.074874	-3.80383	0.000142477	0.000239916	PRP19_30C_WT_30C	C1_01100W_A	CCH1
1112.23	1.66791	0.132583	12.5801	2.71576e-36	1.68178e-35	PRP19_30C_WT_30C	C4_06590W_A	CCJ1
405.591	0.364698	0.144364	2.52623	0.0115294	0.0160141	PRP19_30C_WT_30C	C5_01680C_A	CCN1
12962.9	-1.12794	0.0700031	-16.1127	2.07758e-58	2.04232e-57	PRP19_30C_WT_30C	C3_02480C_A	CCP1
4537.54	0.0333549	0.0797208	0.418396	0.675658	0.7069	PRP19_30C_WT_30C	C1_08220W_A	CCR4
6249.08	-0.448675	0.0895528	-5.01017	5.43826e-07	1.10331e-06	PRP19_30C_WT_30C	C1_07180W_A	CCS1
10571.3	0.278094	0.0488898	5.68818	1.28397e-08	2.87958e-08	PRP19_30C_WT_30C	C2_09520C_A	CCT2
11170.3	0.59157	0.0510059	11.5981	4.21475e-31	2.24518e-30	PRP19_30C_WT_30C	C5_05120W_A	CCT3
12278.4	0.350248	0.0711609	4.92192	8.56991e-07	1.71898e-06	PRP19_30C_WT_30C	C2_07310W_A	CCT5
12176.4	0.558903	0.0639876	8.73455	2.44623e-18	8.70847e-18	PRP19_30C_WT_30C	C4_06830C_A	CCT6
5250.48	0.706446	0.0816507	8.65206	5.05779e-18	1.77144e-17	PRP19_30C_WT_30C	C5_01690C_A	CCT7
18511.5	0.457168	0.10381	4.4039	1.06324e-05	1.96304e-05	PRP19_30C_WT_30C	C1_00110W_A	CCT8
284.496	-0.657114	0.121412	-5.41228	6.22282e-08	1.33642e-07	PRP19_30C_WT_30C	C6_03580W_A	CCZ1
52.3789	-0.492406	0.408033	-1.20678	0.227517	0.26147	PRP19_30C_WT_30C	CR_00300W_A	CDA2
5374.66	0.0655659	0.0689297	0.951199	0.341503	0.379383	PRP19_30C_WT_30C	CR_04570C_A	CDC10
6441.2	-0.302205	0.0834906	-3.61963	0.000295027	0.000483636	PRP19_30C_WT_30C	C5_00070W_A	CDC11
8417.33	-0.18015	0.0694618	-2.59351	0.00950018	0.0133461	PRP19_30C_WT_30C	C1_03210C_A	CDC12
1015.82	1.1681	0.100176	11.6606	2.02712e-31	1.09077e-30	PRP19_30C_WT_30C	C1_00360W_A	CDC13
3155.69	-0.153873	0.0571576	-2.69208	0.00710089	0.0101152	PRP19_30C_WT_30C	C6_00670W_A	CDC14
1796.8	-0.335421	0.090294	-3.71477	0.000203392	0.000338398	PRP19_30C_WT_30C	C2_05140W_A	CDC15
406715	-2.60525	0.0947535	-27.495	2.01576e-166	1.16734e-164	PRP19_30C_WT_30C	C2_05460W_A	CDC19
2935.8	-0.436689	0.0637572	-6.84925	7.42362e-12	1.98631e-11	PRP19_30C_WT_30C	C6_01150W_A	CDC20
1836.77	-0.535299	0.0904703	-5.91685	3.28165e-09	7.64108e-09	PRP19_30C_WT_30C	C2_05190W_A	CDC21
2138.48	0.178343	0.0923465	1.93124	0.0534532	0.0681893	PRP19_30C_WT_30C	CR_08630W_A	CDC23
2460.45	0.673189	0.0787979	8.54323	1.30521e-17	4.50127e-17	PRP19_30C_WT_30C	C5_01970C_A	CDC24
541.654	-0.694	0.0973151	-7.13147	9.93009e-13	2.79102e-12	PRP19_30C_WT_30C	CR_01230C_A	CDC27
3087.78	-0.17724	0.0780666	-2.27036	0.0231855	0.0310396	PRP19_30C_WT_30C	CR_06050W_A	CDC28
4354.35	-0.417487	0.0672902	-6.20428	5.49488e-10	1.33111e-09	PRP19_30C_WT_30C	C1_04210C_A	CDC3
11937.1	-1.74279	0.087392	-19.9422	1.75041e-88	2.95047e-87	PRP19_30C_WT_30C	C7_01920W_A	CDC34
2091.08	0.150374	0.117985	1.27452	0.20248	0.235238	PRP19_30C_WT_30C	C6_02610C_A	CDC37
7544.96	0.753831	0.0794081	9.49312	2.24222e-21	8.93072e-21	PRP19_30C_WT_30C	C6_04270W_A	CDC39
4403.12	-0.216539	0.0565149	-3.83154	0.000127345	0.000215553	PRP19_30C_WT_30C	CR_01680C_A	CDC4
3874.23	0.0570821	0.0589306	0.968633	0.332728	0.370233	PRP19_30C_WT_30C	C1_08450C_A	CDC42
69.3998	0.872319	0.286457	3.0452	0.00232523	0.00347966	PRP19_30C_WT_30C	CR_04910W_A	CDC43
1378.24	-0.280205	0.0786832	-3.56118	0.000369195	0.000600506	PRP19_30C_WT_30C	CR_07720C_A	CDC45
3554.77	0.914728	0.0712272	12.8424	9.48801e-38	6.13208e-37	PRP19_30C_WT_30C	C2_06250C_A	CDC46
6571.13	0.315283	0.0566253	5.56789	2.57848e-08	5.67722e-08	PRP19_30C_WT_30C	C2_09020W_A	CDC47
42337.4	-0.201506	0.0854541	-2.35806	0.0183705	0.0248927	PRP19_30C_WT_30C	C1_10790W_A	CDC48
5486.46	-0.157781	0.0580291	-2.719	0.00654796	0.00936292	PRP19_30C_WT_30C	C1_00950C_A	CDC5
2499.99	-0.440269	0.0815218	-5.40063	6.64069e-08	1.42354e-07	PRP19_30C_WT_30C	C6_03660C_A	CDC50
1421.62	0.151038	0.0887342	1.70214	0.0887283	0.109442	PRP19_30C_WT_30C	C3_01700W_A	CDC53
1525.26	1.01104	0.10279	9.83601	7.87707e-23	3.30154e-22	PRP19_30C_WT_30C	C1_12550C_A	CDC54
6454.54	-0.292598	0.0532479	-5.49502	3.90671e-08	8.4914e-08	PRP19_30C_WT_30C	C2_01600C_A	CDC55
67.3286	-0.0708803	0.296005	-0.239456	0.810752	0.830416	PRP19_30C_WT_30C	C1_12220W_A	CDC6
25640.9	0.00326398	0.0647657	0.0503968	0.959806	0.964257	PRP19_30C_WT_30C	CR_01690C_A	CDC60
3675.21	-0.138719	0.0672336	-2.06324	0.0390902	0.0509813	PRP19_30C_WT_30C	C4_06500W_A	CDC68
1746.29	0.467413	0.0728582	6.41539	1.40467e-10	3.5086e-10	PRP19_30C_WT_30C	C2_05320W_A	CDC7
4113.13	-0.183264	0.0826806	-2.21653	0.026655	0.0353968	PRP19_30C_WT_30C	C1_02920W_A	CDC73
709.889	0.93889	0.0879884	10.6706	1.39699e-26	6.56041e-26	PRP19_30C_WT_30C	CR_09180W_A	CDG1
2456.92	0.175599	0.0932111	1.88388	0.0595808	0.0755366	PRP19_30C_WT_30C	C2_00450C_A	CDH1
1492.5	1.01334	0.0890068	11.385	4.96959e-30	2.57004e-29	PRP19_30C_WT_30C	C4_05060W_A	CDL1
20376.2	1.09131	0.0966418	11.2923	1.43248e-29	7.31431e-29	PRP19_30C_WT_30C	C3_05220W_A	CDR1
2828.99	-1.63847	0.109978	-14.8981	3.38863e-50	2.84976e-49	PRP19_30C_WT_30C	C3_04070C_A	CDR11
5049	0.873989	0.0876335	9.97322	1.99639e-23	8.5264e-23	PRP19_30C_WT_30C	C3_04890W_A	CDR2
352.516	0.238615	0.147093	1.6222	0.10476	0.127841	PRP19_30C_WT_30C	C4_03620C_A	CDR3
13197.6	-4.03609	0.112566	-35.8553	1.52205e-281	4.23928e-279	PRP19_30C_WT_30C	C1_08070W_A	CDR4
1450.03	-0.420644	0.0925597	-4.54457	5.50467e-06	1.04501e-05	PRP19_30C_WT_30C	C5_04100W_A	CDS1
2087.12	0.350715	0.0773824	4.53223	5.83648e-06	1.10531e-05	PRP19_30C_WT_30C	C1_09370W_A	CEF1
78063.6	0.150324	0.0827451	1.81671	0.0692615	0.0869709	PRP19_30C_WT_30C	C5_01580C_A	CEF3
686.239	0.239271	0.117344	2.03906	0.0414443	0.0537609	PRP19_30C_WT_30C	C4_06480C_A	CEK1
62.124	-1.56162	0.426744	-3.65939	0.000252815	0.00041754	PRP19_30C_WT_30C	CR_05940W_A	CEK2
1098.34	0.882043	0.109253	8.07343	6.83524e-16	2.2088e-15	PRP19_30C_WT_30C	C3_05070W_A	CEM1
5446.15	-0.258042	0.0884332	-2.91794	0.00352357	0.00518866	PRP19_30C_WT_30C	CR_02090C_A	CET1
1801.03	0.0220638	0.0859698	0.256646	0.797452	0.81916	PRP19_30C_WT_30C	CR_02250C_A	CEX1
646.489	-1.68685	0.118718	-14.2089	8.06953e-46	6.22674e-45	PRP19_30C_WT_30C	C4_05770C_A	CFL1
834.519	-0.157108	0.293592	-0.535125	0.592563	0.628052	PRP19_30C_WT_30C	C4_05780C_A	CFL2
341.721	-0.780357	0.149596	-5.21644	1.82398e-07	3.81494e-07	PRP19_30C_WT_30C	C4_02760C_A	CGR1
1802.25	0.685164	0.0847901	8.08072	6.43881e-16	2.083e-15	PRP19_30C_WT_30C	C4_05760W_A	CGT1
6908.71	-1.14066	0.110617	-10.3118	6.23493e-25	2.78808e-24	PRP19_30C_WT_30C	C2_01270W_A	CHA1
12475.1	-0.581917	0.0664645	-8.7553	2.03555e-18	7.26414e-18	PRP19_30C_WT_30C	C6_02120W_A	CHC1
1881.32	0.294788	0.0838735	3.51468	0.000440289	0.00071169	PRP19_30C_WT_30C	C2_03320W_A	CHK1
304.837	-0.233275	0.145489	-1.60339	0.108849	0.132416	PRP19_30C_WT_30C	C1_04570C_A	CHL4
1249.76	1.39155	0.134135	10.3742	3.24884e-25	1.46737e-24	PRP19_30C_WT_30C	C1_11240C_A	CHO1
314.321	1.55419	0.179711	8.64829	5.2278e-18	1.82879e-17	PRP19_30C_WT_30C	CR_02540W_A	CHO2
1729.97	3.04023	0.147123	20.6645	7.2239e-95	1.3287e-93	PRP19_30C_WT_30C	C1_12600C_A	CHR1
5530.97	-0.0115562	0.0765919	-0.15088	0.88007	0.893281	PRP19_30C_WT_30C	C7_02770W_A	CHS1
1424.44	1.03883	0.0887876	11.7001	1.27231e-31	6.88412e-31	PRP19_30C_WT_30C	CR_09020C_A	CHS2
4834.35	1.66477	0.0690443	24.1117	1.88628e-128	5.80676e-127	PRP19_30C_WT_30C	C1_13110C_A	CHS3
3829.19	0.490069	0.0661718	7.40601	1.30153e-13	3.794e-13	PRP19_30C_WT_30C	C3_05700W_A	CHS4
9572.26	-0.423841	0.0717917	-5.90376	3.55317e-09	8.25193e-09	PRP19_30C_WT_30C	C2_04140W_A	CHS5
1295.18	0.146221	0.0746763	1.95806	0.0502226	0.0643135	PRP19_30C_WT_30C	C7_03060C_A	CHS6
450.971	0.447266	0.163448	2.73645	0.00621057	0.0089088	PRP19_30C_WT_30C	C1_06010W_A	CHS7
5078.56	-0.0889232	0.0564691	-1.57472	0.11532	0.139605	PRP19_30C_WT_30C	C3_00710W_A	CHS8
954.689	0.443631	0.115587	3.83805	0.000124013	0.000210034	PRP19_30C_WT_30C	CR_00180C_A	CHT1
17586.6	0.551181	0.126332	4.36294	1.28326e-05	2.35382e-05	PRP19_30C_WT_30C	C5_04130C_A	CHT2
6007.81	-0.231056	0.114466	-2.01855	0.0435337	0.0563275	PRP19_30C_WT_30C	CR_10110W_A	CHT3
339.205	-0.375482	0.152525	-2.46177	0.0138253	0.0190314	PRP19_30C_WT_30C	C2_02010C_A	CHT4
1790.58	3.41735	0.154952	22.0542	8.71205e-108	1.94491e-106	PRP19_30C_WT_30C	C6_01170W_A	CIC1
53.6101	0.146181	0.37492	0.3899	0.696611	0.726188	PRP19_30C_WT_30C	C6_01070C_A	CIP1
1685.87	-3.20151	0.138736	-23.0763	8.01063e-118	2.10108e-116	PRP19_30C_WT_30C	CR_02810W_A	CIRT4B
1283.7	0.0673383	0.0810241	0.83109	0.405923	0.444615	PRP19_30C_WT_30C	C1_00550W_A	CIS2
15337.5	2.91504	0.0981333	29.7049	6.63361e-194	6.46666e-192	PRP19_30C_WT_30C	CR_03500W_A	CIT1
4334.03	0.603778	0.0877209	6.88294	5.86287e-12	1.57737e-11	PRP19_30C_WT_30C	CR_10660W_A	CKA1
1127.54	0.667489	0.127322	5.24253	1.58391e-07	3.32054e-07	PRP19_30C_WT_30C	C2_04980C_A	CKA2
3744.99	0.378879	0.0737583	5.13677	2.79504e-07	5.7839e-07	PRP19_30C_WT_30C	C2_00300C_A	CKB1
1465.88	0.360114	0.107882	3.33802	0.000843762	0.00132559	PRP19_30C_WT_30C	C5_02760W_A	CKB2
966.666	0.250163	0.0923329	2.70936	0.00674137	0.00962888	PRP19_30C_WT_30C	C5_04070C_A	CKS1
1620.2	1.15983	0.105653	10.9778	4.88661e-28	2.39479e-27	PRP19_30C_WT_30C	C1_10210C_A	CLA4
4994.23	-0.820189	0.0678465	-12.0889	1.20918e-33	6.94065e-33	PRP19_30C_WT_30C	C2_01410C_A	CLB2
2977.6	-0.424219	0.0717141	-5.91543	3.3101e-09	7.70271e-09	PRP19_30C_WT_30C	C7_03940C_A	CLB4
7158.72	-0.472308	0.0756158	-6.24615	4.20683e-10	1.02738e-09	PRP19_30C_WT_30C	C4_01980C_A	CLC1
4917.45	0.952041	0.0806677	11.802	3.81152e-32	2.09625e-31	PRP19_30C_WT_30C	CR_07240C_A	CLG1
1550.6	-0.997463	0.0989937	-10.076	7.05191e-24	3.06552e-23	PRP19_30C_WT_30C	C5_01100C_A	CLN3
8257.49	-0.704043	0.080994	-8.69252	3.5448e-18	1.25202e-17	PRP19_30C_WT_30C	C4_06030W_A	CMD1
8950.89	-2.06446	0.0992379	-20.8031	4.05673e-96	7.58077e-95	PRP19_30C_WT_30C	C3_04550C_A	CMK1
2378.18	-0.603498	0.0809955	-7.45101	9.26301e-14	2.71508e-13	PRP19_30C_WT_30C	C2_10260C_A	CMK2
3661.29	0.308576	0.0747396	4.12869	3.64841e-05	6.44699e-05	PRP19_30C_WT_30C	C1_00730C_A	CMP1
1620.57	-0.326828	0.104303	-3.13345	0.00172765	0.00262297	PRP19_30C_WT_30C	C5_05160C_A	CNB1
5641.62	-0.068728	0.099067	-0.693753	0.487837	0.525868	PRP19_30C_WT_30C	C4_00040W_A	CNH1
2582.39	2.90187	0.104402	27.7952	4.95504e-170	3.16744e-168	PRP19_30C_WT_30C	C1_00560W_A	CNS1
8317.67	-0.178065	0.0689473	-2.58262	0.0098054	0.0137452	PRP19_30C_WT_30C	C2_06020W_A	CNT
501.73	-0.104276	0.16569	-0.629342	0.529125	0.566252	PRP19_30C_WT_30C	C2_09790W_A	COE1
778.16	0.128614	0.10375	1.23966	0.215103	0.248644	PRP19_30C_WT_30C	C7_01590C_A	COE2
9378.02	-1.66559	0.0563253	-29.5709	3.53842e-192	3.36524e-190	PRP19_30C_WT_30C	C5_00370W_A	COF1
2006.08	-0.154088	0.0702517	-2.19337	0.0282809	0.0374412	PRP19_30C_WT_30C	C2_05680W_A	COG4
403.614	-0.679302	0.135021	-5.03107	4.87745e-07	9.92975e-07	PRP19_30C_WT_30C	C1_07900W_A	COI1
4321.31	0.153004	0.0623864	2.45253	0.0141856	0.0194998	PRP19_30C_WT_30C	C6_01840C_A	COQ3
1835.42	-0.655046	0.0811156	-8.07546	6.72242e-16	2.17294e-15	PRP19_30C_WT_30C	C1_03160C_A	COQ4
5220.52	0.00573343	0.0595022	0.0963566	0.923237	0.932323	PRP19_30C_WT_30C	C2_05470W_A	COQ5
5545.69	-0.948997	0.0707986	-13.4042	5.71488e-41	4.01276e-40	PRP19_30C_WT_30C	C1_03550C_A	COQ6
3200.85	0.563257	0.0816759	6.89624	5.33969e-12	1.44058e-11	PRP19_30C_WT_30C	C4_04310W_A	COX11
12930.7	-0.450112	0.064432	-6.98585	2.83144e-12	7.7697e-12	PRP19_30C_WT_30C	C2_01590W_A	COX13
8528.98	-1.82736	0.0839517	-21.7668	4.7889e-105	1.03359e-103	PRP19_30C_WT_30C	C6_00720C_A	COX15
106.896	0.987008	0.343729	2.87147	0.00408568	0.00598177	PRP19_30C_WT_30C	C2_01180W_A	COX17
503.517	-0.0869915	0.117345	-0.741333	0.458491	0.497397	PRP19_30C_WT_30C	C1_13410W_A	COX19
16613	-0.409973	0.0706906	-5.79954	6.64986e-09	1.51845e-08	PRP19_30C_WT_30C	C2_01620W_A	COX4
5883.92	0.0552099	0.119725	0.461141	0.644697	0.677598	PRP19_30C_WT_30C	C1_09030C_A	COX5
7601.76	-0.35731	0.11344	-3.14978	0.00163395	0.00248782	PRP19_30C_WT_30C	C2_03470C_A	COX6
525.572	-0.685297	0.332534	-2.06084	0.0393188	0.0512537	PRP19_30C_WT_30C	C3_02400C_A	COX7
13237.8	-0.221103	0.0501398	-4.40972	1.03505e-05	1.9131e-05	PRP19_30C_WT_30C	C2_05920C_A	COX8
5256.34	-0.405368	0.134664	-3.01021	0.00261064	0.00388739	PRP19_30C_WT_30C	C2_05930W_A	COX9
433.1	0.530261	0.188763	2.80913	0.00496754	0.00720614	PRP19_30C_WT_30C	C4_01550C_A	CPA1
472.546	0.630255	0.137773	4.5746	4.7712e-06	9.09311e-06	PRP19_30C_WT_30C	CR_01330W_A	CPA2
571.736	0.47196	0.107553	4.38815	1.14321e-05	2.10404e-05	PRP19_30C_WT_30C	C1_07370C_A	CPH1
5688.96	0.150625	0.143953	1.04635	0.295401	0.332461	PRP19_30C_WT_30C	C6_00280W_A	CPH2
922.593	0.705576	0.100114	7.04769	1.81911e-12	5.04265e-12	PRP19_30C_WT_30C	C1_10000C_A	CPP1
10851.6	-0.109165	0.0488521	-2.23459	0.0254441	0.0338849	PRP19_30C_WT_30C	C2_02320C_A	CPR3
23010.3	-0.154116	0.0750208	-2.05431	0.0399456	0.0520129	PRP19_30C_WT_30C	CR_10670W_A	CPR6
7695.76	-0.292918	0.0533631	-5.48916	4.03853e-08	8.76652e-08	PRP19_30C_WT_30C	C7_03360W_A	CPY1
1872.85	-0.114479	0.0933187	-1.22675	0.219915	0.253455	PRP19_30C_WT_30C	CR_01980C_A	CRC1
1646.31	2.62566	0.157626	16.6575	2.66734e-62	2.8212e-61	PRP19_30C_WT_30C	C4_01160W_A	CRD2
687.208	-3.0661	0.173541	-17.6679	7.41628e-70	8.95311e-69	PRP19_30C_WT_30C	CR_04960C_A	CRG1
4930.59	0.223268	0.0822283	2.71522	0.00662321	0.00946588	PRP19_30C_WT_30C	C4_02900C_A	CRH11
68.5091	-0.746262	0.265676	-2.80892	0.00497081	0.00720998	PRP19_30C_WT_30C	C5_04800W_A	CRH12
3172.83	-1.29221	0.0854267	-15.1266	1.08208e-51	9.34186e-51	PRP19_30C_WT_30C	C2_04930C_A	CRK1
1976.44	0.331505	0.0848992	3.90469	9.43463e-05	0.000161236	PRP19_30C_WT_30C	C1_01420C_A	CRL1
4520.85	-0.0936874	0.0593288	-1.57912	0.114308	0.138481	PRP19_30C_WT_30C	CR_00520C_A	CRM1
7712.79	-1.20516	0.0711529	-16.9376	2.37711e-64	2.6184e-63	PRP19_30C_WT_30C	C7_01850C_A	CRN1
10253.1	-2.70744	0.112431	-24.0809	3.96796e-128	1.21511e-126	PRP19_30C_WT_30C	C1_09250W_A	CRP1
1550.05	0.0989173	0.070126	1.41056	0.158373	0.187496	PRP19_30C_WT_30C	C3_05780C_A	CRZ1
298.715	0.933811	0.214883	4.34566	1.38855e-05	2.53999e-05	PRP19_30C_WT_30C	CR_07060C_A	CRZ2
2881.73	-0.760979	0.0932941	-8.15677	3.44098e-16	1.12249e-15	PRP19_30C_WT_30C	C7_00090C_A	CSA1
3268.75	-0.374083	0.0674696	-5.54447	2.94851e-08	6.47488e-08	PRP19_30C_WT_30C	C3_03890W_A	CSC25
1538.25	-0.0174679	0.0859343	-0.20327	0.838924	0.856123	PRP19_30C_WT_30C	C3_00860W_A	CSE4
7362.26	-0.459915	0.0863734	-5.32472	1.01107e-07	2.14656e-07	PRP19_30C_WT_30C	C1_04020C_A	CSH1
3595.16	-0.070223	0.0736411	-0.953585	0.340294	0.378148	PRP19_30C_WT_30C	C4_03390W_A	CSH3
566.897	2.63853	0.327671	8.05238	8.11986e-16	2.61166e-15	PRP19_30C_WT_30C	C1_12310C_A	CSI2
1725.66	0.527348	0.0759817	6.94045	3.90842e-12	1.06327e-11	PRP19_30C_WT_30C	CR_10740W_A	CSM1
1223.99	0.300289	0.088059	3.41009	0.00064941	0.00103555	PRP19_30C_WT_30C	C2_06130W_A	CSM3
479.509	0.590428	0.104889	5.62907	1.81187e-08	4.03027e-08	PRP19_30C_WT_30C	C4_06510C_A	CSO99
145.387	0.60017	0.264876	2.26585	0.0234603	0.0313895	PRP19_30C_WT_30C	CR_05430W_A	CSP1
104.84	-2.96301	0.29038	-10.2039	1.90467e-24	8.41419e-24	PRP19_30C_WT_30C	C4_00720W_A	CSP2
11442.3	-1.3024	0.0907637	-14.3493	1.07607e-46	8.45394e-46	PRP19_30C_WT_30C	CR_01470W_A	CSP37
506.991	0.903208	0.14176	6.37138	1.8734e-10	4.66078e-10	PRP19_30C_WT_30C	C4_04850C_A	CSR1
4749.58	0.612686	0.109638	5.58826	2.29351e-08	5.06885e-08	PRP19_30C_WT_30C	C5_02340C_A	CST20
170.347	-2.575	0.231483	-11.1239	9.59478e-29	4.78022e-28	PRP19_30C_WT_30C	C6_04430W_A	CST5
278.043	0.31801	0.150293	2.11594	0.0343498	0.0450627	PRP19_30C_WT_30C	C5_04580C_A	CSU57
1944.74	0.250513	0.0716576	3.49598	0.000472332	0.000761065	PRP19_30C_WT_30C	C6_01830W_A	CTA1
6530.25	0.0352701	0.100244	0.351844	0.724955	0.751953	PRP19_30C_WT_30C	C1_00040W_A	CTA2
11016.5	0.0937342	0.0946252	0.990584	0.321889	0.359136	PRP19_30C_WT_30C	C5_05500C_A	CTA24
5246.24	0.0136311	0.101641	0.134111	0.893315	0.905389	PRP19_30C_WT_30C	CR_10860C_A	CTA26
9386.35	-0.119816	0.0693135	-1.72861	0.0838781	0.103974	PRP19_30C_WT_30C	C1_11540C_A	CTA3
4334	-0.403379	0.08426	-4.78731	1.6903e-06	3.32377e-06	PRP19_30C_WT_30C	C3_05930W_A	CTA4
735.795	0.160285	0.13256	1.20915	0.226606	0.26055	PRP19_30C_WT_30C	C4_07070W_A	CTA6
2473.5	-0.684502	0.0623445	-10.9793	4.804e-28	2.35628e-27	PRP19_30C_WT_30C	C5_02700W_A	CTA7
1720.87	1.10215	0.111755	9.86218	6.07145e-23	2.55573e-22	PRP19_30C_WT_30C	C1_09170W_A	CTA8
1354.89	-1.83703	0.0876679	-20.9544	1.70902e-97	3.30994e-96	PRP19_30C_WT_30C	C1_01270W_A	CTA9
1243.27	1.2762	0.123702	10.3168	5.91661e-25	2.64776e-24	PRP19_30C_WT_30C	C2_01890W_A	CTF1
2146.58	0.0792588	0.0695022	1.14038	0.254129	0.289267	PRP19_30C_WT_30C	CR_01150C_A	CTF18
140.381	-0.0257576	0.26363	-0.0977034	0.922168	0.931323	PRP19_30C_WT_30C	C6_02130C_A	CTF5
312.107	0.53381	0.179082	2.98082	0.00287478	0.00427037	PRP19_30C_WT_30C	C5_00740W_A	CTF8
7232.99	-1.52782	0.0755357	-20.2265	5.72313e-91	9.90372e-90	PRP19_30C_WT_30C	CR_10360C_A	CTM1
69.2386	-0.882156	0.280405	-3.14601	0.00165516	0.0025179	PRP19_30C_WT_30C	C3_04000C_A	CTN3
1427.91	-0.00595674	0.0788546	-0.0755408	0.939784	0.946582	PRP19_30C_WT_30C	C3_04270C_A	CTP1
8232.15	-0.43801	0.0988099	-4.43286	9.29922e-06	1.72615e-05	PRP19_30C_WT_30C	C6_00790C_A	CTR1
1159.58	-0.211653	0.0818473	-2.58595	0.00971108	0.0136293	PRP19_30C_WT_30C	C1_08620W_A	CTR2
4106.54	-0.6904	0.0858717	-8.03991	8.99044e-16	2.88296e-15	PRP19_30C_WT_30C	C1_05170C_A	CUE5
3899.7	-1.04111	0.10427	-9.98471	1.77823e-23	7.62806e-23	PRP19_30C_WT_30C	C5_04560C_A	CUP1
2133.21	0.227174	0.0904942	2.51037	0.0120606	0.0167162	PRP19_30C_WT_30C	C1_13640W_A	CUP2
7757.26	-0.878851	0.0591017	-14.8701	5.14993e-50	4.31856e-49	PRP19_30C_WT_30C	C3_04390W_A	CUP5
5266.94	1.73222	0.113529	15.2579	1.45906e-52	1.27947e-51	PRP19_30C_WT_30C	C7_02040C_A	CUP9
286.823	1.61361	0.202895	7.95292	1.82169e-15	5.77825e-15	PRP19_30C_WT_30C	C2_10100W_A	CWC22
2513.37	-0.85812	0.0731955	-11.7237	9.63984e-32	5.2523e-31	PRP19_30C_WT_30C	C4_06100W_A	CWH41
4141.76	-0.767898	0.0597974	-12.8417	9.57968e-38	6.18109e-37	PRP19_30C_WT_30C	CR_01290C_A	CWH43
598.18	-1.35758	0.138124	-9.82867	8.47341e-23	3.5464e-22	PRP19_30C_WT_30C	C1_02250W_A	CWH8
3030.81	0.520733	0.0894265	5.82302	5.77921e-09	1.32403e-08	PRP19_30C_WT_30C	CR_05530C_A	CWT1
615.307	-1.83233	0.104972	-17.4555	3.12574e-68	3.66749e-67	PRP19_30C_WT_30C	C1_13630W_A	CYB2
3347.03	-0.198817	0.0741915	-2.67978	0.00736698	0.010465	PRP19_30C_WT_30C	C7_00700W_A	CYB5
7964.61	0.868783	0.0624279	13.9166	5.02394e-44	3.75768e-43	PRP19_30C_WT_30C	C2_10110W_A	CYC1
2110.33	1.17191	0.0822086	14.2553	4.15281e-46	3.21719e-45	PRP19_30C_WT_30C	C5_01130W_A	CYC3
1912.04	-0.415716	0.103671	-4.00996	6.07292e-05	0.00010559	PRP19_30C_WT_30C	C1_06690W_A	CYK3
4093.88	0.557721	0.0636901	8.75679	2.00889e-18	7.17119e-18	PRP19_30C_WT_30C	C3_06230W_A	CYM1
29911.2	-0.87335	0.0715319	-12.2092	2.7748e-34	1.62542e-33	PRP19_30C_WT_30C	C7_02380C_A	CYP1
12570.3	-0.0533046	0.091437	-0.582965	0.559917	0.596259	PRP19_30C_WT_30C	C3_06360C_A	CYP5
5315.58	-0.148647	0.0508274	-2.92454	0.00344971	0.00508502	PRP19_30C_WT_30C	C7_03070C_A	CYR1
24571.8	0.120257	0.0883064	1.36182	0.173256	0.203816	PRP19_30C_WT_30C	CR_08340W_A	CYS3
11943.6	0.236483	0.0515806	4.58472	4.5459e-06	8.67644e-06	PRP19_30C_WT_30C	C1_01870C_A	CYS4
23822.1	-0.191433	0.0787249	-2.43167	0.0150292	0.0206014	PRP19_30C_WT_30C	C2_04950C_A	CYT1
968.198	1.16105	0.0964418	12.0388	2.2208e-33	1.26357e-32	PRP19_30C_WT_30C	C4_02130W_A	CYT2
820.492	-0.0744535	0.120832	-0.616175	0.537779	0.57462	PRP19_30C_WT_30C	C4_06820C_A	CZF1
657.662	-0.69599	0.122577	-5.67797	1.36302e-08	3.05336e-08	PRP19_30C_WT_30C	C6_04600W_A	DAC1
82.9931	-0.263921	0.240702	-1.09646	0.272877	0.309013	PRP19_30C_WT_30C	C1_13710C_A	DAD1
386.418	0.154107	0.13855	1.11228	0.266016	0.301712	PRP19_30C_WT_30C	C2_05210W_A	DAD2
367.71	0.144303	0.135339	1.06623	0.286318	0.323016	PRP19_30C_WT_30C	CR_06160C_A	DAD3
894.982	-0.259123	0.0772345	-3.35502	0.000793587	0.00125164	PRP19_30C_WT_30C	CR_08010W_A	DAD4
2713.27	0.262936	0.113351	2.31967	0.0203589	0.0274218	PRP19_30C_WT_30C	C4_01010C_A	DAG7
35495.9	-3.8402	0.0923431	-41.5862	0	0	PRP19_30C_WT_30C	C1_09190C_A	DAK2
8570.11	-0.783196	0.0809804	-9.67142	3.98791e-22	1.63342e-21	PRP19_30C_WT_30C	C3_00180C_A	DAL1
1422.65	0.201561	0.0791719	2.54586	0.0109008	0.0151861	PRP19_30C_WT_30C	C3_03140C_A	DAL4
846.184	0.335686	0.102052	3.28936	0.00100415	0.00156537	PRP19_30C_WT_30C	C3_03120C_A	DAL5
44983.7	-0.483852	0.0732075	-6.60932	3.86091e-11	9.92417e-11	PRP19_30C_WT_30C	C1_13850C_A	DAL7
111.231	-0.237149	0.390384	-0.607476	0.543535	0.580346	PRP19_30C_WT_30C	C3_04160W_A	DAL8
549.214	0.68539	0.10772	6.36269	1.98248e-10	4.92692e-10	PRP19_30C_WT_30C	CR_01030W_A	DAL81
261.576	-0.996234	0.132583	-7.51404	5.73314e-14	1.69874e-13	PRP19_30C_WT_30C	C3_03640W_A	DAL9
1577.35	-0.827553	0.0894363	-9.25298	2.18316e-20	8.39534e-20	PRP19_30C_WT_30C	C1_09730W_A	DAM1
1387.64	-0.389865	0.0840094	-4.64073	3.47173e-06	6.67527e-06	PRP19_30C_WT_30C	C1_03670C_A	DAO1
1248.95	-0.681553	0.0784331	-8.6896	3.63718e-18	1.2831e-17	PRP19_30C_WT_30C	C4_03380C_A	DAO2
4852.62	-2.40762	0.0997734	-24.1309	1.18636e-128	3.68117e-127	PRP19_30C_WT_30C	CR_04060C_A	DAP1
1236.85	-0.700928	0.102164	-6.86082	6.84645e-12	1.83398e-11	PRP19_30C_WT_30C	C5_02970W_A	DAP2
564.746	-0.219797	0.123678	-1.77717	0.0755403	0.094379	PRP19_30C_WT_30C	C2_06670C_A	DBF2
2003.65	1.93795	0.0803527	24.1181	1.61583e-128	4.98734e-127	PRP19_30C_WT_30C	C7_02950C_A	DBF4
13476.4	1.94852	0.0981808	19.8462	1.18744e-87	1.97591e-86	PRP19_30C_WT_30C	CR_02530W_A	DBP2
3650.77	1.97825	0.118235	16.7316	7.7126e-63	8.21694e-62	PRP19_30C_WT_30C	C1_10030W_A	DBP3
8417.62	0.153963	0.0555334	2.77245	0.00556362	0.0080221	PRP19_30C_WT_30C	C3_01860C_A	DBP5
5911.56	1.93519	0.0853325	22.6783	7.34225e-114	1.81202e-112	PRP19_30C_WT_30C	C7_01200C_A	DBP7
2759.69	3.43241	0.132986	25.8104	6.78178e-147	2.81324e-145	PRP19_30C_WT_30C	CR_05630W_A	DBP8
1137.45	0.513586	0.0925765	5.5477	2.89456e-08	6.35999e-08	PRP19_30C_WT_30C	C6_02050W_A	DBR1
764.034	0.6642	0.0871276	7.62331	2.47256e-14	7.44123e-14	PRP19_30C_WT_30C	C7_00370W_A	DCC1
237.333	0.0136294	0.144772	0.0941439	0.924995	0.933868	PRP19_30C_WT_30C	C3_02550C_A	DCG1
3913.57	-0.0674334	0.133757	-0.504149	0.614157	0.648705	PRP19_30C_WT_30C	C2_04050C_A	DCK1
4696.04	-0.217	0.11471	-1.89172	0.0585278	0.0743143	PRP19_30C_WT_30C	C2_04040C_A	DCK2
9177.42	-0.349275	0.0735395	-4.74949	2.03934e-06	3.98333e-06	PRP19_30C_WT_30C	CR_08120C_A	DCP2
2361.79	-0.489052	0.0625702	-7.81604	5.45095e-15	1.69588e-14	PRP19_30C_WT_30C	C4_04830W_A	DCR1
5104.59	-0.23903	0.0747448	-3.19795	0.00138407	0.00212506	PRP19_30C_WT_30C	C2_01360C_A	DCW1
213.281	0.420368	0.169402	2.48148	0.0130837	0.0180615	PRP19_30C_WT_30C	C3_02560W_A	DDC1
10456.2	-0.0709647	0.0989313	-0.717312	0.473181	0.511767	PRP19_30C_WT_30C	C1_14420W_A	DDI1
2953.69	-1.07304	0.104835	-10.2355	1.3744e-24	6.09218e-24	PRP19_30C_WT_30C	C2_09220W_A	DDR48
9055.31	0.857232	0.0757188	11.3213	1.02987e-29	5.27703e-29	PRP19_30C_WT_30C	C3_06100C_A	DED1
20405.4	-0.127214	0.0662895	-1.91907	0.054975	0.0700237	PRP19_30C_WT_30C	C7_03670W_A	DED81
15747.2	0.54848	0.272336	2.01398	0.0440113	0.056914	PRP19_30C_WT_30C	CR_09880W_A	DEF1
770.306	-0.0339891	0.0974158	-0.348907	0.727159	0.753704	PRP19_30C_WT_30C	CR_03490W_A	DEM1
14894.9	-2.50277	0.106093	-23.5904	4.83057e-123	1.36823e-121	PRP19_30C_WT_30C	C5_05480W_A	DES1
232.57	-0.460285	0.179951	-2.55783	0.0105328	0.0146979	PRP19_30C_WT_30C	C2_08970C_A	DFG10
1886.83	-1.33881	0.0725637	-18.4501	5.20019e-76	7.0817e-75	PRP19_30C_WT_30C	C2_03400C_A	DFG16
3782.13	-0.417671	0.0753482	-5.54321	2.96978e-08	6.51548e-08	PRP19_30C_WT_30C	C2_00520W_A	DFG5
4221.01	0.976229	0.0780761	12.5035	7.13931e-36	4.36341e-35	PRP19_30C_WT_30C	C7_00360W_A	DFI1
179.727	-0.0810867	0.19405	-0.417864	0.676046	0.707243	PRP19_30C_WT_30C	C7_03130C_A	DFR1
1339.44	-1.2257	0.114391	-10.715	8.6595e-27	4.09123e-26	PRP19_30C_WT_30C	C1_07070C_A	DHH1
65.3372	-0.39734	0.321736	-1.23499	0.216836	0.25035	PRP19_30C_WT_30C	C3_05340W_A	DIE2
1378.26	4.42448	0.259746	17.0339	4.60431e-65	5.17896e-64	PRP19_30C_WT_30C	C1_13730C_A	DIM1
6836.04	2.75872	0.0937022	29.4413	1.62506e-190	1.48515e-188	PRP19_30C_WT_30C	C1_08290C_A	DIP2
4921.64	0.480787	0.118506	4.05706	4.96937e-05	8.68934e-05	PRP19_30C_WT_30C	C1_02530C_A	DIP5
206.598	-0.474728	0.169234	-2.80516	0.00502911	0.00728823	PRP19_30C_WT_30C	CR_04630C_A	DIT2
2921.82	0.595968	0.0798952	7.45938	8.69325e-14	2.55319e-13	PRP19_30C_WT_30C	C1_10480W_A	DJP1
3169.38	-0.331615	0.0910057	-3.64389	0.000268546	0.000442333	PRP19_30C_WT_30C	C2_02980C_A	DLD1
1032.79	-3.48682	0.145193	-24.0151	1.93238e-127	5.87143e-126	PRP19_30C_WT_30C	C3_07360W_A	DLD2
1184.76	1.79696	0.118947	15.1073	1.45012e-51	1.24823e-50	PRP19_30C_WT_30C	C1_12560C_A	DLH1
1477.33	0.757713	0.0864048	8.76934	1.79723e-18	6.42935e-18	PRP19_30C_WT_30C	C6_00320C_A	DNA2
4635.76	0.0695817	0.0762123	0.912998	0.361243	0.399643	PRP19_30C_WT_30C	C3_05520C_A	DNM1
7900.81	-0.350064	0.060124	-5.82238	5.80164e-09	1.32865e-08	PRP19_30C_WT_30C	C1_09660W_A	DOA1
2518.92	-0.192609	0.0642329	-2.9986	0.0027122	0.00403501	PRP19_30C_WT_30C	C1_14000C_A	DOA4
2057.65	-1.74132	0.0943516	-18.4556	4.69956e-76	6.4074e-75	PRP19_30C_WT_30C	C6_01900C_A	DOG1
2483.97	-0.604732	0.0731192	-8.2705	1.33398e-16	4.42189e-16	PRP19_30C_WT_30C	CR_03070W_A	DOM34
1866.11	-1.31297	0.105597	-12.4339	1.71177e-35	1.03699e-34	PRP19_30C_WT_30C	C1_13920W_A	DOS2
4152.09	0.220824	0.0673335	3.27956	0.00103969	0.00161797	PRP19_30C_WT_30C	C3_06300W_A	DOT1
2674.1	2.65595	0.100608	26.3989	1.40974e-153	6.92907e-152	PRP19_30C_WT_30C	C4_03440C_A	DOT4
3789.39	-1.83827	0.102175	-17.9913	2.27825e-72	2.85343e-71	PRP19_30C_WT_30C	C3_00480C_A	DOT5
1908.28	0.822725	0.0901101	9.13022	6.83601e-20	2.58294e-19	PRP19_30C_WT_30C	CR_01580C_A	DOT6
1411.68	0.241547	0.104016	2.32221	0.0202216	0.0272495	PRP19_30C_WT_30C	CR_09900C_A	DPB2
3073.91	0.365082	0.0764766	4.77378	1.80799e-06	3.54744e-06	PRP19_30C_WT_30C	C2_00430C_A	DPB4
5962.43	-0.356574	0.0624158	-5.71288	1.11082e-08	2.49987e-08	PRP19_30C_WT_30C	C1_08010W_A	DPM1
759.746	-0.612942	0.293953	-2.08517	0.0370535	0.0484629	PRP19_30C_WT_30C	C6_00420W_A	DPM2
2013.63	-0.0971724	0.096215	-1.00995	0.312519	0.349942	PRP19_30C_WT_30C	C4_01920W_A	DPM3
286.81	-1.06779	0.156291	-6.83209	8.36855e-12	2.23505e-11	PRP19_30C_WT_30C	C1_11470C_A	DPP1
896.31	-0.404811	0.0910517	-4.44594	8.75074e-06	1.62796e-05	PRP19_30C_WT_30C	C1_11640C_A	DPP2
82.9323	-0.177856	0.282213	-0.630219	0.528551	0.56569	PRP19_30C_WT_30C	C7_02500C_A	DPP3
19009.4	-0.168361	0.0543985	-3.09495	0.00196847	0.00296818	PRP19_30C_WT_30C	CR_03170W_A	DPS1-1
4372.6	-1.00717	0.0975047	-10.3294	5.18611e-25	2.32352e-24	PRP19_30C_WT_30C	C2_07260C_A	DQD1
915.917	0.0998429	0.0874941	1.14114	0.253812	0.289019	PRP19_30C_WT_30C	CR_02650C_A	DRE2
10292.3	0.979871	0.0755063	12.9773	1.64489e-38	1.09143e-37	PRP19_30C_WT_30C	C1_08100W_A	DRG1
10635.8	2.35384	0.112515	20.9202	3.50309e-97	6.72893e-96	PRP19_30C_WT_30C	CR_10550W_A	DRS1
1040.2	-0.70975	0.112095	-6.3317	2.42474e-10	5.99421e-10	PRP19_30C_WT_30C	C2_08490W_A	DSE1
197.461	-0.792896	0.166368	-4.76591	1.88e-06	3.68378e-06	PRP19_30C_WT_30C	CR_06940W_A	DSL1
6386.55	-0.325264	0.0851174	-3.82136	0.00013272	0.00022426	PRP19_30C_WT_30C	C3_03010C_A	DTD2
1653.72	-0.421147	0.0921121	-4.57211	4.82839e-06	9.1961e-06	PRP19_30C_WT_30C	C7_03020C_A	DUG3
1425.83	0.569475	0.0809032	7.03896	1.93678e-12	5.3611e-12	PRP19_30C_WT_30C	C5_05100C_A	DUN1
593.904	-0.734789	0.113939	-6.44897	1.12614e-10	2.82878e-10	PRP19_30C_WT_30C	C4_04220W_A	DUO1
1248.63	-2.2257	0.09083	-24.5041	1.33682e-132	4.36819e-131	PRP19_30C_WT_30C	C1_04660W_A	DUR1
21.84	-2.52706	0.514541	-4.91128	9.0484e-07	1.80999e-06	PRP19_30C_WT_30C	C1_04650W_A	DUR3
347.649	0.46173	0.127296	3.62723	0.000286483	0.000470449	PRP19_30C_WT_30C	C1_13800C_A	DUR32
36.0961	-0.831758	0.41193	-2.01917	0.0434694	0.0562506	PRP19_30C_WT_30C	C3_04570C_A	DUR35
742.217	-0.221481	0.11054	-2.00363	0.04511	0.0581997	PRP19_30C_WT_30C	C1_13980C_A	DUR7
1776.79	0.561646	0.0730703	7.68638	1.51362e-14	4.60383e-14	PRP19_30C_WT_30C	C5_00290W_A	DUS4
2091.49	0.339747	0.0972515	3.49349	0.000476747	0.000767757	PRP19_30C_WT_30C	C1_01330C_A	DUT1
5215.75	0.828572	0.0670592	12.3558	4.5311e-35	2.71125e-34	PRP19_30C_WT_30C	C3_05210C_A	DYN1
742.144	0.308559	0.130925	2.35677	0.0184348	0.0249711	PRP19_30C_WT_30C	C2_08280W_A	EAF3
1482.27	-0.121096	0.0984866	-1.22957	0.218857	0.252335	PRP19_30C_WT_30C	C1_08510W_A	EAF6
4560.08	-0.0358802	0.0743632	-0.4825	0.629451	0.663541	PRP19_30C_WT_30C	CR_04130C_A	EAF7
1615.37	-0.861669	0.142883	-6.03058	1.63376e-09	3.8625e-09	PRP19_30C_WT_30C	C2_09530W_A	EAP1
1439.07	-1.91806	0.154125	-12.4448	1.4921e-35	9.05792e-35	PRP19_30C_WT_30C	C6_01180C_A	EBP1
1856.89	0.12269	0.07104	1.72706	0.0841573	0.104298	PRP19_30C_WT_30C	C2_02880C_A	EBP7
1171.31	0.403251	0.645499	0.624713	0.532159	0.569031	PRP19_30C_WT_30C	C4_03470C_A	ECE1
886.943	-1.20973	0.145802	-8.29704	1.0674e-16	3.55131e-16	PRP19_30C_WT_30C	CR_08690C_A	ECI1
1305.76	2.62062	0.154336	16.98	1.15505e-64	1.28438e-63	PRP19_30C_WT_30C	C4_04100C_A	ECM1
8776.04	-0.153337	0.084256	-1.8199	0.0687746	0.0864431	PRP19_30C_WT_30C	C3_03030C_A	ECM14
1602.88	-2.48756	0.0988831	-25.1566	1.19698e-139	4.50232e-138	PRP19_30C_WT_30C	C3_06480C_A	ECM15
17879.5	-0.50128	0.0968944	-5.17347	2.29784e-07	4.7753e-07	PRP19_30C_WT_30C	C2_06170C_A	ECM17
1289.67	0.600965	0.0853421	7.04184	1.89724e-12	5.25674e-12	PRP19_30C_WT_30C	C3_03630W_A	ECM18
2200.75	-1.09935	0.0887398	-12.3885	3.01548e-35	1.81363e-34	PRP19_30C_WT_30C	C1_10180C_A	ECM21
1484.33	-0.881584	0.0955876	-9.22279	2.89468e-20	1.10877e-19	PRP19_30C_WT_30C	CR_07530C_A	ECM22
442.118	0.108921	0.125986	0.864551	0.387285	0.425916	PRP19_30C_WT_30C	C1_13310W_A	ECM25
82466.1	-0.352528	0.0586323	-6.01252	1.82666e-09	4.309e-09	PRP19_30C_WT_30C	C3_07260C_A	ECM29
1760.03	-1.49087	0.0804152	-18.5396	9.89247e-77	1.35984e-75	PRP19_30C_WT_30C	C2_02400W_A	ECM3
33562.5	-0.843252	0.057498	-14.6658	1.06786e-48	8.7478e-48	PRP19_30C_WT_30C	C1_03190C_A	ECM33
413.486	-0.718262	0.191146	-3.75765	0.000171516	0.000286709	PRP19_30C_WT_30C	C5_02460C_A	ECM331
405.641	-1.60592	0.155939	-10.2984	7.16606e-25	3.20323e-24	PRP19_30C_WT_30C	C4_03540C_A	ECM38
1854.86	0.139843	0.0884795	1.58052	0.113988	0.138123	PRP19_30C_WT_30C	C7_02970W_A	ECM39
4663.77	-1.7947	0.0771373	-23.2663	9.71936e-120	2.6258e-118	PRP19_30C_WT_30C	CR_02130W_A	ECM4
447.768	-0.555007	0.150072	-3.69827	0.000217072	0.000360289	PRP19_30C_WT_30C	C7_02150C_A	ECM42
1281.18	-0.486238	0.0846777	-5.74222	9.34432e-09	2.1139e-08	PRP19_30C_WT_30C	C4_00180W_A	ECM7
115.111	-0.745657	0.194728	-3.82923	0.000128543	0.000217455	PRP19_30C_WT_30C	C1_07830C_A	ECO1
1504.88	0.865808	0.0975411	8.87635	6.90921e-19	2.51396e-18	PRP19_30C_WT_30C	C4_05190C_A	EDC3
49676.3	-0.547672	0.0875218	-6.25755	3.91061e-10	9.56434e-10	PRP19_30C_WT_30C	C4_04480C_A	EFB1
5947.12	0.778502	0.131341	5.92734	3.07889e-09	7.18184e-09	PRP19_30C_WT_30C	CR_07890W_A	EFG1
177.289	0.80756	0.343645	2.34998	0.0187744	0.025387	PRP19_30C_WT_30C	C2_06340W_A	EFH1
197249	-0.316234	0.098301	-3.217	0.0012954	0.00199573	PRP19_30C_WT_30C	C2_03100W_A	EFT2
37985.1	-0.233141	0.0689543	-3.38109	0.000722	0.00114475	PRP19_30C_WT_30C	C1_11650W_A	EGD1
29810.8	-0.263003	0.0794937	-3.30847	0.00093806	0.00146765	PRP19_30C_WT_30C	C3_04140C_A	EGD2
417.55	-1.21284	0.121457	-9.98573	1.75998e-23	7.55257e-23	PRP19_30C_WT_30C	C1_03320C_A	EHD3
4818.86	-0.950701	0.0781163	-12.1703	4.4726e-34	2.6082e-33	PRP19_30C_WT_30C	C1_03390W_A	EHT1
11863.6	-0.213072	0.0687379	-3.09978	0.00193664	0.00292169	PRP19_30C_WT_30C	CR_10490W_A	EIF4E
2720.11	0.147915	0.0646636	2.28746	0.0221691	0.0297436	PRP19_30C_WT_30C	C5_00340W_A	EIP1
162.139	0.243733	0.19519	1.2487	0.211776	0.245185	PRP19_30C_WT_30C	C1_03810C_A	ELA1
705.508	-0.194005	0.129865	-1.49389	0.135204	0.16172	PRP19_30C_WT_30C	C1_04550W_A	ELC1
11138.2	2.01274	0.092402	21.7824	3.40457e-105	7.40273e-104	PRP19_30C_WT_30C	CR_09370W_A	ELF1
4022.83	3.09449	0.0918788	33.6801	1.12907e-248	2.53998e-246	PRP19_30C_WT_30C	C3_06060W_A	ELP3
5347.29	0.0212753	0.0883409	0.240831	0.809686	0.82976	PRP19_30C_WT_30C	C2_00120C_A	EMC9
3045.78	0.089753	0.067327	1.33309	0.182502	0.21394	PRP19_30C_WT_30C	CR_07590W_A	EMP24
3993.67	0.0559519	0.0637694	0.877409	0.380264	0.418706	PRP19_30C_WT_30C	CR_07180W_A	EMP46
1066.08	0.376915	0.117273	3.214	0.00130902	0.00201512	PRP19_30C_WT_30C	C4_02550C_A	EMP70
3609.8	0.023719	0.0772187	0.307167	0.758717	0.782669	PRP19_30C_WT_30C	C1_00390W_A	ENA2
22550.5	1.98974	0.126722	15.7017	1.47297e-55	1.36752e-54	PRP19_30C_WT_30C	C7_02910W_A	ENA21
777.915	-0.186568	0.160386	-1.16324	0.244732	0.279523	PRP19_30C_WT_30C	C3_01400W_A	END3
4594.01	-0.551932	0.085308	-6.46987	9.80855e-11	2.47285e-10	PRP19_30C_WT_30C	C1_03680W_A	ENG1
472177	-1.99838	0.0987283	-20.2412	4.24504e-91	7.37868e-90	PRP19_30C_WT_30C	C1_08500C_A	ENO1
2371.01	3.55666	0.177678	20.0175	3.87604e-89	6.57129e-88	PRP19_30C_WT_30C	C7_03700C_A	ENP1
3179.12	4.1303	0.153462	26.9141	1.50217e-159	8.02394e-158	PRP19_30C_WT_30C	C7_03540C_A	ENP2
13620.9	-0.294737	0.0623507	-4.72708	2.27769e-06	4.4363e-06	PRP19_30C_WT_30C	C2_02340C_A	ENT3
1371.09	-0.411958	0.0824372	-4.99723	5.81583e-07	1.17807e-06	PRP19_30C_WT_30C	C7_04110W_A	ENV7
9381.85	-0.402874	0.0942476	-4.27464	1.91451e-05	3.4631e-05	PRP19_30C_WT_30C	CR_00100C_A	EPL1
581.962	0.267589	0.121692	2.1989	0.0278848	0.0369502	PRP19_30C_WT_30C	C7_02690C_A	EPT1
4138.02	1.57436	0.112993	13.9333	3.97707e-44	2.98229e-43	PRP19_30C_WT_30C	C1_04130W_A	ERB1
251.943	-0.621887	0.134355	-4.6287	3.67975e-06	7.06808e-06	PRP19_30C_WT_30C	C1_07930C_A	ERD1
10801.2	0.994392	0.0545366	18.2335	2.7983e-74	3.64933e-73	PRP19_30C_WT_30C	C2_05100C_A	ERF1
21367.2	-3.08952	0.131409	-23.5108	3.16372e-122	8.74921e-121	PRP19_30C_WT_30C	C1_08590C_A	ERG1
16077.1	-1.16174	0.0750328	-15.4831	4.51145e-54	4.08159e-53	PRP19_30C_WT_30C	C2_04310W_A	ERG10
5286.01	-2.0884	0.10627	-19.6519	5.57325e-86	8.93095e-85	PRP19_30C_WT_30C	C5_00660C_A	ERG11
4404.94	0.2318	0.0755565	3.0679	0.0021557	0.00323881	PRP19_30C_WT_30C	C1_09460W_A	ERG12
12169.7	-0.573442	0.0764399	-7.50187	6.29118e-14	1.85985e-13	PRP19_30C_WT_30C	CR_09160C_A	ERG13
1144.38	-0.0161378	0.103615	-0.155748	0.876232	0.890003	PRP19_30C_WT_30C	C1_00800C_A	ERG2
1192.45	-0.323213	0.267067	-1.21023	0.22619	0.2602	PRP19_30C_WT_30C	C2_04580W_A	ERG20
2628.63	-1.07604	0.0708211	-15.1938	3.88543e-52	3.38183e-51	PRP19_30C_WT_30C	C2_09400C_A	ERG24
748.633	0.189266	0.134082	1.41157	0.158076	0.187164	PRP19_30C_WT_30C	CR_02370W_A	ERG25
4816.95	-1.61839	0.273351	-5.92057	3.20831e-09	7.47774e-09	PRP19_30C_WT_30C	C4_01530C_A	ERG251
3161.73	-0.849832	0.070439	-12.0648	1.62066e-33	9.25709e-33	PRP19_30C_WT_30C	C4_06270C_A	ERG26
2002.03	-0.214258	0.0706023	-3.03471	0.00240763	0.00359838	PRP19_30C_WT_30C	CR_01140C_A	ERG27
834.236	-0.581473	0.11232	-5.17692	2.25584e-07	4.68968e-07	PRP19_30C_WT_30C	C2_01090C_A	ERG28
3209.3	-2.91774	0.103732	-28.1278	4.48191e-174	3.1584e-172	PRP19_30C_WT_30C	C1_04770C_A	ERG3
2522.81	-0.836563	0.0793553	-10.542	5.53124e-26	2.55144e-25	PRP19_30C_WT_30C	C3_00760W_A	ERG4
14878.8	-1.23737	0.0574153	-21.5513	5.15104e-103	1.08376e-101	PRP19_30C_WT_30C	C7_02840C_A	ERG5
2945.48	-0.429844	0.13568	-3.16806	0.00153458	0.00234079	PRP19_30C_WT_30C	C3_02150C_A	ERG6
5327.28	-1.05263	0.0705645	-14.9173	2.54426e-50	2.14583e-49	PRP19_30C_WT_30C	C2_02460W_A	ERG7
3483.4	-0.0308643	0.0642124	-0.480659	0.630759	0.66474	PRP19_30C_WT_30C	C4_01870C_A	ERG8
723.363	-0.744102	0.324556	-2.29268	0.0218666	0.0293545	PRP19_30C_WT_30C	C2_08610W_A	ERG9
177.7	0.494789	0.205695	2.40545	0.0161524	0.0220556	PRP19_30C_WT_30C	C2_02900W_A	ERI1
4967.63	-0.830609	0.0878574	-9.45406	3.25941e-21	1.29031e-20	PRP19_30C_WT_30C	C1_10040W_A	ERO1
5605.47	-0.191497	0.0591927	-3.23515	0.00121581	0.00187831	PRP19_30C_WT_30C	C1_10940C_A	ERP5
906.736	-0.845896	0.109547	-7.72175	1.14741e-14	3.51371e-14	PRP19_30C_WT_30C	CR_03010C_A	ERV1
5223.98	-0.264839	0.0695626	-3.8072	0.000140548	0.000236805	PRP19_30C_WT_30C	C3_06250W_A	ERV25
2055.53	-0.893042	0.100655	-8.87228	7.16644e-19	2.60432e-18	PRP19_30C_WT_30C	C4_02120W_A	ERV29
2578.04	-0.598532	0.0633246	-9.45181	3.33019e-21	1.31699e-20	PRP19_30C_WT_30C	C5_00830C_A	ERV46
3178.45	-0.629577	0.0697548	-9.02557	1.78761e-19	6.66609e-19	PRP19_30C_WT_30C	C3_00490W_A	ESA1
659.965	0.367324	0.111427	3.29656	0.000978784	0.00152807	PRP19_30C_WT_30C	C2_01400C_A	ESC4
336.128	0.263871	0.128717	2.05001	0.0403637	0.0525105	PRP19_30C_WT_30C	C1_01670C_A	ESP1
4153.35	-0.594001	0.082581	-7.19295	6.34083e-13	1.7947e-12	PRP19_30C_WT_30C	C1_04410C_A	ESS1
5089.16	0.722057	0.0848594	8.50886	1.7565e-17	6.02391e-17	PRP19_30C_WT_30C	C5_05470W_A	EST1
106.701	-1.14854	0.295606	-3.88535	0.00010218	0.000174116	PRP19_30C_WT_30C	C3_00430W_A	EST3
8047.5	-0.814952	0.0839979	-9.70206	2.95465e-22	1.21659e-21	PRP19_30C_WT_30C	C3_00200C_A	ETR1
625.941	1.74646	0.109997	15.8774	9.09065e-57	8.6177e-56	PRP19_30C_WT_30C	C3_07470W_A	EVP1
818.01	0.600949	0.11248	5.3427	9.15735e-08	1.94828e-07	PRP19_30C_WT_30C	C1_02630C_A	EXG2
1155	0.0250872	0.0902483	0.27798	0.781028	0.803728	PRP19_30C_WT_30C	C4_06930C_A	EXM2
1656.3	0.715959	0.105586	6.78084	1.19483e-11	3.16082e-11	PRP19_30C_WT_30C	C5_00630C_A	EXO1
965.224	-0.417954	0.0843608	-4.95436	7.25689e-07	1.46012e-06	PRP19_30C_WT_30C	C7_02050C_A	EXO70
1316.04	-0.655304	0.100467	-6.52262	6.90916e-11	1.75132e-10	PRP19_30C_WT_30C	C6_01280W_A	EXO84
939.373	-0.684498	0.100584	-6.80522	1.00893e-11	2.68237e-11	PRP19_30C_WT_30C	C2_06070W_A	FAA2-1
1426.35	0.661037	0.0893678	7.39682	1.39489e-13	4.0621e-13	PRP19_30C_WT_30C	C7_04180W_A	FAA2-3
517.565	-0.528799	0.12156	-4.35011	1.36071e-05	2.48985e-05	PRP19_30C_WT_30C	C3_05980C_A	FAA2
944.549	0.649493	0.096339	6.74175	1.56492e-11	4.11843e-11	PRP19_30C_WT_30C	C3_02810C_A	FAA21
12450	1.00469	0.078589	12.7841	2.01291e-37	1.28462e-36	PRP19_30C_WT_30C	CR_10160W_A	FAA4
4286.5	-0.0928447	0.0600727	-1.54554	0.122216	0.147193	PRP19_30C_WT_30C	C2_01990C_A	FAB1
768.544	-0.774321	0.113001	-6.85234	7.26504e-12	1.94432e-11	PRP19_30C_WT_30C	C1_08650C_A	FAD1
3011.09	-0.388386	0.101332	-3.8328	0.000126691	0.000214477	PRP19_30C_WT_30C	C6_01110W_A	FAD2
1721.06	2.54782	0.121042	21.0491	2.33007e-98	4.55045e-97	PRP19_30C_WT_30C	C1_13070C_A	FAD3
2759.24	1.52751	0.0867682	17.6045	2.27398e-69	2.71994e-68	PRP19_30C_WT_30C	C1_05640C_A	FAL1
190.411	-0.343157	0.275178	-1.24704	0.212384	0.245744	PRP19_30C_WT_30C	C7_00180W_A	FAR1
58496.7	0.586293	0.0887502	6.6061	3.94573e-11	1.01311e-10	PRP19_30C_WT_30C	C5_00190C_A	FAS1
52251.2	0.466012	0.0928206	5.02057	5.15188e-07	1.04739e-06	PRP19_30C_WT_30C	C3_04830C_A	FAS2
3096.61	0.0130861	0.0742703	0.176196	0.86014	0.875254	PRP19_30C_WT_30C	C6_00740W_A	FAT1
67.6421	-0.940024	0.293095	-3.20723	0.00134019	0.00206094	PRP19_30C_WT_30C	C4_04790W_A	FAV1
206.312	0.765275	0.240068	3.18774	0.00143392	0.00219698	PRP19_30C_WT_30C	C5_03750W_A	FAV2
1016.16	-0.593998	0.0963129	-6.16737	6.94339e-10	1.67161e-09	PRP19_30C_WT_30C	C2_00080C_A	FAV3
283491	-2.52028	0.089588	-28.1319	3.99132e-174	2.82972e-172	PRP19_30C_WT_30C	C4_01750C_A	FBA1
4045.75	0.190268	0.0964547	1.97262	0.0485392	0.0623353	PRP19_30C_WT_30C	C3_07830W_A	FBP1
2484.91	-0.23092	0.0776827	-2.97261	0.00295281	0.0043796	PRP19_30C_WT_30C	C6_00620W_A	FCA1
5994.83	-0.607357	0.220859	-2.74998	0.00595998	0.00856824	PRP19_30C_WT_30C	C3_06850W_A	FCR1
650.128	-0.0219653	0.127317	-0.172525	0.863025	0.877884	PRP19_30C_WT_30C	C5_01810W_A	FCR3
1576.91	-3.65684	0.0948073	-38.5713	0	0	PRP19_30C_WT_30C	C3_03360W_A	FCY2
9167.85	-0.536342	0.0683427	-7.84783	4.23295e-15	1.32292e-14	PRP19_30C_WT_30C	C2_09950W_A	FCY21
1147.48	0.365483	0.108702	3.36225	0.000773091	0.00122112	PRP19_30C_WT_30C	C1_10610W_A	FCY23
932.083	0.595675	0.104831	5.68225	1.32934e-08	2.97904e-08	PRP19_30C_WT_30C	CR_09360W_A	FCY24
796.531	-1.41474	0.18519	-7.63939	2.18247e-14	6.58684e-14	PRP19_30C_WT_30C	CR_05170C_A	FDH1
65264.5	-0.129506	0.0750142	-1.72642	0.0842719	0.104429	PRP19_30C_WT_30C	CR_10250C_A	FDH3
730.169	0.625145	0.10358	6.03539	1.58576e-09	3.75358e-09	PRP19_30C_WT_30C	C1_12790C_A	FEN1
2878.21	-0.425252	0.0695879	-6.111	9.90086e-10	2.36997e-09	PRP19_30C_WT_30C	C2_03230C_A	FEN12
4972.68	0.828378	0.0643013	12.8828	5.62932e-38	3.66047e-37	PRP19_30C_WT_30C	C3_07060W_A	FESUR1
733.116	-0.0564805	0.0931381	-0.606417	0.544238	0.580969	PRP19_30C_WT_30C	C6_00460C_A	FET3
6048.32	2.36875	0.103024	22.9921	5.58573e-117	1.44242e-115	PRP19_30C_WT_30C	C6_00480C_A	FET31
1228.63	0.683619	0.111101	6.15311	7.59772e-10	1.82576e-09	PRP19_30C_WT_30C	C5_00460C_A	FET33
7565.67	-4.96495	0.107085	-46.3648	0	0	PRP19_30C_WT_30C	C6_00440C_A	FET34
51.5323	-0.831523	0.33396	-2.48989	0.0127784	0.0176609	PRP19_30C_WT_30C	C6_00470C_A	FET99
314.255	0.753921	0.147141	5.12378	2.99464e-07	6.1849e-07	PRP19_30C_WT_30C	C4_04880W_A	FGR10
1440.15	-0.344268	0.147691	-2.331	0.0197533	0.0266614	PRP19_30C_WT_30C	C2_06180C_A	FGR12
633.859	-1.96313	0.106352	-18.4588	4.43031e-76	6.04735e-75	PRP19_30C_WT_30C	CR_05250C_A	FGR13
3948.99	-0.431766	0.0701172	-6.15778	7.3771e-10	1.77457e-09	PRP19_30C_WT_30C	CR_05240C_A	FGR14
1035.74	0.249176	0.106141	2.3476	0.0188948	0.025541	PRP19_30C_WT_30C	C2_00720C_A	FGR15
478.117	0.59589	0.123931	4.80822	1.52277e-06	3.00445e-06	PRP19_30C_WT_30C	C1_11130W_A	FGR16
319.222	-1.83636	0.164043	-11.1944	4.344e-29	2.19129e-28	PRP19_30C_WT_30C	C6_03610W_A	FGR17
26.0163	0.675195	0.485354	1.39114	0.164184	0.193884	PRP19_30C_WT_30C	C2_09080C_A	FGR18
506.849	-0.20948	0.127318	-1.64533	0.0999015	0.122359	PRP19_30C_WT_30C	C2_02600C_A	FGR22
524.041	-1.02074	0.151108	-6.755	1.42836e-11	3.76411e-11	PRP19_30C_WT_30C	C3_02300W_A	FGR23
2465.48	-0.209521	0.0687046	-3.0496	0.00229149	0.00343401	PRP19_30C_WT_30C	C5_03680W_A	FGR27
337.855	-0.711139	0.140686	-5.05478	4.30884e-07	8.80434e-07	PRP19_30C_WT_30C	C4_03910W_A	FGR28
1110.39	-0.872563	0.0862103	-10.1213	4.44343e-24	1.9417e-23	PRP19_30C_WT_30C	C2_10430C_A	FGR29
1258.7	-0.376832	0.100938	-3.73331	0.00018898	0.000315093	PRP19_30C_WT_30C	C4_04420W_A	FGR3
4967.62	-0.600063	0.0792055	-7.57603	3.56279e-14	1.06293e-13	PRP19_30C_WT_30C	CR_08030C_A	FGR32
2559.35	-0.326203	0.0692888	-4.70788	2.50309e-06	4.85834e-06	PRP19_30C_WT_30C	CR_10030W_A	FGR34
600.272	0.278504	0.11008	2.53	0.0114063	0.0158525	PRP19_30C_WT_30C	C1_01760W_A	FGR38
301.847	1.33065	0.175604	7.57754	3.5216e-14	1.05145e-13	PRP19_30C_WT_30C	C1_11230W_A	FGR39
3682.86	-1.00877	0.113182	-8.91282	4.97527e-19	1.81991e-18	PRP19_30C_WT_30C	C1_10400C_A	FGR41
347.813	-0.691663	0.143975	-4.80404	1.55495e-06	3.06587e-06	PRP19_30C_WT_30C	C1_09270W_A	FGR43
2487.54	0.183627	0.0894653	2.0525	0.0401216	0.0522304	PRP19_30C_WT_30C	C3_04990W_A	FGR44
368.684	-0.218872	0.123969	-1.76554	0.0774734	0.0965982	PRP19_30C_WT_30C	C6_01570C_A	FGR47
727.723	-0.356989	0.125235	-2.85056	0.00436424	0.00637285	PRP19_30C_WT_30C	CR_06300C_A	FGR50
2342.88	-1.24433	0.0893765	-13.9223	4.63532e-44	3.47145e-43	PRP19_30C_WT_30C	C2_04720C_A	FGR51
290.871	-1.14153	0.132086	-8.6423	5.50947e-18	1.9256e-17	PRP19_30C_WT_30C	C7_02750W_A	FGR6-1
703.124	-1.2374	0.102004	-12.1309	7.24528e-34	4.19165e-33	PRP19_30C_WT_30C	C4_05530W_A	FGR6-10
658.307	-1.23463	0.110525	-11.1705	5.68371e-29	2.85519e-28	PRP19_30C_WT_30C	C1_07770W_A	FGR6-3
895.923	-1.22602	0.0896965	-13.6686	1.56475e-42	1.13763e-41	PRP19_30C_WT_30C	C2_10420W_A	FGR6-4
2167.33	0.382524	0.0957657	3.99437	6.48654e-05	0.000112448	PRP19_30C_WT_30C	C2_06830C_A	FHL1
4867.71	0.270957	0.0849829	3.18837	0.00143076	0.00219244	PRP19_30C_WT_30C	C3_00670C_A	FKH2
1095.95	0.0437405	0.136661	0.320066	0.748918	0.773379	PRP19_30C_WT_30C	C3_00980W_A	FLC1
2010.7	-0.173476	0.0662126	-2.61999	0.00879316	0.012399	PRP19_30C_WT_30C	CR_07100W_A	FLC2
1638.25	0.889455	0.0770733	11.5404	8.25615e-31	4.36226e-30	PRP19_30C_WT_30C	C2_07830W_A	FLC3
3841.24	0.312388	0.0876947	3.56222	0.000367733	0.000598211	PRP19_30C_WT_30C	C6_04350C_A	FLO8
3091.28	0.317068	0.0896037	3.53856	0.000402311	0.000652466	PRP19_30C_WT_30C	C3_00580W_A	FLO9
1747.87	1.08383	0.103923	10.4292	1.82438e-25	8.3009e-25	PRP19_30C_WT_30C	C7_01520W_A	FLU1
5515.23	0.457055	0.100194	4.5617	5.07417e-06	9.65478e-06	PRP19_30C_WT_30C	C1_04450C_A	FMA1
98.4429	-0.548898	0.236873	-2.31726	0.0204895	0.0275818	PRP19_30C_WT_30C	C2_02060C_A	FMO1
120.42	-0.0168138	0.20648	-0.0814307	0.935099	0.942837	PRP19_30C_WT_30C	C2_03610W_A	FMO2
2318.65	-0.600514	0.0698642	-8.59544	8.29454e-18	2.88349e-17	PRP19_30C_WT_30C	C6_01650C_A	FMP27
72.3883	-1.30063	0.282683	-4.60102	4.20436e-06	8.04821e-06	PRP19_30C_WT_30C	C7_02240W_A	FMP45
593.543	0.166944	0.119135	1.4013	0.161124	0.190521	PRP19_30C_WT_30C	C4_06070C_A	FMT1
976.017	0.385461	0.0841964	4.57811	4.69188e-06	8.95068e-06	PRP19_30C_WT_30C	C5_00770C_A	FOL1
1351.23	-1.21446	0.111145	-10.9268	8.58563e-28	4.16568e-27	PRP19_30C_WT_30C	C3_00810C_A	FOX2
1151.38	-0.12803	0.0942472	-1.35845	0.174322	0.204933	PRP19_30C_WT_30C	C3_01460C_A	FOX3
1396.24	-0.709092	0.0819343	-8.6544	4.95519e-18	1.73654e-17	PRP19_30C_WT_30C	C6_01820C_A	FPG1
2295.14	0.884786	0.128798	6.86955	6.44033e-12	1.72756e-11	PRP19_30C_WT_30C	C4_04320W_A	FRE10
190.032	0.787948	0.184643	4.26742	1.97744e-05	3.57086e-05	PRP19_30C_WT_30C	C4_05840W_A	FRE3
530.138	1.51942	0.196896	7.71686	1.19227e-14	3.64919e-14	PRP19_30C_WT_30C	CR_07280W_A	FRE30
1795.72	1.33676	0.119994	11.1402	7.99106e-29	3.99144e-28	PRP19_30C_WT_30C	CR_07290W_A	FRE7
78.8264	-1.95288	0.268461	-7.27436	3.48065e-13	9.982e-13	PRP19_30C_WT_30C	C2_05070W_A	FRE9
137.43	-4.47071	0.325898	-13.7181	7.90877e-43	5.78953e-42	PRP19_30C_WT_30C	C4_00110C_A	FRP1
599.561	-1.20437	0.134728	-8.93925	3.91819e-19	1.44362e-18	PRP19_30C_WT_30C	C7_00100W_A	FRP2
574.736	-0.98368	0.131316	-7.49096	6.83737e-14	2.01724e-13	PRP19_30C_WT_30C	C2_06680W_A	FRP3
1677.31	-0.342265	0.136781	-2.50228	0.0123395	0.0170825	PRP19_30C_WT_30C	C6_01430C_A	FRP6
14266.1	0.228938	0.0535802	4.27281	1.93021e-05	3.48989e-05	PRP19_30C_WT_30C	CR_01760C_A	FRS1
18060.4	0.255579	0.0522269	4.89362	9.89973e-07	1.97623e-06	PRP19_30C_WT_30C	C1_02710W_A	FRS2
77.9328	-5.01369	0.394538	-12.7078	5.35528e-37	3.38262e-36	PRP19_30C_WT_30C	C1_09400C_A	FTH1
611.088	0.878002	0.0975965	8.99624	2.33575e-19	8.67415e-19	PRP19_30C_WT_30C	CR_01270C_A	FTH2
1919.91	-2.31705	0.141962	-16.3216	6.93349e-60	7.00414e-59	PRP19_30C_WT_30C	C1_14130W_A	FTR1
5090.61	1.96605	0.0881826	22.2952	4.10874e-110	9.48009e-109	PRP19_30C_WT_30C	C1_14220C_A	FTR2
6904.52	0.419397	0.0617617	6.79056	1.11699e-11	2.96225e-11	PRP19_30C_WT_30C	CR_04530W_A	FUM11
6236.19	0.950814	0.0935549	10.1632	2.89519e-24	1.26941e-23	PRP19_30C_WT_30C	C3_07640C_A	FUM12
28283.6	0.729932	0.077381	9.43295	3.98706e-21	1.57145e-20	PRP19_30C_WT_30C	C1_08090C_A	FUN12
1724.57	0.204991	0.0720877	2.84363	0.00446033	0.00650667	PRP19_30C_WT_30C	C3_06620W_A	FUN31
3629.29	-0.033329	0.0666321	-0.500195	0.616938	0.651407	PRP19_30C_WT_30C	C5_03390C_A	FUR1
155.003	-1.66199	0.190421	-8.72798	2.59261e-18	9.21833e-18	PRP19_30C_WT_30C	C3_03610W_A	FUR4
891.013	-0.338824	0.0894211	-3.78908	0.000151205	0.000253955	PRP19_30C_WT_30C	C1_11630C_A	FUS1
870.66	4.4437	0.183068	24.2735	3.73827e-130	1.17555e-128	PRP19_30C_WT_30C	C5_01480W_A	FYV5
3295.1	0.0470137	0.0603298	0.779278	0.435816	0.474911	PRP19_30C_WT_30C	C4_04260C_A	FZO1
1703.78	0.153545	0.138775	1.10643	0.268541	0.304458	PRP19_30C_WT_30C	C7_00660W_A	GAC1
14355.3	-0.372943	0.0680422	-5.48106	4.22774e-08	9.16193e-08	PRP19_30C_WT_30C	C1_11660W_A	GAD1
1506.79	-0.0606486	0.110693	-0.5479	0.58376	0.619676	PRP19_30C_WT_30C	C1_02130C_A	GAL1
959.862	-0.572881	0.17071	-3.35586	0.000791177	0.00124834	PRP19_30C_WT_30C	C1_02150W_A	GAL10
87.7996	-0.443356	0.313873	-1.41253	0.157793	0.186866	PRP19_30C_WT_30C	C1_02170C_A	GAL102
5531.95	1.26679	0.0916845	13.8168	2.0185e-43	1.49163e-42	PRP19_30C_WT_30C	C2_10590W_A	GAL4
1235.11	1.23816	0.145679	8.49923	1.90855e-17	6.54153e-17	PRP19_30C_WT_30C	C1_02180W_A	GAL7
5207.55	-2.00474	0.0865209	-23.1705	9.0279e-119	2.42221e-117	PRP19_30C_WT_30C	C5_02790C_A	GAP1
185.045	-3.20071	0.195767	-16.3496	4.37747e-60	4.45284e-59	PRP19_30C_WT_30C	C3_05580C_A	GAP2
9495.2	0.153524	0.100511	1.52744	0.126651	0.152195	PRP19_30C_WT_30C	C1_07120W_A	GAP4
2858.6	-1.51898	0.0900767	-16.8632	8.39423e-64	9.18575e-63	PRP19_30C_WT_30C	C4_05430C_A	GAP5
8947.59	-1.3191	0.0821003	-16.067	4.3475e-58	4.23809e-57	PRP19_30C_WT_30C	C5_03500W_A	GAP6
10413.4	0.629489	0.0852629	7.38291	1.54862e-13	4.50305e-13	PRP19_30C_WT_30C	C1_11550W_A	GAR1
1006.95	-3.19515	0.105156	-30.3849	8.697e-203	9.97426e-201	PRP19_30C_WT_30C	C4_05880W_A	GAT1
15874	-0.75677	0.0683196	-11.0769	1.62388e-28	8.04242e-28	PRP19_30C_WT_30C	C7_00440C_A	GBP2
94.0113	-0.297635	0.223196	-1.33351	0.182363	0.213799	PRP19_30C_WT_30C	C6_01680C_A	GBU1
1599.26	-5.13529	0.198691	-25.8456	2.72369e-147	1.142e-145	PRP19_30C_WT_30C	C1_10290W_A	GCA1
864.878	-4.20186	0.205007	-20.4962	2.32939e-93	4.18574e-92	PRP19_30C_WT_30C	C1_10550C_A	GCA2
7806.58	0.45533	0.0565296	8.05473	7.96538e-16	2.56409e-15	PRP19_30C_WT_30C	CR_03990C_A	GCD1
24300.3	0.519507	0.0735785	7.06058	1.65813e-12	4.60403e-12	PRP19_30C_WT_30C	C5_02170C_A	GCD11
6555.96	0.720482	0.0545684	13.2033	8.39892e-40	5.75574e-39	PRP19_30C_WT_30C	C3_07250W_A	GCD2
7900.19	0.472896	0.0725378	6.5193	7.06356e-11	1.79007e-10	PRP19_30C_WT_30C	C1_08600C_A	GCD6
4413.5	1.4842	0.0701554	21.1558	2.43792e-99	4.82552e-98	PRP19_30C_WT_30C	C2_03990W_A	GCD7
7422.96	-0.0831307	0.0548741	-1.51494	0.129789	0.155736	PRP19_30C_WT_30C	C1_08550C_A	GCF1
26130.2	0.849295	0.0872704	9.73175	2.20752e-22	9.13139e-22	PRP19_30C_WT_30C	C2_10550C_A	GCN1
827.68	0.331398	0.131029	2.5292	0.0114321	0.0158866	PRP19_30C_WT_30C	C7_01330C_A	GCN2
8451.65	0.242404	0.0501369	4.83485	1.33246e-06	2.63876e-06	PRP19_30C_WT_30C	C1_00480C_A	GCN20
3317.24	0.799009	0.0605099	13.2046	8.25344e-40	5.65937e-39	PRP19_30C_WT_30C	C7_01220W_A	GCN3
9436.49	-0.727544	0.0585287	-12.4306	1.78394e-35	1.08015e-34	PRP19_30C_WT_30C	C2_09940W_A	GCN4
1728.65	0.355571	0.0716706	4.96118	7.00663e-07	1.41097e-06	PRP19_30C_WT_30C	CR_06710C_A	GCN5
4110.16	-0.286741	0.0813966	-3.52277	0.000427066	0.000691272	PRP19_30C_WT_30C	C1_08420W_A	GCR3
3418.93	-0.202996	0.0945973	-2.1459	0.0318811	0.0420031	PRP19_30C_WT_30C	C1_07880C_A	GCS1
4318.98	0.141588	0.133583	1.05992	0.28918	0.325985	PRP19_30C_WT_30C	C6_02500C_A	GCV1
25804.3	1.29686	0.261217	4.96468	6.88133e-07	1.3867e-06	PRP19_30C_WT_30C	C1_08400C_A	GCV2
8274.8	-0.549059	0.0901237	-6.09229	1.1131e-09	2.65682e-09	PRP19_30C_WT_30C	C1_13680C_A	GCV3
2176.23	-1.3015	0.103904	-12.526	5.37887e-36	3.29953e-35	PRP19_30C_WT_30C	C3_07340W_A	GCY1
5782.1	0.422953	0.0646473	6.54246	6.05145e-11	1.53925e-10	PRP19_30C_WT_30C	C3_06120C_A	GDA1
6058.45	-1.8166	0.070072	-25.9247	3.50727e-148	1.51395e-146	PRP19_30C_WT_30C	C4_05140C_A	GDB1
2040.28	-0.812084	0.0713519	-11.3814	5.17671e-30	2.67243e-29	PRP19_30C_WT_30C	C5_04510W_A	GDE1
14271.1	0.668094	0.120795	5.5308	3.18765e-08	6.97515e-08	PRP19_30C_WT_30C	C2_07900W_A	GDH2
8059.4	-1.70808	0.219999	-7.76404	8.22658e-15	2.53917e-14	PRP19_30C_WT_30C	C4_06120W_A	GDH3
14994.8	-0.309793	0.097691	-3.17115	0.00151836	0.00231756	PRP19_30C_WT_30C	C1_14440C_A	GDI1
3648.94	-1.33671	0.0724597	-18.4477	5.44512e-76	7.40663e-75	PRP19_30C_WT_30C	C5_01080C_A	GDS1
771.947	0.218378	0.123771	1.76437	0.0776698	0.0967914	PRP19_30C_WT_30C	C2_04540C_A	GDT1
1761.45	-0.0245991	0.0705524	-0.348664	0.727342	0.75376	PRP19_30C_WT_30C	C3_01390C_A	GEA2
1343.73	-0.487835	0.0714374	-6.82884	8.56019e-12	2.28378e-11	PRP19_30C_WT_30C	CR_02350C_A	GEF2
822.461	-0.635739	0.105247	-6.04046	1.53677e-09	3.64058e-09	PRP19_30C_WT_30C	C1_00890W_A	GEM1
6667.77	0.442283	0.0888794	4.97621	6.48413e-07	1.30891e-06	PRP19_30C_WT_30C	C3_02280C_A	GFA1
5142.39	-0.771968	0.0623266	-12.3859	3.11754e-35	1.87405e-34	PRP19_30C_WT_30C	C1_03130C_A	GGA2
29.4842	-1.16713	0.480707	-2.42793	0.0151851	0.0208004	PRP19_30C_WT_30C	C1_04310C_A	GIG1
1599.32	0.410152	0.0760923	5.39019	7.03833e-08	1.5074e-07	PRP19_30C_WT_30C	C1_05810W_A	GIM5
1213	0.773793	0.079547	9.72749	2.30192e-22	9.50842e-22	PRP19_30C_WT_30C	C1_11440C_A	GIN1
5162.26	0.943529	0.0800363	11.7888	4.46029e-32	2.45075e-31	PRP19_30C_WT_30C	C1_11400C_A	GIN4
1211.98	0.919549	0.0852792	10.7828	4.14991e-27	1.97984e-26	PRP19_30C_WT_30C	C7_01420W_A	GIR2
15554.6	-0.224916	0.0838156	-2.68347	0.00728628	0.0103667	PRP19_30C_WT_30C	C5_01910W_A	GIS2
36.2245	0.216432	0.426027	0.508023	0.611437	0.646462	PRP19_30C_WT_30C	C2_06590C_A	GIT1
593.864	-1.51583	0.113688	-13.3332	1.48347e-40	1.03419e-39	PRP19_30C_WT_30C	C5_00890C_A	GIT2
1468.87	-1.45294	0.111011	-13.0882	3.84368e-39	2.58857e-38	PRP19_30C_WT_30C	C5_00880C_A	GIT3
25.0719	-3.07803	0.547092	-5.62617	1.84258e-08	4.09782e-08	PRP19_30C_WT_30C	C5_00870C_A	GIT4
3035.28	-1.47802	0.101598	-14.5477	6.04324e-48	4.88217e-47	PRP19_30C_WT_30C	C6_03340C_A	GLC3
8901.93	0.212432	0.0657983	3.22853	0.0012443	0.00192131	PRP19_30C_WT_30C	CR_07650W_A	GLC7
2398.01	0.696076	0.0636784	10.9311	8.18413e-28	3.97253e-27	PRP19_30C_WT_30C	C2_07670C_A	GLE1
3098.51	0.141459	0.0721862	1.95964	0.0500379	0.0641191	PRP19_30C_WT_30C	C6_04360C_A	GLE2
71.2332	-1.81351	0.316768	-5.72502	1.0342e-08	2.33328e-08	PRP19_30C_WT_30C	C3_06450W_A	GLG2
10905.9	-3.66461	0.106461	-34.4219	1.18451e-259	2.88675e-257	PRP19_30C_WT_30C	CR_07150W_A	GLK1
5228.4	-3.63585	0.100714	-36.1007	2.21257e-285	6.47067e-283	PRP19_30C_WT_30C	CR_07490C_A	GLK4
40239.3	-0.137427	0.0843538	-1.62917	0.103277	0.126132	PRP19_30C_WT_30C	CR_05050W_A	GLN1
1537.67	0.607839	0.0912197	6.66346	2.67457e-11	6.94761e-11	PRP19_30C_WT_30C	C5_04280C_A	GLN3
10632.5	0.478273	0.0504141	9.48688	2.38044e-21	9.47479e-21	PRP19_30C_WT_30C	C7_00550C_A	GLN4
8607.47	-0.181176	0.0701881	-2.58128	0.00984336	0.0137951	PRP19_30C_WT_30C	C1_00500C_A	GLO1
3079.9	-0.326105	0.0922256	-3.53595	0.000406315	0.000658684	PRP19_30C_WT_30C	C2_09260C_A	GLO2
12993.8	-0.665589	0.075364	-8.83166	1.03134e-18	3.71675e-18	PRP19_30C_WT_30C	C3_00240C_A	GLO3
3866.29	0.201079	0.0610423	3.29409	0.000987424	0.00154094	PRP19_30C_WT_30C	C5_01520C_A	GLR1
13488.8	-0.837479	0.106605	-7.85593	3.9681e-15	1.24214e-14	PRP19_30C_WT_30C	C1_06550W_A	GLT1
5132.36	0.482657	0.121124	3.98482	6.75304e-05	0.000116894	PRP19_30C_WT_30C	C3_02610C_A	GLX3
16839.9	-0.944737	0.0661339	-14.2852	2.70543e-46	2.10706e-45	PRP19_30C_WT_30C	C1_10450W_A	GLY1
892.733	-0.158229	0.122219	-1.29464	0.195445	0.227835	PRP19_30C_WT_30C	C2_03870W_A	GNA1
84479.1	-0.479089	0.0729108	-6.5709	5.00122e-11	1.27766e-10	PRP19_30C_WT_30C	C1_13860C_A	GND1
22304.7	-1.40673	0.102761	-13.6893	1.17628e-42	8.58395e-42	PRP19_30C_WT_30C	C6_00330C_A	GNP1
529.648	-0.301981	0.12474	-2.42089	0.0154826	0.0211807	PRP19_30C_WT_30C	CR_09910W_A	GNP3
982.197	0.0684362	0.0884322	0.773883	0.439	0.478203	PRP19_30C_WT_30C	C4_04640C_A	GOA1
1853.49	-4.05042	0.12624	-32.0852	7.10255e-226	1.27824e-223	PRP19_30C_WT_30C	C1_02980W_A	GOR1
1778.79	-0.199995	0.0734077	-2.72445	0.00644094	0.0092189	PRP19_30C_WT_30C	C3_02240C_A	GPA2
4483.85	-2.40427	0.101701	-23.6406	1.47563e-123	4.22053e-122	PRP19_30C_WT_30C	C2_10240W_A	GPD1
42091.7	-2.51496	0.0884362	-28.4381	6.83128e-178	5.43621e-176	PRP19_30C_WT_30C	C6_02010C_A	GPD2
18270.4	-3.00472	0.0698411	-43.0222	0	0	PRP19_30C_WT_30C	C7_00930W_A	GPH1
288.6	-2.0825	0.156939	-13.2694	3.48266e-40	2.41066e-39	PRP19_30C_WT_30C	C3_05390C_A	GPI1
774.844	-0.0642365	0.0920374	-0.697939	0.485215	0.523186	PRP19_30C_WT_30C	C2_03920C_A	GPI13
261.872	-1.34158	0.182814	-7.33851	2.15984e-13	6.24772e-13	PRP19_30C_WT_30C	C4_02100C_A	GPI14
932.145	1.10607	0.166589	6.63954	3.14654e-11	8.13802e-11	PRP19_30C_WT_30C	CR_01430W_A	GPI15
494.93	-0.499789	0.102973	-4.85359	1.21247e-06	2.40642e-06	PRP19_30C_WT_30C	C2_05280C_A	GPI19
291.121	-0.14885	0.143097	-1.04021	0.298243	0.335337	PRP19_30C_WT_30C	CR_04470W_A	GPI2
484.776	0.504089	0.100996	4.99119	6.00089e-07	1.2145e-06	PRP19_30C_WT_30C	C1_05070C_A	GPI7
1309.13	0.33109	0.0737503	4.48934	7.14445e-06	1.3428e-05	PRP19_30C_WT_30C	C1_07460C_A	GPI8
166378	-2.29548	0.0969885	-23.6675	7.78745e-124	2.24932e-122	PRP19_30C_WT_30C	C2_03270W_A	GPM1
4617.58	-2.59158	0.0922355	-28.0974	1.05271e-173	7.33011e-172	PRP19_30C_WT_30C	C1_04320W_A	GPM2
2061.88	1.28539	0.0956434	13.4394	3.55397e-41	2.50297e-40	PRP19_30C_WT_30C	C5_01250W_A	GPR1
106.332	1.41589	0.226021	6.26441	3.74249e-10	9.16083e-10	PRP19_30C_WT_30C	C6_00860W_A	GPX1
965.166	0.513119	0.184543	2.78049	0.00542773	0.00783484	PRP19_30C_WT_30C	C6_00840W_A	GPX2
607.132	-1.38869	0.144559	-9.60641	7.51253e-22	3.0451e-21	PRP19_30C_WT_30C	C1_07350C_A	GPX3
552.098	0.406415	0.18458	2.20184	0.0276765	0.0366908	PRP19_30C_WT_30C	C2_06720W_A	GRE2
1676.75	-1.4387	0.10945	-13.1448	1.82354e-39	1.23878e-38	PRP19_30C_WT_30C	C5_02930C_A	GRE3
1542.49	0.34393	0.0827895	4.15427	3.26327e-05	5.80059e-05	PRP19_30C_WT_30C	C5_05080W_A	GRF10
922.431	-0.382485	0.0803183	-4.76212	1.91569e-06	3.74941e-06	PRP19_30C_WT_30C	C1_09230C_A	GRP1
4425.11	-2.1347	0.0816685	-26.1386	1.32721e-150	6.01773e-149	PRP19_30C_WT_30C	C5_02860C_A	GRP2
4271.07	-0.694357	0.0643408	-10.7919	3.76077e-27	1.79565e-26	PRP19_30C_WT_30C	C5_04600C_A	GRR1
23767.7	0.118438	0.0644824	1.83676	0.0662459	0.0834171	PRP19_30C_WT_30C	C1_05290W_A	GRS1
79.4999	-0.365535	0.288312	-1.26785	0.204852	0.237829	PRP19_30C_WT_30C	C7_02070W_A	GRX1
2929.39	0.354716	0.0754286	4.70267	2.56784e-06	4.9807e-06	PRP19_30C_WT_30C	C4_02710C_A	GRX3
9644.74	0.778193	0.0835737	9.31146	1.26088e-20	4.89377e-20	PRP19_30C_WT_30C	C1_02420C_A	GSC1
303.84	-0.765167	0.141503	-5.40742	6.39403e-08	1.37117e-07	PRP19_30C_WT_30C	C1_12520W_A	GSG1
5382.51	0.0757993	0.0833697	0.909195	0.363247	0.401708	PRP19_30C_WT_30C	CR_08370W_A	GSH2
603.91	-0.0220991	0.119656	-0.184689	0.853473	0.869226	PRP19_30C_WT_30C	C1_05600W_A	GSL1
2200.46	-0.178466	0.0647477	-2.75632	0.00584555	0.00840994	PRP19_30C_WT_30C	CR_00850C_A	GSL2
24081.2	-0.178228	0.052933	-3.36705	0.000759771	0.00120138	PRP19_30C_WT_30C	C2_06310C_A	GSP1
749.924	-1.34614	0.129227	-10.4169	2.07641e-25	9.42927e-25	PRP19_30C_WT_30C	C4_02990C_A	GST2
81.1153	0.640981	0.29847	2.14756	0.0317489	0.0418336	PRP19_30C_WT_30C	CR_06460W_A	GST3
31894.1	-2.888	0.118982	-24.2725	3.82538e-130	1.19971e-128	PRP19_30C_WT_30C	CR_00780C_A	GSY1
306.526	0.0660201	0.147378	0.447963	0.65418	0.686209	PRP19_30C_WT_30C	C2_08600W_A	GTR1
1639.6	-1.03106	0.0906605	-11.3727	5.71669e-30	2.94468e-29	PRP19_30C_WT_30C	C3_03720W_A	GTT11
481.955	-0.894835	0.131038	-6.82883	8.56077e-12	2.28378e-11	PRP19_30C_WT_30C	C3_03600C_A	GTT12
19710.3	1.43978	0.0926003	15.5483	1.63385e-54	1.49435e-53	PRP19_30C_WT_30C	C1_09490C_A	GUA1
1590.72	0.987255	0.0969839	10.1796	2.44604e-24	1.0749e-23	PRP19_30C_WT_30C	C5_03790W_A	GUK1
169.012	-0.538705	0.218609	-2.46424	0.0137304	0.0189074	PRP19_30C_WT_30C	C1_13540W_A	GUP1
22470.8	0.251094	0.0627248	4.00311	6.25158e-05	0.000108567	PRP19_30C_WT_30C	C7_00620W_A	GUS1
2411.95	2.21179	0.0669812	33.021	4.05804e-239	8.32823e-237	PRP19_30C_WT_30C	CR_05220C_A	GUT1
14986.4	-0.852823	0.0675486	-12.6253	1.53107e-36	9.56758e-36	PRP19_30C_WT_30C	C4_06760W_A	GUT2
1919.96	0.150811	0.0704093	2.14192	0.0321997	0.0423999	PRP19_30C_WT_30C	C4_05550C_A	GVP36
1178.4	0.130695	0.105101	1.24353	0.213674	0.247114	PRP19_30C_WT_30C	C2_05730C_A	GWT1
2080.63	-0.977046	0.100101	-9.76063	1.66115e-22	6.89326e-22	PRP19_30C_WT_30C	C4_04710W_A	GYP1
2331.95	0.525193	0.0660047	7.95691	1.76396e-15	5.59815e-15	PRP19_30C_WT_30C	C4_05600W_A	GYP2
7953.61	-0.227336	0.0802733	-2.83202	0.0046255	0.0067325	PRP19_30C_WT_30C	C2_10610W_A	GYP5
1712.64	-0.681546	0.0672453	-10.1352	3.85533e-24	1.68641e-23	PRP19_30C_WT_30C	C7_03490W_A	GYP7
278.666	-1.06694	0.152977	-6.97451	3.06932e-12	8.40273e-12	PRP19_30C_WT_30C	C5_02910C_A	GYP8
1872.94	-0.114106	0.0969022	-1.17754	0.238982	0.273561	PRP19_30C_WT_30C	CR_02850C_A	GZF3
2474.57	-0.104262	0.10286	-1.01363	0.310761	0.348074	PRP19_30C_WT_30C	C1_06130C_A	HAC1
77.764	1.23564	0.331947	3.72239	0.000197345	0.000328618	PRP19_30C_WT_30C	C1_06610C_A	HAK1
3141.54	-0.78866	0.0895149	-8.81038	1.24721e-18	4.48231e-18	PRP19_30C_WT_30C	C6_00970C_A	HAL21
1030.95	-0.646875	0.0987068	-6.5535	5.62026e-11	1.43362e-10	PRP19_30C_WT_30C	C6_01030W_A	HAL22
4752.25	-0.750006	0.0921445	-8.13946	3.97037e-16	1.2923e-15	PRP19_30C_WT_30C	C3_05970C_A	HAL3
922.2	0.724019	0.113382	6.38567	1.70651e-10	4.25373e-10	PRP19_30C_WT_30C	C5_01830C_A	HAL9
1213.74	-0.0379356	0.185869	-0.204098	0.838277	0.855686	PRP19_30C_WT_30C	C5_03860W_A	HAM1
746.228	0.708266	0.0953801	7.42572	1.12171e-13	3.27797e-13	PRP19_30C_WT_30C	C1_07680W_A	HAP2
215.607	1.68605	0.199378	8.45654	2.75428e-17	9.39621e-17	PRP19_30C_WT_30C	C4_01390W_A	HAP3
456.921	0.611593	0.109015	5.61016	2.02135e-08	4.48515e-08	PRP19_30C_WT_30C	CR_04290W_A	HAP31
4033.04	4.41259	0.082241	53.6543	0	0	PRP19_30C_WT_30C	C4_05110C_A	HAP41
1410.14	0.55689	0.0986727	5.64381	1.66326e-08	3.70606e-08	PRP19_30C_WT_30C	C2_01700C_A	HAP42
1802.4	-1.24302	0.0896953	-13.8582	1.13479e-43	8.43916e-43	PRP19_30C_WT_30C	C1_11210C_A	HAP43
1824.86	0.208606	0.084497	2.4688	0.0135567	0.018688	PRP19_30C_WT_30C	C5_00940C_A	HAP5
9275.55	1.14934	0.0723266	15.891	7.31465e-57	6.94536e-56	PRP19_30C_WT_30C	C5_04750C_A	HAS1
1746.26	-0.261467	0.0653444	-4.00137	6.2978e-05	0.000109338	PRP19_30C_WT_30C	C1_04670W_A	HAT1
4286.43	0.0359524	0.100309	0.358416	0.720032	0.74731	PRP19_30C_WT_30C	C6_04540C_A	HAT2
5239.06	1.02113	0.0732997	13.9308	4.11547e-44	3.0841e-43	PRP19_30C_WT_30C	C1_00340W_A	HBR1
454.591	0.135699	0.161954	0.837887	0.402094	0.440875	PRP19_30C_WT_30C	C6_04220C_A	HBR2
6584.82	3.43127	0.137335	24.9846	8.98849e-138	3.20571e-136	PRP19_30C_WT_30C	C3_03650W_A	HBR3
6590.3	2.89592	0.118866	24.3628	4.23888e-131	1.3438e-129	PRP19_30C_WT_30C	C4_02830C_A	HCA4
3017.03	0.272822	0.0907227	3.00721	0.0026366	0.00392453	PRP19_30C_WT_30C	C6_01860C_A	HCH1
570.314	-0.794785	0.128789	-6.17122	6.77668e-10	1.63316e-09	PRP19_30C_WT_30C	C1_09870W_A	HCM1
14319.4	0.38669	0.0667	5.79744	6.73329e-09	1.5366e-08	PRP19_30C_WT_30C	CR_10370W_A	HCR1
2601.77	0.419461	0.0740188	5.66695	1.45361e-08	3.24881e-08	PRP19_30C_WT_30C	CR_02050C_A	HDA1
4378.87	-0.00264255	0.08486	-0.0311401	0.975158	0.978	PRP19_30C_WT_30C	CR_02000C_A	HEM1
98934.3	-4.25581	0.110464	-38.5268	0	0	PRP19_30C_WT_30C	C3_04060C_A	HEM13
1268.37	-2.01008	0.136051	-14.7744	2.14121e-49	1.77518e-48	PRP19_30C_WT_30C	C1_08880W_A	HEM14
10906.9	-0.978966	0.0952956	-10.2729	9.33079e-25	4.15974e-24	PRP19_30C_WT_30C	C2_07490W_A	HEM15
5520.58	0.148551	0.0845745	1.75646	0.0790107	0.098295	PRP19_30C_WT_30C	C2_03300W_A	HEM2
1748.35	-0.268347	0.109089	-2.45989	0.0138979	0.0191246	PRP19_30C_WT_30C	C2_10360C_A	HEM3
441.093	0.717993	0.129706	5.53553	3.10297e-08	6.79621e-08	PRP19_30C_WT_30C	C2_10340W_A	HEM4
7343.84	-0.893936	0.0864166	-10.3445	4.43218e-25	1.99261e-24	PRP19_30C_WT_30C	C6_00100C_A	HET1
1489.19	-1.40885	0.0892344	-15.7882	3.74947e-56	3.51453e-55	PRP19_30C_WT_30C	C5_03610W_A	HEX1
2803.54	-0.128351	0.0636854	-2.01539	0.0438636	0.0567355	PRP19_30C_WT_30C	C2_02240C_A	HEX3
1270.65	0.523419	0.0776681	6.73918	1.59278e-11	4.18893e-11	PRP19_30C_WT_30C	C1_03640C_A	HFL1
797.591	0.554668	0.11221	4.94312	7.6884e-07	1.54587e-06	PRP19_30C_WT_30C	C4_02630C_A	HFL2
30.2285	0.399586	0.800826	0.498968	0.617802	0.652261	PRP19_30C_WT_30C	C1_00780C_A	HGC1
3548.21	1.03378	0.102241	10.1112	4.92915e-24	2.14913e-23	PRP19_30C_WT_30C	C4_02050W_A	HGH1
1142.98	4.99615	0.360718	13.8506	1.26213e-43	9.3742e-43	PRP19_30C_WT_30C	C1_01980W_A	HGT1
393.276	4.37982	0.202404	21.639	7.71291e-104	1.62862e-102	PRP19_30C_WT_30C	C6_03790C_A	HGT10
148.475	-0.236465	0.238811	-0.990177	0.322088	0.359316	PRP19_30C_WT_30C	C7_00290C_A	HGT13
380.327	0.943713	0.138313	6.82301	8.91507e-12	2.37559e-11	PRP19_30C_WT_30C	CR_07730W_A	HGT14
98.7266	2.37347	0.238803	9.939	2.81641e-23	1.19501e-22	PRP19_30C_WT_30C	CR_07270C_A	HGT16
493.38	-1.1692	0.122005	-9.58323	9.40598e-22	3.79418e-21	PRP19_30C_WT_30C	CR_03040C_A	HGT18
209.268	-0.0811552	0.236864	-0.342624	0.731881	0.757793	PRP19_30C_WT_30C	C3_00220W_A	HGT19
45.3702	1.47074	0.31416	4.68151	2.8477e-06	5.50799e-06	PRP19_30C_WT_30C	C1_02110C_A	HGT2
1203.92	1.59939	0.353224	4.52797	5.95526e-06	1.12679e-05	PRP19_30C_WT_30C	C2_02610C_A	HGT20
156.924	-1.31836	0.15971	-8.25471	1.52275e-16	5.03764e-16	PRP19_30C_WT_30C	CR_03850W_A	HGT3
296.276	-0.609495	0.156984	-3.88254	0.000103373	0.000176096	PRP19_30C_WT_30C	C3_04930C_A	HGT4
420.765	-1.52959	0.164349	-9.30693	1.31575e-20	5.10162e-20	PRP19_30C_WT_30C	C3_05270C_A	HGT5
44610.1	-2.17552	0.197625	-11.0083	3.48483e-28	1.71644e-27	PRP19_30C_WT_30C	C2_01020W_A	HGT6
295147	-1.15571	0.127996	-9.02925	1.72856e-19	6.44792e-19	PRP19_30C_WT_30C	C2_01000W_A	HGT7
32578.8	-0.108581	0.0569396	-1.90695	0.0565274	0.0718836	PRP19_30C_WT_30C	C2_01010W_A	HGT8
18277.6	-0.187911	0.0785097	-2.39348	0.0166893	0.0227119	PRP19_30C_WT_30C	C1_04240C_A	HHF1
20295.4	-0.190882	0.0696065	-2.74231	0.00610096	0.00876447	PRP19_30C_WT_30C	CR_06800C_A	HHF22
6725.57	-0.307372	0.0879729	-3.49394	0.000475941	0.000766564	PRP19_30C_WT_30C	C7_03180C_A	HHO1
4465.86	-0.592531	0.0753643	-7.86222	3.7737e-15	1.18351e-14	PRP19_30C_WT_30C	C3_07090W_A	HHT1
14260.8	0.134744	0.0671339	2.00709	0.0447401	0.0577862	PRP19_30C_WT_30C	CR_06810W_A	HHT2
32552.1	-0.0937439	0.069329	-1.35216	0.176324	0.207155	PRP19_30C_WT_30C	C1_04260W_A	HHT21
2585.47	-1.1604	0.0805602	-14.4041	4.87514e-47	3.84813e-46	PRP19_30C_WT_30C	C5_01800C_A	HIP1
4427.5	0.391709	0.0829329	4.7232	2.32161e-06	4.51892e-06	PRP19_30C_WT_30C	C2_00330C_A	HIR1
624.386	3.19083	0.143094	22.2989	3.78948e-110	8.76074e-109	PRP19_30C_WT_30C	C2_04810W_A	HIS3
8343.52	-1.16845	0.0824787	-14.1667	1.47263e-45	1.13334e-44	PRP19_30C_WT_30C	C4_00140C_A	HIS4
3794.12	-0.667094	0.0572917	-11.6438	2.46736e-31	1.32157e-30	PRP19_30C_WT_30C	C4_00650W_A	HIS5
3768.62	-0.954834	0.063865	-14.9508	1.53862e-50	1.30521e-49	PRP19_30C_WT_30C	C7_03720C_A	HIS7
230.251	1.46167	0.231432	6.31575	2.6885e-10	6.63503e-10	PRP19_30C_WT_30C	C4_02750W_A	HIT1
2369.39	-0.0485586	0.0805055	-0.603172	0.546395	0.582974	PRP19_30C_WT_30C	C7_04050W_A	HLJ1
6621.97	0.942742	0.0961477	9.80514	1.06995e-22	4.46533e-22	PRP19_30C_WT_30C	C2_00170C_A	HMA1
6184.66	0.277769	0.0593584	4.67952	2.87542e-06	5.55794e-06	PRP19_30C_WT_30C	C1_03780C_A	HMG1
1285.81	-0.464915	0.093265	-4.98488	6.19989e-07	1.25283e-06	PRP19_30C_WT_30C	CR_10720W_A	HMI1
13584.2	-0.964592	0.115582	-8.3455	7.09139e-17	2.37014e-16	PRP19_30C_WT_30C	CR_05670C_A	HMO1
1358.17	-1.30084	0.121815	-10.6788	1.27928e-26	6.01728e-26	PRP19_30C_WT_30C	C5_00670C_A	HMS1
9261.77	1.10141	0.0684647	16.0873	3.13453e-58	3.07615e-57	PRP19_30C_WT_30C	C1_01030W_A	HMT1
2478.35	1.42227	0.156559	9.08457	1.04113e-19	3.91233e-19	PRP19_30C_WT_30C	C1_00350C_A	HMX1
828.8	1.42197	0.140909	10.0914	6.03255e-24	2.6263e-23	PRP19_30C_WT_30C	C2_01210C_A	HNM1
3042.04	-0.194293	0.0988037	-1.96645	0.0492463	0.0631809	PRP19_30C_WT_30C	C1_10780C_A	HNT1
781.477	-1.73654	0.125663	-13.8191	1.95601e-43	1.44819e-42	PRP19_30C_WT_30C	C3_06340W_A	HNT2
1126.3	0.316532	0.101021	3.13332	0.00172844	0.00262383	PRP19_30C_WT_30C	C6_01390W_A	HOC1
2417.04	-0.507734	0.0958568	-5.2968	1.1785e-07	2.49341e-07	PRP19_30C_WT_30C	C4_00370W_A	HOF1
8281.74	0.0414094	0.059679	0.693869	0.487764	0.525838	PRP19_30C_WT_30C	C2_03330C_A	HOG1
180.213	0.308804	0.170845	1.8075	0.0706836	0.0886425	PRP19_30C_WT_30C	C1_03000W_A	HOL1
2021.09	-0.297358	0.097113	-3.06198	0.00219881	0.00330019	PRP19_30C_WT_30C	C1_01780C_A	HOL4
17203.9	-0.812695	0.0790385	-10.2823	8.47121e-25	3.78085e-24	PRP19_30C_WT_30C	C2_02370C_A	HOM2
3383.32	-2.23704	0.0950879	-23.526	2.21087e-122	6.14316e-121	PRP19_30C_WT_30C	C4_05540W_A	HOM3
6612.85	-0.695595	0.0506425	-13.7354	6.23146e-43	4.5674e-42	PRP19_30C_WT_30C	C1_02620C_A	HOM6
460.311	0.174746	0.103337	1.69102	0.0908324	0.111872	PRP19_30C_WT_30C	C4_06010C_A	HOS1
814.471	0.517384	0.0982912	5.26379	1.41116e-07	2.96955e-07	PRP19_30C_WT_30C	C3_00780W_A	HOS2
2014.17	0.214866	0.0894618	2.40177	0.0163161	0.0222454	PRP19_30C_WT_30C	C4_02300W_A	HOS3
1534.47	0.30659	0.0808601	3.79161	0.000149674	0.000251455	PRP19_30C_WT_30C	C1_01390C_A	HOT1
451.07	-1.65547	0.16391	-10.0999	5.53051e-24	2.40953e-23	PRP19_30C_WT_30C	C6_00140C_A	HPA2
1856.1	0.636867	0.110959	5.73964	9.48783e-09	2.14554e-08	PRP19_30C_WT_30C	C1_13970C_A	HPC2
20.9865	0.843634	0.526034	1.60376	0.108766	0.132329	PRP19_30C_WT_30C	C6_02890C_A	HPD1
8665.79	0.799732	0.0621246	12.873	6.38544e-38	4.14522e-37	PRP19_30C_WT_30C	C2_02740C_A	HPT1
15283.9	-1.46334	0.0831804	-17.5923	2.82099e-69	3.36735e-68	PRP19_30C_WT_30C	C3_00550C_A	HRK1
27.81	0.0533921	0.380096	0.14047	0.888289	0.900997	PRP19_30C_WT_30C	C4_03820C_A	HRQ2
3713.18	-0.69047	0.0699511	-9.87075	5.57441e-23	2.34989e-22	PRP19_30C_WT_30C	C6_02340W_A	HRR25
1722	0.309889	0.0796116	3.8925	9.92146e-05	0.00016926	PRP19_30C_WT_30C	C3_02450W_A	HRT1
2774.81	-1.19066	0.0891105	-13.3617	1.01286e-40	7.07373e-40	PRP19_30C_WT_30C	C4_01690C_A	HRT2
2362.18	-0.183394	0.0849689	-2.15837	0.030899	0.040755	PRP19_30C_WT_30C	CR_01210C_A	HSE1
301.017	-0.609987	0.157876	-3.86372	0.000111672	0.000189722	PRP19_30C_WT_30C	C2_01710W_A	HSK3
3841.19	-0.363939	0.0859108	-4.23624	2.27295e-05	4.09187e-05	PRP19_30C_WT_30C	C5_02840C_A	HSL1
394.392	-0.79184	0.148445	-5.33423	9.59521e-08	2.03933e-07	PRP19_30C_WT_30C	C7_03450C_A	HSM3
12412.7	-1.98566	0.100191	-19.8187	2.05254e-87	3.38655e-86	PRP19_30C_WT_30C	CR_08250C_A	HSP104
21692.3	-0.854592	0.0930325	-9.18595	4.07914e-20	1.55281e-19	PRP19_30C_WT_30C	C5_02080C_A	HSP12
1183.12	-1.59941	0.339654	-4.70892	2.49027e-06	4.83505e-06	PRP19_30C_WT_30C	C2_04010C_A	HSP21
13441.6	0.510814	0.0519006	9.84216	7.41035e-23	3.10815e-22	PRP19_30C_WT_30C	CR_06490C_A	HSP60
15424.1	-2.18973	0.0997338	-21.9557	7.63961e-107	1.6767e-105	PRP19_30C_WT_30C	C1_13480W_A	HSP70
4106.82	-0.662871	0.109521	-6.05248	1.42631e-09	3.38437e-09	PRP19_30C_WT_30C	C2_03390C_A	HSP78
115210	-0.307517	0.0722387	-4.25696	2.07227e-05	3.73864e-05	PRP19_30C_WT_30C	C7_02030W_A	HSP90
909.053	0.0463804	0.0865451	0.53591	0.592021	0.627704	PRP19_30C_WT_30C	C1_09050W_A	HST1
402.698	-0.598806	0.139591	-4.28971	1.78904e-05	3.24017e-05	PRP19_30C_WT_30C	CR_01800C_A	HST2
1431.88	0.0127009	0.0783201	0.162166	0.871175	0.885558	PRP19_30C_WT_30C	C5_01340W_A	HST3
870.955	0.172636	0.113845	1.51641	0.129415	0.155306	PRP19_30C_WT_30C	C3_06510C_A	HST6
2117.5	0.0996159	0.0798524	1.2475	0.212214	0.24562	PRP19_30C_WT_30C	CR_03900W_A	HST7
376.585	0.086995	0.140121	0.620856	0.534695	0.571636	PRP19_30C_WT_30C	C4_02010C_A	HSX11
13995.5	-0.142716	0.102654	-1.39026	0.164449	0.194179	PRP19_30C_WT_30C	C3_03910W_A	HTA1
21791.6	0.0345462	0.0685214	0.504167	0.614144	0.648705	PRP19_30C_WT_30C	C1_04170C_A	HTA2
5526.06	-0.817506	0.0720926	-11.3397	8.34609e-30	4.28213e-29	PRP19_30C_WT_30C	C3_03280C_A	HTA3
22184.4	0.13547	0.0754462	1.79558	0.0725607	0.0908893	PRP19_30C_WT_30C	C3_03900C_A	HTB1
16092.2	0.756747	0.11942	6.33683	2.34546e-10	5.80069e-10	PRP19_30C_WT_30C	C5_05490C_A	HTS1
501.765	0.105073	0.113879	0.922678	0.356175	0.394595	PRP19_30C_WT_30C	C3_06980W_A	HUT1
10935.8	-0.0815717	0.445501	-0.183101	0.854719	0.870267	PRP19_30C_WT_30C	C4_03570W_A	HWP1
2045.56	-0.350261	0.104152	-3.36297	0.000771086	0.00121827	PRP19_30C_WT_30C	C6_04580W_A	HXK1
134181	-2.62593	0.128469	-20.4403	7.33212e-93	1.30948e-91	PRP19_30C_WT_30C	CR_04510W_A	HXK2
1327.39	2.8001	0.131673	21.2655	2.36869e-100	4.76919e-99	PRP19_30C_WT_30C	CR_03450W_A	HXT5
1869.64	-0.984202	0.0863796	-11.3939	4.48352e-30	2.32175e-29	PRP19_30C_WT_30C	C2_04240C_A	HYM1
521.175	-0.16828	0.16827	-1.00006	0.317283	0.354598	PRP19_30C_WT_30C	C1_13450W_A	HYR1
6949.9	-1.23094	0.0798203	-15.4213	1.17626e-53	1.05359e-52	PRP19_30C_WT_30C	C5_00730W_A	HYR3
2242.92	-0.926743	0.0736362	-12.5854	2.53942e-36	1.57509e-35	PRP19_30C_WT_30C	CR_00760C_A	HYR4
2416.07	0.868207	0.0727731	11.9303	8.22552e-33	4.60393e-32	PRP19_30C_WT_30C	C5_04740C_A	HYS2
5547.31	-0.674839	0.0775221	-8.70512	3.17248e-18	1.12391e-17	PRP19_30C_WT_30C	C2_02990C_A	HYU1
3048.82	-0.676414	0.0855587	-7.90584	2.66128e-15	8.38677e-15	PRP19_30C_WT_30C	CR_10780C_A	IAH1
307.738	0.389949	0.249166	1.56501	0.11758	0.142106	PRP19_30C_WT_30C	C1_04500W_A	ICL1
32960.8	0.241281	0.0701026	3.44182	0.00057781	0.000925921	PRP19_30C_WT_30C	C1_09630W_A	IDH1
22681.8	0.901966	0.090437	9.97342	1.99249e-23	8.51285e-23	PRP19_30C_WT_30C	C2_03080W_A	IDH2
3102.1	0.130075	0.0716122	1.81638	0.0693128	0.087026	PRP19_30C_WT_30C	C4_02280W_A	IDI1
7979.35	-0.74625	0.0837605	-8.90933	5.13419e-19	1.87687e-18	PRP19_30C_WT_30C	C2_05890C_A	IDP1
1343.9	1.69631	0.111173	15.2584	1.44819e-52	1.27089e-51	PRP19_30C_WT_30C	CR_02360W_A	IDP2
133.27	-1.91036	0.217944	-8.76539	1.86139e-18	6.65074e-18	PRP19_30C_WT_30C	CR_09780C_A	IFA14
615.03	-0.343674	0.143163	-2.40058	0.0163691	0.0223072	PRP19_30C_WT_30C	C7_03170W_A	IFA21
115.862	-0.477524	0.233478	-2.04526	0.0408292	0.0530513	PRP19_30C_WT_30C	C2_04420W_A	IFA4
331.528	-1.52199	0.126027	-12.0767	1.40195e-33	8.02744e-33	PRP19_30C_WT_30C	C1_01240W_A	IFD3
571.028	-3.44056	0.17216	-19.9846	7.49163e-89	1.26643e-87	PRP19_30C_WT_30C	C1_04140W_A	IFD6
194.945	-0.228809	0.169135	-1.35282	0.176114	0.206929	PRP19_30C_WT_30C	C1_04750W_A	IFE1
20480.8	-2.5697	0.332392	-7.73094	1.06757e-14	3.27438e-14	PRP19_30C_WT_30C	CR_05340C_A	IFE2
300.861	-3.1	0.206701	-14.9975	7.6257e-51	6.50185e-50	PRP19_30C_WT_30C	C3_00600W_A	IFF11
27.6377	-1.51813	0.448151	-3.38755	0.000705207	0.00111964	PRP19_30C_WT_30C	CR_03630W_A	IFF3
355.206	-2.68817	0.18293	-14.6951	6.93263e-49	5.70309e-48	PRP19_30C_WT_30C	CR_00610W_A	IFF4
1424.08	-0.451613	0.109152	-4.13747	3.51153e-05	6.21922e-05	PRP19_30C_WT_30C	C2_09130C_A	IFF6
86.7015	-3.38061	0.316981	-10.665	1.48323e-26	6.95981e-26	PRP19_30C_WT_30C	C5_00710W_A	IFF8
37.4449	-1.92997	0.375918	-5.13403	2.83595e-07	5.86649e-07	PRP19_30C_WT_30C	CR_03880W_A	IFF9
559.614	-0.684828	0.122848	-5.57461	2.4808e-08	5.46729e-08	PRP19_30C_WT_30C	C5_00450C_A	IFG3
1167.89	0.63065	0.100657	6.26536	3.71968e-10	9.1069e-10	PRP19_30C_WT_30C	C5_02650C_A	IFH1
349.436	-1.43474	0.133315	-10.762	5.20072e-27	2.47208e-26	PRP19_30C_WT_30C	C1_04060W_A	IFI3
1099.3	-0.494249	0.102354	-4.8288	1.37356e-06	2.71693e-06	PRP19_30C_WT_30C	C2_03620W_A	IFK2
3992.9	0.484622	0.0913614	5.30445	1.13014e-07	2.39239e-07	PRP19_30C_WT_30C	C7_02940C_A	IFM1
817.531	-0.613946	0.0949527	-6.46581	1.00756e-10	2.53855e-10	PRP19_30C_WT_30C	C2_08080C_A	IFM3
120.475	-0.737243	0.208161	-3.5417	0.000397551	0.000645103	PRP19_30C_WT_30C	C2_10180W_A	IFR1
7056.66	0.172559	0.0610502	2.82651	0.00470585	0.00684434	PRP19_30C_WT_30C	CR_03280W_A	IFR2
3905.65	-0.722109	0.09759	-7.39941	1.36789e-13	3.98445e-13	PRP19_30C_WT_30C	CR_01730W_A	IFU5
1529.51	-2.51319	0.14647	-17.1584	5.43971e-66	6.20212e-65	PRP19_30C_WT_30C	C6_03850C_A	IHD1
110.091	-2.36147	0.361423	-6.53382	6.41135e-11	1.62866e-10	PRP19_30C_WT_30C	C1_00850W_A	IHD2
23779.8	-0.297376	0.0777733	-3.82362	0.000131505	0.000222272	PRP19_30C_WT_30C	C6_04520W_A	ILS1
8309.3	-0.745501	0.077318	-9.64201	5.31372e-22	2.16887e-21	PRP19_30C_WT_30C	C2_06190W_A	ILV1
6665.94	-0.343628	0.0660932	-5.19914	2.00208e-07	4.17773e-07	PRP19_30C_WT_30C	C3_02320W_A	ILV2
22879.1	-0.854101	0.0797362	-10.7116	8.98123e-27	4.24152e-26	PRP19_30C_WT_30C	C5_05410C_A	ILV3
29080.6	-1.21565	0.0949804	-12.7989	1.66279e-37	1.06408e-36	PRP19_30C_WT_30C	C6_00870C_A	ILV5
4612.65	-0.730292	0.0566977	-12.8804	5.80042e-38	3.76963e-37	PRP19_30C_WT_30C	C4_01370W_A	ILV6
21961.5	0.879271	0.0811447	10.8358	2.32835e-27	1.11856e-26	PRP19_30C_WT_30C	C2_06390C_A	IMH3
2264.32	0.664398	0.105204	6.31534	2.69568e-10	6.65135e-10	PRP19_30C_WT_30C	C1_02610W_A	IML1
6348.49	-0.71346	0.0835706	-8.53721	1.37502e-17	4.73785e-17	PRP19_30C_WT_30C	C1_14210C_A	IML2
1418.2	-0.146484	0.100411	-1.45885	0.144606	0.172262	PRP19_30C_WT_30C	C1_03610C_A	IMP1
627.666	-0.117708	0.116024	-1.01451	0.310341	0.34767	PRP19_30C_WT_30C	C5_00860W_A	IMP2
5451.65	3.09748	0.098459	31.4596	3.10459e-217	4.59715e-215	PRP19_30C_WT_30C	CR_07950W_A	IMP4
1340.39	-0.119187	0.0984797	-1.21027	0.226175	0.2602	PRP19_30C_WT_30C	CR_02740W_A	INN1
217.095	-1.80274	0.169978	-10.6057	2.80337e-26	1.30341e-25	PRP19_30C_WT_30C	CR_10100C_A	INO1
189.21	0.119023	0.169569	0.701914	0.482733	0.520798	PRP19_30C_WT_30C	CR_00050W_A	INO2
832.813	-0.640044	0.111437	-5.74353	9.27245e-09	2.09886e-08	PRP19_30C_WT_30C	C2_03840C_A	INO4
1070.74	-0.598075	0.0706227	-8.4686	2.48361e-17	8.48024e-17	PRP19_30C_WT_30C	C2_09770C_A	INP51
4188.46	0.0866702	0.105648	0.820368	0.412007	0.450983	PRP19_30C_WT_30C	C5_02470W_A	INT1
228.946	1.17961	0.257788	4.57588	4.74231e-06	9.0444e-06	PRP19_30C_WT_30C	C4_03330W_A	IPK1
599.822	-0.0304983	0.097388	-0.313163	0.754157	0.778377	PRP19_30C_WT_30C	C2_09730C_A	IPK2
425.391	0.671023	0.129509	5.18129	2.20358e-07	4.58755e-07	PRP19_30C_WT_30C	C6_02320C_A	IPL1
26207.8	-0.607537	0.0738405	-8.22769	1.90855e-16	6.29262e-16	PRP19_30C_WT_30C	C2_08810C_A	IPP1
544.722	1.31436	0.128219	10.2509	1.17268e-24	5.21001e-24	PRP19_30C_WT_30C	C1_09120W_A	IPT1
3103.78	-0.281438	0.0737597	-3.81562	0.000135844	0.000229275	PRP19_30C_WT_30C	C7_01840W_A	IQG1
3155.72	1.1253	0.133636	8.42063	3.74469e-17	1.26825e-16	PRP19_30C_WT_30C	C1_12450C_A	IRA2
1245.77	-0.707753	0.0724873	-9.76381	1.60993e-22	6.68545e-22	PRP19_30C_WT_30C	C1_07970C_A	IRE1
2868.1	-0.459328	0.0633766	-7.24759	4.24248e-13	1.21075e-12	PRP19_30C_WT_30C	C3_01360C_A	IRO1
2737.02	0.310484	0.061725	5.03012	4.90179e-07	9.97757e-07	PRP19_30C_WT_30C	C1_14230C_A	IRR1
1855.93	0.102766	0.0962774	1.0674	0.285791	0.322546	PRP19_30C_WT_30C	C3_03660W_A	IRS4
2548.42	1.13598	0.080768	14.0647	6.25648e-45	4.76486e-44	PRP19_30C_WT_30C	C6_02520W_A	ISA1
648.663	0.371436	0.131503	2.82455	0.00473467	0.00688284	PRP19_30C_WT_30C	C3_06900W_A	ISA2
1021.45	0.37393	0.0884474	4.22771	2.36082e-05	4.24157e-05	PRP19_30C_WT_30C	CR_05830C_A	ISC1
2484.69	-1.26917	0.080261	-15.813	2.53004e-56	2.38489e-55	PRP19_30C_WT_30C	C1_01650W_A	ISN1
876.15	-0.200163	0.09729	-2.05738	0.0396494	0.051656	PRP19_30C_WT_30C	C3_00540C_A	IST1
1123.66	-0.955052	0.0927385	-10.2983	7.16947e-25	3.20353e-24	PRP19_30C_WT_30C	C1_07520C_A	IST2
2384.34	1.63937	0.102477	15.9975	1.33114e-57	1.28373e-56	PRP19_30C_WT_30C	C7_01760C_A	ISU1
1286.86	0.328854	0.103028	3.1919	0.00141339	0.00216894	PRP19_30C_WT_30C	C3_06310C_A	ISW2
416.997	0.97238	0.17518	5.55075	2.8444e-08	6.25212e-08	PRP19_30C_WT_30C	C7_03530C_A	ISY1
538.801	-0.678042	0.111376	-6.08789	1.14407e-09	2.72796e-09	PRP19_30C_WT_30C	C2_04940C_A	ITR1
4960.1	0.458528	0.687407	0.66704	0.504747	0.542845	PRP19_30C_WT_30C	CR_08780W_A	ITS1
8064.91	0.434769	0.60862	0.714353	0.475009	0.513602	PRP19_30C_WT_30C	CR_08800W_A	ITS2
1198.55	-0.267052	0.0828789	-3.22219	0.00127214	0.00196248	PRP19_30C_WT_30C	C4_03450C_A	JAB1
1200.61	-0.707354	0.0777318	-9.09993	9.03915e-20	3.40109e-19	PRP19_30C_WT_30C	C2_08790W_A	JEM1
2550.31	2.43593	0.0995586	24.4673	3.29774e-132	1.06861e-130	PRP19_30C_WT_30C	C1_08870C_A	JIP5
4383.98	0.37788	0.0950669	3.97488	7.04144e-05	0.00012167	PRP19_30C_WT_30C	C7_04030C_A	KAP120
43746.1	-1.08797	0.0686068	-15.8581	1.23528e-56	1.16912e-55	PRP19_30C_WT_30C	C2_01120W_A	KAR2
680.606	0.447752	0.0989187	4.52647	5.99784e-06	1.13422e-05	PRP19_30C_WT_30C	C2_09370C_A	KAR3
29.5257	-1.5121	0.504998	-2.99427	0.002751	0.0040914	PRP19_30C_WT_30C	CR_02330C_A	KAR4
563.913	0.249966	0.118638	2.10697	0.0351202	0.0460424	PRP19_30C_WT_30C	C1_13740W_A	KAR9
1324.86	-0.351862	0.0944272	-3.72628	0.000194325	0.000323774	PRP19_30C_WT_30C	C7_01620C_A	KCH1
821.506	-0.392746	0.111989	-3.50701	0.00045318	0.000731315	PRP19_30C_WT_30C	CR_05260C_A	KCS1
7657.66	0.0935228	0.101891	0.917874	0.358685	0.397076	PRP19_30C_WT_30C	C1_00140W_A	KEL1
3341.63	-0.467295	0.091216	-5.12294	3.00801e-07	6.20923e-07	PRP19_30C_WT_30C	C1_13420C_A	KEM1
3707.85	-0.502765	0.0567295	-8.8625	7.82379e-19	2.84144e-18	PRP19_30C_WT_30C	C7_00940W_A	KEX1
3068.47	-0.0795134	0.0599297	-1.32678	0.184583	0.216162	PRP19_30C_WT_30C	C1_08990C_A	KEX2
21071.2	1.43594	0.0824556	17.4148	6.37484e-68	7.41281e-67	PRP19_30C_WT_30C	C3_00880W_A	KGD1
12740.6	1.20477	0.0945507	12.7421	3.45156e-37	2.18724e-36	PRP19_30C_WT_30C	CR_07420W_A	KGD2
4162.11	-0.535564	0.0645312	-8.29931	1.04719e-16	3.48506e-16	PRP19_30C_WT_30C	C2_04760W_A	KIC1
9014.88	-0.47457	0.0808549	-5.8694	4.37366e-09	1.00973e-08	PRP19_30C_WT_30C	CR_00260W_A	KIN2
819.579	0.281922	0.114891	2.45382	0.0141346	0.0194366	PRP19_30C_WT_30C	C1_06710W_A	KIN28
2581.82	-0.328532	0.103419	-3.17671	0.00148956	0.00227688	PRP19_30C_WT_30C	C2_10530C_A	KIN3
442.181	-0.156069	0.122419	-1.27488	0.202351	0.235111	PRP19_30C_WT_30C	CR_06540W_A	KIP1
297.684	0.0659966	0.150069	0.439774	0.6601	0.691985	PRP19_30C_WT_30C	C2_10310C_A	KIP2
1678.66	-0.199541	0.0704536	-2.83223	0.00462243	0.0067297	PRP19_30C_WT_30C	C3_05720C_A	KIP3
1151.21	-0.40673	0.0900848	-4.51496	6.33274e-06	1.19504e-05	PRP19_30C_WT_30C	C1_12010C_A	KIP4
7025.18	-0.488418	0.0829819	-5.88584	3.96034e-09	9.16842e-09	PRP19_30C_WT_30C	C2_09230C_A	KIS1
2204.03	-1.67891	0.0843701	-19.8994	4.12011e-88	6.90502e-87	PRP19_30C_WT_30C	C1_13610C_A	KIS2
109.339	-3.20173	0.333786	-9.59218	8.62451e-22	3.48736e-21	PRP19_30C_WT_30C	C1_13470W_A	KNS1
3107.04	-0.0544711	0.0695653	-0.783021	0.433615	0.472821	PRP19_30C_WT_30C	C1_05460W_A	KOG1
373.867	0.068188	0.147559	0.462105	0.644006	0.676932	PRP19_30C_WT_30C	CR_03790C_A	KRE1
19535.4	0.559661	0.073447	7.61993	2.53809e-14	7.63057e-14	PRP19_30C_WT_30C	C2_08000C_A	KRE30
2652	-0.534349	0.0617047	-8.65978	4.72678e-18	1.65749e-17	PRP19_30C_WT_30C	C3_02960C_A	KRE5
4768.92	-0.307181	0.0712551	-4.31101	1.62511e-05	2.95654e-05	PRP19_30C_WT_30C	C3_05830W_A	KRE6
4760.66	-0.210876	0.0779641	-2.70478	0.0068349	0.00975294	PRP19_30C_WT_30C	C5_00470C_A	KRE62
6888.09	-0.362131	0.0812518	-4.4569	8.31526e-06	1.5504e-05	PRP19_30C_WT_30C	C3_04180W_A	KRE9
2309.27	3.02678	0.159131	19.0207	1.14856e-80	1.67529e-79	PRP19_30C_WT_30C	C1_11420W_A	KRR1
31618.8	0.0737595	0.0825403	0.893618	0.371526	0.409933	PRP19_30C_WT_30C	C3_07410C_A	KRS1
835.155	-1.17178	0.091376	-12.8237	1.2085e-37	7.77612e-37	PRP19_30C_WT_30C	C1_07380C_A	KSP1
1313.22	0.511249	0.0904894	5.64983	1.60611e-08	3.58554e-08	PRP19_30C_WT_30C	CR_07380C_A	KSR1
318.156	3.79693	0.461891	8.2204	2.02824e-16	6.67559e-16	PRP19_30C_WT_30C	C2_05620W_A	KTI11
1795.09	2.6238	0.113331	23.1516	1.39979e-118	3.73002e-117	PRP19_30C_WT_30C	CR_03370C_A	KTI12
311.583	0.602754	0.138348	4.35681	1.31973e-05	2.4175e-05	PRP19_30C_WT_30C	C2_04560W_A	KTR2
361.764	-0.467275	0.155568	-3.00367	0.00266744	0.00396944	PRP19_30C_WT_30C	C1_04000C_A	KTR4
6425.44	0.226319	0.0999081	2.26527	0.0234962	0.0314303	PRP19_30C_WT_30C	C4_02290W_A	LAB5
620.377	1.27849	0.14402	8.87713	6.86073e-19	2.4971e-18	PRP19_30C_WT_30C	C3_05730C_A	LAC1
1028.64	-0.33041	0.0918592	-3.59692	0.000322005	0.000526385	PRP19_30C_WT_30C	CR_01060W_A	LAG1
1830.62	-5.01378	0.148976	-33.6549	2.64177e-248	5.83084e-246	PRP19_30C_WT_30C	CR_04480C_A	LAP3
1660.78	-0.836787	0.0980843	-8.53131	1.44704e-17	4.98012e-17	PRP19_30C_WT_30C	C5_03590W_A	LAP4
3976.61	-0.730171	0.0655499	-11.1392	8.08804e-29	4.03815e-28	PRP19_30C_WT_30C	C3_02170C_A	LAP41
1904.97	1.63091	0.098887	16.4927	4.13996e-61	4.30482e-60	PRP19_30C_WT_30C	C2_06000W_A	LAS1
37150.4	-0.303531	0.0745715	-4.07033	4.6946e-05	8.2261e-05	PRP19_30C_WT_30C	C7_01640W_A	LAT1
4194.5	0.455579	0.0624187	7.29876	2.90429e-13	8.35573e-13	PRP19_30C_WT_30C	C1_13900C_A	LCB2
1322.09	0.251512	0.0832566	3.02092	0.00252006	0.00375872	PRP19_30C_WT_30C	C1_12080W_A	LCB4
1059.87	1.26803	0.0997238	12.7154	4.8565e-37	3.07089e-36	PRP19_30C_WT_30C	C4_05750C_A	LEA1
5195.94	-0.624353	0.0532827	-11.7177	1.03389e-31	5.62533e-31	PRP19_30C_WT_30C	C2_05110W_A	LEM3
8588.53	-0.293275	0.0880611	-3.33036	0.000867327	0.00136096	PRP19_30C_WT_30C	CR_00360C_A	LEU1
2732.33	-0.686735	0.0876079	-7.83873	4.55113e-15	1.42161e-14	PRP19_30C_WT_30C	C7_00400W_A	LEU2
3311.96	0.143197	0.0913734	1.56716	0.117077	0.141557	PRP19_30C_WT_30C	C5_02180C_A	LEU3
2601.61	-1.83544	0.11967	-15.3376	4.28998e-53	3.81339e-52	PRP19_30C_WT_30C	C1_00170W_A	LEU4
4343.96	-0.706408	0.101828	-6.93727	3.99755e-12	1.08701e-11	PRP19_30C_WT_30C	C2_09750W_A	LEU42
1771.5	1.29221	0.0942577	13.7094	8.92515e-43	6.5254e-42	PRP19_30C_WT_30C	C2_00150W_A	LEU5
2252.23	1.00217	0.0963239	10.4042	2.37355e-25	1.07661e-24	PRP19_30C_WT_30C	C1_07500C_A	LHP1
5166.56	-0.646924	0.0552198	-11.7154	1.06236e-31	5.77486e-31	PRP19_30C_WT_30C	C2_02760W_A	LHS1
3092.72	0.315045	0.0864717	3.64332	0.00026914	0.000443124	PRP19_30C_WT_30C	C7_02060W_A	LIG1
2748.15	-1.63028	0.0646273	-25.2259	2.08051e-140	8.00584e-139	PRP19_30C_WT_30C	C2_03030W_A	LIG4
217.492	-0.851919	0.158686	-5.36859	7.93537e-08	1.69456e-07	PRP19_30C_WT_30C	C1_09590C_A	LIP10
20.3555	-1.23213	0.530321	-2.32337	0.0201595	0.0271689	PRP19_30C_WT_30C	C1_09900W_A	LIP3
814.288	-0.975906	0.104942	-9.29952	1.41086e-20	5.46137e-20	PRP19_30C_WT_30C	C1_09600C_A	LIP6
80.2268	-1.00051	0.381652	-2.62152	0.00875388	0.0123466	PRP19_30C_WT_30C	CR_09220C_A	LIP7
108.674	-0.96218	0.238083	-4.04137	5.31407e-05	9.27405e-05	PRP19_30C_WT_30C	C7_03300C_A	LIP8
3032.44	-0.533113	0.0854947	-6.23562	4.49992e-10	1.09667e-09	PRP19_30C_WT_30C	C7_02880C_A	LIP9
6530.89	-0.409663	0.0766147	-5.34706	8.93953e-08	1.90343e-07	PRP19_30C_WT_30C	C1_10490W_A	LKH1
1410.5	0.446902	0.086465	5.16859	2.35872e-07	4.8966e-07	PRP19_30C_WT_30C	C7_03080W_A	LMO1
31342.9	0.168068	0.0793692	2.11755	0.034213	0.0448933	PRP19_30C_WT_30C	CR_07400C_A	LPD1
531.138	-0.740444	0.108127	-6.8479	7.49415e-12	2.00472e-11	PRP19_30C_WT_30C	C1_04740W_A	LPG20
4089.64	-0.467484	0.074741	-6.25472	3.98238e-10	9.73378e-10	PRP19_30C_WT_30C	C7_01780W_A	LPI9
3068.1	-0.94067	0.0660489	-14.242	5.02466e-46	3.88233e-45	PRP19_30C_WT_30C	C2_07480W_A	LPT1
4767.07	0.851705	0.0863935	9.85844	6.30194e-23	2.65085e-22	PRP19_30C_WT_30C	CR_00440C_A	LRG1
1861.59	-0.894297	0.0720579	-12.4108	2.28312e-35	1.37883e-34	PRP19_30C_WT_30C	C1_00870W_A	LRO1
24609	0.174793	0.0797447	2.19191	0.0283858	0.0375673	PRP19_30C_WT_30C	C1_01690C_A	LSC1
23103.8	0.323892	0.0890048	3.63904	0.000273652	0.000450301	PRP19_30C_WT_30C	CR_06760C_A	LSC2
2473.16	0.0736518	0.126035	0.584375	0.558968	0.595411	PRP19_30C_WT_30C	CR_00240W_A	LSM6
10592	-0.525491	0.0601321	-8.73895	2.35285e-18	8.38114e-18	PRP19_30C_WT_30C	C2_06730W_A	LSP1
1082.33	0.578174	0.113358	5.10042	3.389e-07	6.96863e-07	PRP19_30C_WT_30C	C2_06860W_A	LTE1
2532.29	-0.801841	0.127602	-6.28391	3.30168e-10	8.10898e-10	PRP19_30C_WT_30C	C1_08260C_A	LTP1
5090.35	2.49939	0.122178	20.457	5.20017e-93	9.30147e-92	PRP19_30C_WT_30C	CR_10650W_A	LTV1
125.306	-1.13847	0.178783	-6.36786	1.91684e-10	4.76785e-10	PRP19_30C_WT_30C	CR_05020W_A	LYP1
3112.88	-0.820649	0.0547784	-14.9813	9.73553e-51	8.28866e-50	PRP19_30C_WT_30C	C4_05320W_A	LYS1
11519.1	-2.58392	0.122324	-21.1236	4.83001e-99	9.51203e-98	PRP19_30C_WT_30C	CR_01400W_A	LYS12
308.242	0.0307025	0.128364	0.239183	0.810964	0.83056	PRP19_30C_WT_30C	C6_02750C_A	LYS14
1090.3	-1.85589	0.0893975	-20.76	9.96467e-96	1.85027e-94	PRP19_30C_WT_30C	C1_09200W_A	LYS142
249.073	-0.106448	0.183696	-0.579477	0.562268	0.598599	PRP19_30C_WT_30C	C1_09180W_A	LYS143
481.269	0.388725	0.14058	2.76515	0.00568967	0.00819274	PRP19_30C_WT_30C	C3_00750W_A	LYS144
4349.21	-0.452732	0.0679604	-6.66171	2.70657e-11	7.02494e-11	PRP19_30C_WT_30C	C1_02820W_A	LYS2
6104.27	0.437566	0.0565561	7.73686	1.01904e-14	3.13208e-14	PRP19_30C_WT_30C	C1_04730C_A	LYS21
1754.09	-1.07495	0.0854428	-12.581	2.6866e-36	1.66461e-35	PRP19_30C_WT_30C	C2_04460W_A	LYS22
3395.84	-0.790352	0.0685471	-11.5301	9.30759e-31	4.90231e-30	PRP19_30C_WT_30C	C4_04410C_A	LYS4
39.0892	-1.18157	0.32535	-3.63168	0.000281583	0.000462829	PRP19_30C_WT_30C	CR_04890W_A	LYS5
2920.38	-1.30433	0.113107	-11.5319	9.11309e-31	4.80202e-30	PRP19_30C_WT_30C	C3_06590W_A	LYS9
762.541	0.905251	0.11701	7.73655	1.02148e-14	3.13877e-14	PRP19_30C_WT_30C	C7_00510W_A	MAC1
156.204	-0.584802	0.213659	-2.73708	0.00619872	0.00889398	PRP19_30C_WT_30C	C1_04080W_A	MAD2
7963.38	-0.228407	0.123127	-1.85505	0.0635887	0.0802785	PRP19_30C_WT_30C	C6_01670W_A	MAE1
3505.09	-1.11492	0.0843833	-13.2126	7.41995e-40	5.0998e-39	PRP19_30C_WT_30C	C2_08120W_A	MAF1
2973.94	4.57188	0.154193	29.6504	3.35197e-193	3.21404e-191	PRP19_30C_WT_30C	C2_06360C_A	MAK16
12487.6	1.51121	0.0829768	18.2124	4.11292e-74	5.34588e-73	PRP19_30C_WT_30C	C3_04560W_A	MAK21
379.766	-0.444957	0.136145	-3.26827	0.00108207	0.00168012	PRP19_30C_WT_30C	C1_01770W_A	MAK32
7392.5	2.0162	0.112572	17.9103	9.79945e-72	1.21306e-70	PRP19_30C_WT_30C	C2_05090W_A	MAK5
471.203	-3.9069	0.192395	-20.3066	1.12415e-91	1.98345e-90	PRP19_30C_WT_30C	CR_10790W_A	MAL2
34.5486	-1.16609	0.428108	-2.72382	0.00645323	0.00923423	PRP19_30C_WT_30C	C5_04930C_A	MAL31
3336	1.15644	0.120858	9.56858	1.0838e-21	4.35679e-21	PRP19_30C_WT_30C	C7_03930C_A	MAM33
4562.02	0.141015	0.0733182	1.92333	0.0544383	0.0693779	PRP19_30C_WT_30C	C1_03300C_A	MAS1
1795.98	1.12403	0.0974577	11.5335	8.93869e-31	4.71437e-30	PRP19_30C_WT_30C	C5_01640W_A	MAS2
14598.1	-0.286609	0.0787979	-3.63727	0.000275542	0.000453154	PRP19_30C_WT_30C	C1_01060W_A	MBF1
4538.5	-0.764746	0.0592699	-12.9028	4.34185e-38	2.83748e-37	PRP19_30C_WT_30C	C3_04110C_A	MBP1
5311.15	-0.387959	0.0827329	-4.68929	2.74157e-06	5.31063e-06	PRP19_30C_WT_30C	C3_05190C_A	MCA1
1718.26	1.76753	0.0832532	21.2308	4.9662e-100	9.93071e-99	PRP19_30C_WT_30C	CR_10540C_A	MCD1
711.459	-0.146177	0.116615	-1.2535	0.210023	0.243276	PRP19_30C_WT_30C	C1_12200W_A	MCD4
3041.92	0.210223	0.0873664	2.40622	0.0161185	0.0220144	PRP19_30C_WT_30C	CR_01740W_A	MCI4
4743.54	0.309555	0.0871295	3.55281	0.000381134	0.000619408	PRP19_30C_WT_30C	C7_00890C_A	MCM1
1996.88	0.686045	0.0726733	9.44013	3.72307e-21	1.46938e-20	PRP19_30C_WT_30C	CR_03830C_A	MCM2
4185.75	0.725187	0.0841863	8.61407	7.05121e-18	2.45711e-17	PRP19_30C_WT_30C	C2_07350W_A	MCM3
4278.76	1.30125	0.0620784	20.9614	1.47794e-97	2.86716e-96	PRP19_30C_WT_30C	CR_02110W_A	MCM6
443.099	0.410681	0.123932	3.31377	0.000920466	0.00144087	PRP19_30C_WT_30C	C7_01750W_A	MCP1
12441.5	0.365637	0.0901629	4.05529	5.00719e-05	8.75417e-05	PRP19_30C_WT_30C	C6_02040W_A	MCR1
673.975	0.265452	0.11041	2.40425	0.0162057	0.022113	PRP19_30C_WT_30C	CR_05690W_A	MCT1
580.285	0.125272	0.108976	1.14954	0.250333	0.285447	PRP19_30C_WT_30C	C1_13520C_A	MCU1
27503.1	-0.754693	0.0865915	-8.71555	2.89343e-18	1.02661e-17	PRP19_30C_WT_30C	C1_14290C_A	MDG1
30485.8	-0.103495	0.0809736	-1.27814	0.201202	0.233869	PRP19_30C_WT_30C	C4_01900C_A	MDH1-1
4700.71	-1.96883	0.135736	-14.5048	1.13024e-47	9.06203e-47	PRP19_30C_WT_30C	C2_10480W_A	MDH1-3
2319.91	-0.20005	0.0944936	-2.11708	0.0342534	0.0449413	PRP19_30C_WT_30C	CR_00540C_A	MDH1
3716.09	0.71208	0.0807909	8.81386	1.20905e-18	4.3465e-18	PRP19_30C_WT_30C	C5_03600W_A	MDJ1
287.932	0.154725	0.141374	1.09444	0.273762	0.309927	PRP19_30C_WT_30C	C2_05450C_A	MDJ2
2090.82	-0.51659	0.0773209	-6.68112	2.37119e-11	6.18465e-11	PRP19_30C_WT_30C	CR_02150W_A	MDL1
2179.2	1.26785	0.084498	15.0045	6.85915e-51	5.85254e-50	PRP19_30C_WT_30C	C6_03140C_A	MDL2
394.422	0.06207	0.116076	0.534738	0.592831	0.628278	PRP19_30C_WT_30C	C2_04800C_A	MDM10
930.459	-0.120957	0.0916457	-1.31983	0.18689	0.218646	PRP19_30C_WT_30C	C7_01180W_A	MDM12
477.692	1.34792	0.163193	8.25971	1.46024e-16	4.83631e-16	PRP19_30C_WT_30C	C1_06230C_A	MDM34
6262.65	1.70168	0.091315	18.6352	1.6639e-77	2.31718e-76	PRP19_30C_WT_30C	C4_00970C_A	MDN1
461.488	1.11845	0.210548	5.31208	1.0838e-07	2.29887e-07	PRP19_30C_WT_30C	C6_03170C_A	MDR1
1700.52	0.161112	0.112143	1.43667	0.150812	0.179088	PRP19_30C_WT_30C	C3_07320W_A	MDS3
103.231	1.05586	0.275679	3.83002	0.000128133	0.000216823	PRP19_30C_WT_30C	C3_04610W_A	MEA1
1705.6	0.387219	0.0866523	4.46865	7.87142e-06	1.47257e-05	PRP19_30C_WT_30C	C5_04060C_A	MEC1
844.188	0.888237	0.130582	6.80213	1.03082e-11	2.73933e-11	PRP19_30C_WT_30C	C2_06220C_A	MEC3
1422	0.905837	0.0982731	9.21755	3.03967e-20	1.16317e-19	PRP19_30C_WT_30C	C2_03980C_A	MED1
662.054	-0.446487	0.10096	-4.4224	9.76101e-06	1.80786e-05	PRP19_30C_WT_30C	C1_11980W_A	MED10
138.435	-0.450985	0.284	-1.58797	0.112292	0.136241	PRP19_30C_WT_30C	C7_01290W_A	MED11
582.735	-0.170037	0.143686	-1.18339	0.236653	0.2711	PRP19_30C_WT_30C	C5_03160W_A	MED14
4905.05	-0.0117175	0.0841635	-0.139222	0.889274	0.901841	PRP19_30C_WT_30C	C1_08270C_A	MED15
1459.19	-0.321993	0.0700209	-4.59853	4.2548e-06	8.13944e-06	PRP19_30C_WT_30C	C7_03320C_A	MED16
1811.39	0.150641	0.0789739	1.90747	0.0564591	0.0718046	PRP19_30C_WT_30C	C1_03530W_A	MED17
1886.66	0.378751	0.0735148	5.15205	2.5766e-07	5.34416e-07	PRP19_30C_WT_30C	C2_09300W_A	MED18
880.6	0.168698	0.0848178	1.98895	0.0467069	0.0601274	PRP19_30C_WT_30C	C6_01640W_A	MED19
542.352	0.224826	0.154906	1.45137	0.146677	0.174479	PRP19_30C_WT_30C	C4_02840C_A	MED20
389.363	0.239537	0.127507	1.87862	0.0602961	0.076369	PRP19_30C_WT_30C	CR_09760W_A	MED21
89.8679	-0.185872	0.253797	-0.732364	0.463946	0.502849	PRP19_30C_WT_30C	C1_01280C_A	MED22
464.705	0.0920901	0.122685	0.750623	0.45288	0.491857	PRP19_30C_WT_30C	C4_06050W_A	MED3
1106.84	0.10484	0.0852993	1.22908	0.219041	0.252497	PRP19_30C_WT_30C	C2_07500C_A	MED4
324.752	0.292476	0.160943	1.81726	0.0691778	0.0868845	PRP19_30C_WT_30C	CR_04950W_A	MED5
331.793	0.580553	0.1437	4.04004	5.34428e-05	9.32539e-05	PRP19_30C_WT_30C	C3_02440C_A	MED7
243.755	0.0453858	0.15316	0.29633	0.766978	0.790634	PRP19_30C_WT_30C	C2_04530W_A	MED8
1141.02	-0.284253	0.0892198	-3.18599	0.00144261	0.00220914	PRP19_30C_WT_30C	C7_04100C_A	MED9
2204.95	1.57868	0.0938177	16.8271	1.54442e-63	1.67594e-62	PRP19_30C_WT_30C	C1_07000W_A	MEF2
2026.91	-1.96437	0.290442	-6.76337	1.34817e-11	3.5584e-11	PRP19_30C_WT_30C	C3_02310W_A	MEP1
11841.2	-0.119316	0.0485442	-2.45788	0.0139758	0.0192295	PRP19_30C_WT_30C	C5_04700C_A	MES1
4618.55	-0.705101	0.0914107	-7.71354	1.22374e-14	3.7406e-14	PRP19_30C_WT_30C	C2_02940W_A	MET1
6274.94	-0.706817	0.0850624	-8.3094	9.61911e-17	3.20491e-16	PRP19_30C_WT_30C	C2_09140C_A	MET10
3637.11	-0.689717	0.0811608	-8.49815	1.92644e-17	6.60091e-17	PRP19_30C_WT_30C	C3_02950C_A	MET13
2504.27	-0.650114	0.0917622	-7.08477	1.39277e-12	3.88568e-12	PRP19_30C_WT_30C	C5_00430W_A	MET14
15447.7	-1.7619	0.102783	-17.142	7.21226e-66	8.20711e-65	PRP19_30C_WT_30C	C4_00200C_A	MET15
2591	0.647803	0.0842983	7.68465	1.53415e-14	4.66463e-14	PRP19_30C_WT_30C	C4_07030W_A	MET16
225.462	0.292946	0.170412	1.71905	0.0856058	0.10597	PRP19_30C_WT_30C	C3_01450C_A	MET18
7094.55	-0.558983	0.132667	-4.21344	2.51514e-05	4.51053e-05	PRP19_30C_WT_30C	CR_02170W_A	MET2
3138.34	0.352912	0.137293	2.57051	0.0101548	0.0141959	PRP19_30C_WT_30C	C7_00730W_A	MET28
4715.59	-0.237521	0.120043	-1.97864	0.0478567	0.061533	PRP19_30C_WT_30C	C1_13870W_A	MET3
1475.66	-1.39692	0.0937933	-14.8936	3.62857e-50	3.04935e-49	PRP19_30C_WT_30C	C4_04000W_A	MET4
47739.6	-0.112366	0.14642	-0.767426	0.442829	0.481925	PRP19_30C_WT_30C	CR_01620C_A	MET6
263.642	0.115243	0.22002	0.523782	0.60043	0.635813	PRP19_30C_WT_30C	C3_07210W_A	MET8
3501.24	1.26936	0.0775284	16.3729	2.98705e-60	3.04908e-59	PRP19_30C_WT_30C	C3_03790W_A	MEU1
5187.33	0.991195	0.0822155	12.0561	1.80198e-33	1.02777e-32	PRP19_30C_WT_30C	CR_04050C_A	MEX67
1483.32	0.216671	0.092842	2.33376	0.0196083	0.0264718	PRP19_30C_WT_30C	C2_08730W_A	MFG1
5022.86	0.0741431	0.0625919	1.18455	0.236196	0.270699	PRP19_30C_WT_30C	CR_01390W_A	MGE1
4307.6	-0.311093	0.0737537	-4.218	2.46478e-05	4.42201e-05	PRP19_30C_WT_30C	C4_03020W_A	MGM1
2086.72	0.757621	0.0971412	7.79917	6.23135e-15	1.93405e-14	PRP19_30C_WT_30C	C1_02660C_A	MGM101
5147.02	-1.31608	0.0868992	-15.1448	8.19462e-52	7.11132e-51	PRP19_30C_WT_30C	CR_05920C_A	MHP1
4624.97	0.70979	0.0754772	9.40404	5.25085e-21	2.06122e-20	PRP19_30C_WT_30C	C1_02880C_A	MIA40
644.04	-0.393852	0.103244	-3.81476	0.000136313	0.000230001	PRP19_30C_WT_30C	C5_03990W_A	MID1
1855.32	0.963541	0.0837385	11.5065	1.22282e-30	6.42034e-30	PRP19_30C_WT_30C	C6_02780C_A	MIF2
5710.04	-0.53293	0.105442	-5.05425	4.32092e-07	8.82747e-07	PRP19_30C_WT_30C	C5_02940C_A	MIG1
786.67	-0.709708	0.134198	-5.28851	1.23315e-07	2.60481e-07	PRP19_30C_WT_30C	C2_10540W_A	MIG2
3331.78	-0.881053	0.10645	-8.27668	1.26656e-16	4.20319e-16	PRP19_30C_WT_30C	C3_00800W_A	MIH1
1037.78	-0.066078	0.101034	-0.654019	0.5131	0.550513	PRP19_30C_WT_30C	CR_04520W_A	MIM1
25040.3	0.785935	0.0811229	9.6882	3.38438e-22	1.39012e-21	PRP19_30C_WT_30C	C1_10160W_A	MIR1
27788.7	-0.152212	0.143274	-1.06239	0.28806	0.324855	PRP19_30C_WT_30C	CR_07010W_A	MIS11
19598.3	0.823126	0.102305	8.0458	8.56808e-16	2.75204e-15	PRP19_30C_WT_30C	CR_00080W_A	MIS12
1538.47	-1.55428	0.0837595	-18.5564	7.23615e-77	9.98213e-76	PRP19_30C_WT_30C	C2_09150W_A	MIT1
4864.47	0.596755	0.0596357	10.0067	1.4245e-23	6.12865e-23	PRP19_30C_WT_30C	CR_00120C_A	MKC1
3786.8	-0.689586	0.0734471	-9.38888	6.06407e-21	2.37328e-20	PRP19_30C_WT_30C	C2_05780C_A	MKK2
6272.97	0.100897	0.100751	1.00144	0.316613	0.354053	PRP19_30C_WT_30C	CR_03090C_A	MLC1
201.276	0.8374	0.155773	5.37576	7.62601e-08	1.63058e-07	PRP19_30C_WT_30C	C4_00790C_A	MLH1
1786.98	0.352599	0.118307	2.98036	0.00287908	0.00427622	PRP19_30C_WT_30C	C1_14400C_A	MLH3
4487.91	-0.278084	0.057652	-4.8235	1.41062e-06	2.78787e-06	PRP19_30C_WT_30C	C4_01060W_A	MLP1
3017.33	-1.23647	0.0995533	-12.4202	2.03091e-35	1.22778e-34	PRP19_30C_WT_30C	C1_09690W_A	MLS1
7634.81	1.70363	0.0869449	19.5943	1.72845e-85	2.75093e-84	PRP19_30C_WT_30C	C1_08210C_A	MLT1
14586.1	-0.948972	0.106205	-8.93532	4.05995e-19	1.49303e-18	PRP19_30C_WT_30C	C1_06900C_A	MMD1
853.375	-0.139375	0.103187	-1.35071	0.176789	0.207639	PRP19_30C_WT_30C	C4_00560C_A	MMM1
1112.57	0.274878	0.105981	2.59366	0.00949601	0.0133433	PRP19_30C_WT_30C	C3_06200C_A	MMS21
1253.56	1.10137	0.0843917	13.0506	6.30162e-39	4.22685e-38	PRP19_30C_WT_30C	CR_00390W_A	MMS22
43.7709	1.96388	0.386632	5.07945	3.78532e-07	7.7563e-07	PRP19_30C_WT_30C	C3_01110C_A	MNE1
3696.4	-0.930006	0.0783642	-11.8677	1.74094e-32	9.64274e-32	PRP19_30C_WT_30C	CR_07450C_A	MNL1
2020.66	-1.48247	0.096773	-15.319	5.70909e-53	5.03657e-52	PRP19_30C_WT_30C	C5_02630C_A	MNN1
3860.17	0.129261	0.08322	1.55325	0.120364	0.145156	PRP19_30C_WT_30C	C4_00310C_A	MNN10
75.4368	0.57197	0.280227	2.04109	0.0412418	0.0535397	PRP19_30C_WT_30C	C1_02400C_A	MNN11
1055.55	0.0286508	0.12563	0.228057	0.819602	0.838746	PRP19_30C_WT_30C	C1_10300W_A	MNN12
304.785	-0.0522844	0.179688	-0.290972	0.771073	0.794434	PRP19_30C_WT_30C	C5_02570W_A	MNN13
1935.58	-0.391493	0.0883363	-4.43184	9.34304e-06	1.73374e-05	PRP19_30C_WT_30C	C3_05610W_A	MNN14
995.484	-0.840245	0.10705	-7.84912	4.18971e-15	1.31116e-14	PRP19_30C_WT_30C	C1_04900W_A	MNN15
2246.72	0.201693	0.0717826	2.80978	0.00495758	0.00719315	PRP19_30C_WT_30C	C1_10720C_A	MNN2
3304.19	-0.999276	0.0853574	-11.707	1.17413e-31	6.36763e-31	PRP19_30C_WT_30C	CR_05300C_A	MNN21
1837.43	-3.10421	0.0988678	-31.3975	2.18568e-216	3.11806e-214	PRP19_30C_WT_30C	C4_04770C_A	MNN22
1542.92	0.173651	0.0872	1.99141	0.0464363	0.0597987	PRP19_30C_WT_30C	C1_10070C_A	MNN23
367.624	-0.173671	0.168317	-1.03181	0.302161	0.339391	PRP19_30C_WT_30C	C2_01300C_A	MNN24
1800.23	-0.11536	0.0798769	-1.44422	0.148678	0.176733	PRP19_30C_WT_30C	C7_03600W_A	MNN26
1202.01	0.201468	0.113061	1.78194	0.074759	0.0934827	PRP19_30C_WT_30C	C4_06540W_A	MNN4
203.453	0.742093	0.167312	4.43539	9.19078e-06	1.70657e-05	PRP19_30C_WT_30C	C2_03690C_A	MNN42
619.695	-1.73545	0.100677	-17.2377	1.38401e-66	1.59509e-65	PRP19_30C_WT_30C	C1_02670C_A	MNN43
858.329	-1.70794	0.0895195	-19.079	3.77455e-81	5.56104e-80	PRP19_30C_WT_30C	C1_02680C_A	MNN44
174.575	3.93178	0.361504	10.8762	1.49713e-27	7.22797e-27	PRP19_30C_WT_30C	C6_02830W_A	MNN45
309.073	0.374578	0.143308	2.61379	0.00895441	0.0126158	PRP19_30C_WT_30C	C4_06990W_A	MNN46
983.356	-0.538193	0.120197	-4.4776	7.54868e-06	1.41468e-05	PRP19_30C_WT_30C	C1_09130W_A	MNN47
2897.58	0.193935	0.0651991	2.97451	0.00293461	0.00435372	PRP19_30C_WT_30C	C3_06020W_A	MNN9
5325.71	0.256862	0.0623074	4.12249	3.748e-05	6.61998e-05	PRP19_30C_WT_30C	C4_00400W_A	MNR2
3088.97	-0.821406	0.0724338	-11.3401	8.30523e-30	4.26303e-29	PRP19_30C_WT_30C	C1_03730C_A	MNS1
13006.7	-0.664599	0.0655734	-10.1352	3.85634e-24	1.68641e-23	PRP19_30C_WT_30C	C3_01810C_A	MNT1
625.987	0.631347	0.123292	5.12074	3.04344e-07	6.27904e-07	PRP19_30C_WT_30C	C3_01830C_A	MNT2
210.527	-0.000107858	0.18366	-0.000587268	0.999531	0.999531	PRP19_30C_WT_30C	CR_05290W_A	MNT3
173.56	-0.0455204	0.164719	-0.276352	0.782278	0.804916	PRP19_30C_WT_30C	CR_04800W_A	MNT4
2646.64	-0.203223	0.0761296	-2.66944	0.00759788	0.0107746	PRP19_30C_WT_30C	C6_02590C_A	MOB1
2179.36	0.0306814	0.0719036	0.426702	0.669596	0.701122	PRP19_30C_WT_30C	C1_00620W_A	MOB2
659.067	-0.953916	0.120849	-7.89345	2.93948e-15	9.25103e-15	PRP19_30C_WT_30C	C1_13910C_A	MODF
181.86	-0.652585	0.179441	-3.63677	0.000276077	0.000453971	PRP19_30C_WT_30C	C4_03430W_A	MOH1
1273.03	-0.692897	0.103836	-6.67301	2.5061e-11	6.52925e-11	PRP19_30C_WT_30C	C1_13120C_A	MON2
18692.8	-0.475048	0.0591709	-8.02841	9.87443e-16	3.16036e-15	PRP19_30C_WT_30C	C2_10030C_A	MP65
10672.6	1.53389	0.0879795	17.4347	4.50186e-68	5.26627e-67	PRP19_30C_WT_30C	C4_06190C_A	MPH1
11169.3	1.46706	0.104432	14.0479	7.93122e-45	6.03247e-44	PRP19_30C_WT_30C	C2_00070C_A	MPP10
1024.01	0.383096	0.0930821	4.11568	3.86038e-05	6.80614e-05	PRP19_30C_WT_30C	CR_08960C_A	MPS1
1418.71	-0.159002	0.0951707	-1.6707	0.0947812	0.116416	PRP19_30C_WT_30C	C1_13570W_A	MPT5
2088.93	0.3104	0.072503	4.2812	1.85886e-05	3.36349e-05	PRP19_30C_WT_30C	C7_01340W_A	MRE11
3574.94	-0.312988	0.0957132	-3.27006	0.00107524	0.00167085	PRP19_30C_WT_30C	C1_11700C_A	MRF1
2324.56	1.65635	0.0778852	21.2665	2.31772e-100	4.6746e-99	PRP19_30C_WT_30C	C5_00420C_A	MRP17
3267.28	0.495911	0.0771857	6.4249	1.31956e-10	3.29904e-10	PRP19_30C_WT_30C	C5_05290C_A	MRP2
3429.8	1.41945	0.0847709	16.7445	6.2119e-63	6.64231e-62	PRP19_30C_WT_30C	C1_01600W_A	MRP20
1820.58	1.477	0.133789	11.0398	2.45596e-28	1.21325e-27	PRP19_30C_WT_30C	C7_03790W_A	MRP7
2320.77	-0.186824	0.0832769	-2.2434	0.0248709	0.0331517	PRP19_30C_WT_30C	C4_04430W_A	MRP8
3335.22	1.14542	0.0940462	12.1794	4.0027e-34	2.33651e-33	PRP19_30C_WT_30C	C2_05000C_A	MRPL10
1677.13	0.580666	0.0814363	7.1303	1.0015e-12	2.81354e-12	PRP19_30C_WT_30C	C1_06790C_A	MRPL19
3341.47	0.899077	0.0937027	9.595	8.39196e-22	3.39451e-21	PRP19_30C_WT_30C	C1_03650C_A	MRPL27
1714.27	1.70057	0.098708	17.2283	1.62786e-66	1.87059e-65	PRP19_30C_WT_30C	C1_07910C_A	MRPL3
395.018	1.1092	0.2006	5.5294	3.21324e-08	7.02719e-08	PRP19_30C_WT_30C	C3_01080W_A	MRPL33
1128.45	1.36291	0.103196	13.207	7.99812e-40	5.49073e-39	PRP19_30C_WT_30C	C1_04880C_A	MRPL37
6445.17	1.28964	0.0715843	18.0157	1.46796e-72	1.85645e-71	PRP19_30C_WT_30C	CR_04010C_A	MRPL40
1133.45	1.15421	0.130684	8.83206	1.02768e-18	3.70472e-18	PRP19_30C_WT_30C	CR_00480W_A	MRPL6
4496.13	1.2398	0.0942375	13.1561	1.56913e-39	1.06719e-38	PRP19_30C_WT_30C	CR_07390C_A	MRPL8
3671.1	1.07668	0.0535557	20.1039	6.82352e-90	1.16358e-88	PRP19_30C_WT_30C	C1_12340C_A	MRPS9
1219.59	2.28674	0.144619	15.8121	2.56577e-56	2.41661e-55	PRP19_30C_WT_30C	C3_05920W_A	MRR1
2567.38	-0.194202	0.0979908	-1.98184	0.0474973	0.0610978	PRP19_30C_WT_30C	C3_07860C_A	MRR2
646.978	0.23595	0.121113	1.94818	0.0513932	0.0657119	PRP19_30C_WT_30C	CR_01960C_A	MRS2
2613.2	0.40041	0.0859172	4.66042	3.1556e-06	6.08644e-06	PRP19_30C_WT_30C	C2_08070C_A	MRS4
7441.35	0.301351	0.0517251	5.82601	5.67681e-09	1.3021e-08	PRP19_30C_WT_30C	C1_01320W_A	MRS7
1988.53	1.62369	0.225316	7.2063	5.74921e-13	1.63041e-12	PRP19_30C_WT_30C	C6_02770W_A	MRT4
109.639	-2.81592	0.243085	-11.5841	4.95975e-31	2.63603e-30	PRP19_30C_WT_30C	C5_04190W_A	MRV2
19.0723	5.96347	1.26372	4.71897	2.37038e-06	4.6107e-06	PRP19_30C_WT_30C	C5_04250W_A	MRV8
2473.54	0.342652	0.111053	3.08547	0.00203229	0.00306126	PRP19_30C_WT_30C	C1_03710C_A	MSB1
4728.47	-0.753565	0.0796742	-9.45809	3.13621e-21	1.2428e-20	PRP19_30C_WT_30C	C2_01780W_A	MSB2
4477.3	-0.221667	0.0714418	-3.10277	0.00191719	0.00289534	PRP19_30C_WT_30C	C2_07600C_A	MSC7
3414.3	0.192596	0.06918	2.78399	0.00536954	0.00775563	PRP19_30C_WT_30C	C2_00850W_A	MSF1
2876.15	-0.114613	0.0801669	-1.42968	0.152808	0.181348	PRP19_30C_WT_30C	C4_07120C_A	MSH2
682.848	0.4284	0.101142	4.23562	2.27918e-05	4.10246e-05	PRP19_30C_WT_30C	C2_08680W_A	MSH3
3469.5	0.692496	0.0517174	13.39	6.91853e-41	4.85501e-40	PRP19_30C_WT_30C	C1_13170C_A	MSH6
14920.4	0.240948	0.0849612	2.83597	0.00456863	0.00665552	PRP19_30C_WT_30C	C1_06100C_A	MSI3
1947.23	0.136126	0.0765905	1.77732	0.0755158	0.0943584	PRP19_30C_WT_30C	C7_01870W_A	MSK1
1224.39	0.138396	0.0928596	1.49038	0.136125	0.162762	PRP19_30C_WT_30C	C5_04650C_A	MSM1
2116.87	-2.48364	0.0897391	-27.6763	1.34747e-168	8.1672e-167	PRP19_30C_WT_30C	C1_08940C_A	MSN4
10215.1	0.098294	0.079859	1.23084	0.218381	0.251935	PRP19_30C_WT_30C	C4_03280W_A	MSN5
1291.63	-0.597757	0.0971503	-6.15291	7.60757e-10	1.82775e-09	PRP19_30C_WT_30C	C1_12160W_A	MSO1
1122.45	-0.441726	0.0904365	-4.88437	1.0376e-06	2.06848e-06	PRP19_30C_WT_30C	CR_04840C_A	MSS11
4214.52	2.9336	0.111309	26.3554	4.45636e-153	2.15415e-151	PRP19_30C_WT_30C	C1_08810C_A	MSS116
244.695	0.692267	0.153594	4.50714	6.57081e-06	1.23857e-05	PRP19_30C_WT_30C	C5_05090W_A	MSS2
2381.69	0.000956516	0.0699066	0.0136828	0.989083	0.990183	PRP19_30C_WT_30C	C3_01160W_A	MSS4
4874.82	0.685674	0.0622919	11.0074	3.51864e-28	1.73237e-27	PRP19_30C_WT_30C	CR_10010C_A	MSS51
1953.82	0.351293	0.0808405	4.34551	1.38955e-05	2.54143e-05	PRP19_30C_WT_30C	C1_02930C_A	MST1
461.978	1.47217	0.205381	7.168	7.60998e-13	2.1482e-12	PRP19_30C_WT_30C	C2_08550C_A	MSU1
1778.58	0.315912	0.0763838	4.13585	3.53645e-05	6.25956e-05	PRP19_30C_WT_30C	C5_02770W_A	MSW1
1148.53	3.51594	0.13207	26.6218	3.79648e-156	1.93935e-154	PRP19_30C_WT_30C	CR_03380W_A	MTG1
2344.9	1.96448	0.0928025	21.1684	1.86949e-99	3.70666e-98	PRP19_30C_WT_30C	CR_05620C_A	MTG2
647.742	0.497398	0.138	3.60432	0.000312972	0.00051212	PRP19_30C_WT_30C	C5_01740C_A	MTLA1
456.425	0.559788	0.148919	3.759	0.000170593	0.000285208	PRP19_30C_WT_30C	C5_01750C_A	MTLA2
884.62	0.923433	0.0938948	9.83476	7.97563e-23	3.34165e-22	PRP19_30C_WT_30C	C1_05470W_A	MTM1
1097.84	1.53702	0.0930445	16.5192	2.67051e-61	2.78429e-60	PRP19_30C_WT_30C	C1_07800W_A	MTO1
1576.13	0.536841	0.0929631	5.77477	7.7058e-09	1.75272e-08	PRP19_30C_WT_30C	C5_03760C_A	MTR10
2523.19	-0.225325	0.102591	-2.19635	0.0280672	0.0371708	PRP19_30C_WT_30C	C2_10640C_A	MTR2
21142	0.360826	0.0728086	4.95582	7.2027e-07	1.44971e-06	PRP19_30C_WT_30C	C1_09680W_A	MTS1
162.476	-0.539579	0.193452	-2.78921	0.00528365	0.0076344	PRP19_30C_WT_30C	C2_09840W_A	MTW1
2545.4	0.74854	0.0766512	9.76553	1.58277e-22	6.57735e-22	PRP19_30C_WT_30C	C3_06210C_A	MUB1
2944.42	-0.141047	0.0956813	-1.47413	0.140446	0.167595	PRP19_30C_WT_30C	C4_00600C_A	MUC1
2635.97	-0.645958	0.115237	-5.60546	2.07698e-08	4.60336e-08	PRP19_30C_WT_30C	C5_05450C_A	MUM2
9436.49	-0.875161	0.106195	-8.24107	1.70678e-16	5.63851e-16	PRP19_30C_WT_30C	C1_11870W_A	MUP1
5973.14	-1.81459	0.0911509	-19.9076	3.49966e-88	5.87361e-87	PRP19_30C_WT_30C	C2_00260C_A	MUQ1
684.461	0.279059	0.0979636	2.8486	0.00439126	0.0064107	PRP19_30C_WT_30C	CR_04790W_A	MVB12
16050.1	-0.774769	0.0927118	-8.35675	6.44701e-17	2.16157e-16	PRP19_30C_WT_30C	C1_00070W_A	MVD
5165.45	0.285283	0.0944388	3.02083	0.00252087	0.00375945	PRP19_30C_WT_30C	C2_00960C_A	MXR1
1266.61	0.810501	0.0909603	8.91049	5.08067e-19	1.85788e-18	PRP19_30C_WT_30C	C5_01650C_A	MYO1
5505.86	0.751693	0.0689881	10.896	1.20477e-27	5.82611e-27	PRP19_30C_WT_30C	C1_13780W_A	MYO2
4611.44	-0.751987	0.0772141	-9.73899	2.0559e-22	8.51023e-22	PRP19_30C_WT_30C	C4_05100C_A	MYO5
6362.7	-0.279437	0.0926839	-3.01494	0.00257028	0.00382972	PRP19_30C_WT_30C	C1_00020C_A	NA
1545.71	-0.347485	0.123557	-2.81233	0.00491834	0.0071383	PRP19_30C_WT_30C	C1_00030C_A	NA
30.8752	-0.730759	0.403018	-1.81322	0.0697986	0.0876077	PRP19_30C_WT_30C	C1_00050C_A	NA
1109.69	-0.936451	0.143569	-6.52267	6.90645e-11	1.75101e-10	PRP19_30C_WT_30C	C1_00090W_A	NA
1856.21	0.641335	0.107317	5.97607	2.28584e-09	5.36836e-09	PRP19_30C_WT_30C	C1_00100C_A	NA
35062.2	0.769983	0.0936556	8.22142	2.011e-16	6.6248e-16	PRP19_30C_WT_30C	C1_00160C_A	NA
691.751	-0.970685	0.114507	-8.47709	2.30903e-17	7.89333e-17	PRP19_30C_WT_30C	C1_00200C_A	NA
13367.1	-1.26711	0.0846277	-14.9727	1.10739e-50	9.4076e-50	PRP19_30C_WT_30C	C1_00210C_A	NA
1470.64	-4.14083	0.129052	-32.0864	6.81698e-226	1.24602e-223	PRP19_30C_WT_30C	C1_00270W_A	NA
2657.91	-1.22833	0.100085	-12.2728	1.26753e-34	7.51146e-34	PRP19_30C_WT_30C	C1_00310W_A	NA
1658.67	-0.295135	0.0887337	-3.32608	0.000880781	0.00138152	PRP19_30C_WT_30C	C1_00320W_A	NA
2498.86	-0.121518	0.0919835	-1.32108	0.186474	0.218203	PRP19_30C_WT_30C	C1_00330C_A	NA
256.273	1.16797	0.431491	2.70683	0.00679283	0.00969883	PRP19_30C_WT_30C	C1_00370W_A	NA
1355.02	1.49674	0.0778452	19.2271	2.19611e-82	3.31058e-81	PRP19_30C_WT_30C	C1_00410C_A	NA
5149.08	-1.82239	0.0762002	-23.9158	2.0983e-126	6.31e-125	PRP19_30C_WT_30C	C1_00420W_A	NA
2198.35	-0.116275	0.0717084	-1.6215	0.10491	0.127997	PRP19_30C_WT_30C	C1_00430W_A	NA
3369.58	0.335447	0.0744508	4.50562	6.61799e-06	1.24686e-05	PRP19_30C_WT_30C	C1_00450C_A	NA
4649.43	0.0962939	0.0775293	1.24203	0.214224	0.247726	PRP19_30C_WT_30C	C1_00460W_A	NA
2900.71	-0.271976	0.05558	-4.89341	9.91039e-07	1.97802e-06	PRP19_30C_WT_30C	C1_00470C_A	NA
3168.55	0.417701	0.0727771	5.73945	9.49819e-09	2.14746e-08	PRP19_30C_WT_30C	C1_00510W_A	NA
2168.28	-0.880948	0.075706	-11.6364	2.69065e-31	1.44051e-30	PRP19_30C_WT_30C	C1_00520W_A	NA
2982.09	-0.904889	0.0842643	-10.7387	6.69797e-27	3.17475e-26	PRP19_30C_WT_30C	C1_00530C_A	NA
2848.94	0.806194	0.0797732	10.1061	5.19219e-24	2.26297e-23	PRP19_30C_WT_30C	C1_00540C_A	NA
2061.08	-0.143715	0.101551	-1.41519	0.157011	0.186053	PRP19_30C_WT_30C	C1_00570C_A	NA
492.894	-0.163479	0.109959	-1.48673	0.137087	0.163771	PRP19_30C_WT_30C	C1_00580W_A	NA
917.83	-1.39124	0.10488	-13.265	3.69212e-40	2.55414e-39	PRP19_30C_WT_30C	C1_00630W_A	NA
2167.08	0.132265	0.067654	1.95503	0.05058	0.0647499	PRP19_30C_WT_30C	C1_00660C_A	NA
377.204	0.501576	0.214208	2.34153	0.0192048	0.025942	PRP19_30C_WT_30C	C1_00700W_A	NA
1480.42	-0.46989	0.117632	-3.99457	6.48116e-05	0.000112371	PRP19_30C_WT_30C	C1_00760W_A	NA
149.959	-0.265379	0.181802	-1.45972	0.144367	0.172012	PRP19_30C_WT_30C	C1_00790W_A	NA
177.297	-0.561983	0.213685	-2.62995	0.00853964	0.0120546	PRP19_30C_WT_30C	C1_00810W_A	NA
139.577	-0.108198	0.225593	-0.479615	0.631501	0.665103	PRP19_30C_WT_30C	C1_00820W_A	NA
301.056	-0.491354	0.148206	-3.31533	0.000915342	0.00143381	PRP19_30C_WT_30C	C1_00830W_A	NA
130.074	-0.90735	0.209512	-4.33078	1.48581e-05	2.71113e-05	PRP19_30C_WT_30C	C1_00860W_A	NA
238.376	1.89184	0.240172	7.87703	3.35256e-15	1.05284e-14	PRP19_30C_WT_30C	C1_00880W_A	NA
1362.07	-0.137808	0.0886346	-1.55479	0.119997	0.144759	PRP19_30C_WT_30C	C1_00920W_A	NA
1072.77	0.500052	0.0874254	5.71976	1.06676e-08	2.40442e-08	PRP19_30C_WT_30C	C1_00970W_A	NA
2469.67	0.548519	0.0998446	5.49372	3.93545e-08	8.5491e-08	PRP19_30C_WT_30C	C1_00980W_A	NA
1499.42	-0.106216	0.0834375	-1.273	0.203016	0.235791	PRP19_30C_WT_30C	C1_01000C_A	NA
5355.05	0.586972	0.0702954	8.35007	6.82204e-17	2.28142e-16	PRP19_30C_WT_30C	C1_01010W_A	NA
1656.02	0.582926	0.0892641	6.53035	6.56145e-11	1.66571e-10	PRP19_30C_WT_30C	C1_01040W_A	NA
2262.94	0.309361	0.0969742	3.19014	0.00142205	0.00218052	PRP19_30C_WT_30C	C1_01050C_A	NA
799.707	-0.776776	0.0857172	-9.06207	1.27993e-19	4.79586e-19	PRP19_30C_WT_30C	C1_01070C_A	NA
868.214	-0.171947	0.0951711	-1.80672	0.0708059	0.0887863	PRP19_30C_WT_30C	C1_01080W_A	NA
1640.27	0.441462	0.0898939	4.91093	9.06475e-07	1.81295e-06	PRP19_30C_WT_30C	C1_01090C_A	NA
3497.31	0.811387	0.0637286	12.7319	3.93133e-37	2.48856e-36	PRP19_30C_WT_30C	C1_01130W_A	NA
6571.66	-1.52767	0.100919	-15.1376	9.14954e-52	7.91652e-51	PRP19_30C_WT_30C	C1_01140C_A	NA
1924.41	2.06096	0.117894	17.4815	1.98268e-68	2.33569e-67	PRP19_30C_WT_30C	C1_01150C_A	NA
1857.77	2.381	0.105429	22.5839	6.24014e-113	1.50821e-111	PRP19_30C_WT_30C	C1_01160C_A	NA
121.597	-0.630078	0.20287	-3.10582	0.00189751	0.0028671	PRP19_30C_WT_30C	C1_01180C_A	NA
2988.42	-0.676411	0.080986	-8.3522	6.70044e-17	2.24204e-16	PRP19_30C_WT_30C	C1_01190C_A	NA
3329.24	0.493034	0.0708205	6.96174	3.36101e-12	9.18625e-12	PRP19_30C_WT_30C	C1_01210W_A	NA
603.928	-2.79858	0.153931	-18.1808	7.32803e-74	9.48266e-73	PRP19_30C_WT_30C	C1_01220C_A	NA
3854.16	0.307308	0.0601561	5.10851	3.24713e-07	6.68867e-07	PRP19_30C_WT_30C	C1_01250W_A	NA
723.985	-0.744905	0.125323	-5.9439	2.78315e-09	6.50755e-09	PRP19_30C_WT_30C	C1_01290C_A	NA
2479.5	0.00297661	0.0674227	0.0441485	0.964786	0.968595	PRP19_30C_WT_30C	C1_01300W_A	NA
372.758	0.162487	0.14241	1.14098	0.253879	0.289051	PRP19_30C_WT_30C	C1_01340C_A	NA
13113.8	-2.75443	0.103337	-26.6549	1.57191e-156	8.06498e-155	PRP19_30C_WT_30C	C1_01360C_A	NA
2615.98	-0.185696	0.0756359	-2.45513	0.0140834	0.0193685	PRP19_30C_WT_30C	C1_01400C_A	NA
1883.35	-0.530194	0.0817266	-6.48742	8.73197e-11	2.20714e-10	PRP19_30C_WT_30C	C1_01460W_A	NA
6813.6	0.928636	0.0622312	14.9224	2.35818e-50	1.99033e-49	PRP19_30C_WT_30C	C1_01470W_A	NA
8701.36	-0.683272	0.0835893	-8.17416	2.97943e-16	9.7383e-16	PRP19_30C_WT_30C	C1_01490W_A	NA
199.715	1.8134	0.489755	3.70266	0.000213349	0.000354461	PRP19_30C_WT_30C	C1_01510W_A	NA
13489.8	0.372904	0.0549913	6.78114	1.19233e-11	3.15562e-11	PRP19_30C_WT_30C	C1_01530C_A	NA
2249.65	-0.0554781	0.0689196	-0.804969	0.420838	0.459875	PRP19_30C_WT_30C	C1_01540W_A	NA
2524.45	0.839878	0.0879712	9.54719	1.3326e-21	5.34594e-21	PRP19_30C_WT_30C	C1_01580W_A	NA
11399.3	0.131565	0.0540364	2.43475	0.0149021	0.0204389	PRP19_30C_WT_30C	C1_01590C_A	NA
127.194	-0.289393	0.282966	-1.02271	0.306444	0.343798	PRP19_30C_WT_30C	C1_01610C_A	NA
222.394	0.0661313	0.165608	0.399324	0.689654	0.719613	PRP19_30C_WT_30C	C1_01620C_A	NA
1497.66	0.258432	0.0940227	2.74861	0.00598486	0.00860085	PRP19_30C_WT_30C	C1_01630W_A	NA
1184.76	1.69981	0.128379	13.2406	5.11506e-40	3.52806e-39	PRP19_30C_WT_30C	C1_01680C_A	NA
1399.31	-1.04441	0.110201	-9.47731	2.60922e-21	1.03713e-20	PRP19_30C_WT_30C	C1_01710W_A	NA
947.224	-1.79862	0.138506	-12.9859	1.4714e-38	9.77424e-38	PRP19_30C_WT_30C	C1_01750W_A	NA
1388.76	0.481929	0.0923208	5.22016	1.7877e-07	3.74039e-07	PRP19_30C_WT_30C	C1_01820C_A	NA
742.744	-2.95394	0.145634	-20.2833	1.80747e-91	3.16051e-90	PRP19_30C_WT_30C	C1_01840C_A	NA
902.007	0.806751	0.0960144	8.40239	4.37467e-17	1.47691e-16	PRP19_30C_WT_30C	C1_01850C_A	NA
3175.64	1.10673	0.0800758	13.821	1.90281e-43	1.4097e-42	PRP19_30C_WT_30C	C1_01860W_A	NA
1928.23	-0.608403	0.0781073	-7.78932	6.73686e-15	2.08762e-14	PRP19_30C_WT_30C	C1_01890C_A	NA
1215.49	0.170527	0.0904333	1.88566	0.0593402	0.0752724	PRP19_30C_WT_30C	C1_01900C_A	NA
3445.29	0.937058	0.0870356	10.7664	4.9613e-27	2.35924e-26	PRP19_30C_WT_30C	C1_01910W_A	NA
4000.35	-3.35237	0.132965	-25.2124	2.92847e-140	1.11587e-138	PRP19_30C_WT_30C	C1_01930W_A	NA
820.572	0.671486	0.274667	2.44473	0.014496	0.0199172	PRP19_30C_WT_30C	C1_01940C_A	NA
830.61	-1.19275	0.0993246	-12.0086	3.20075e-33	1.81231e-32	PRP19_30C_WT_30C	C1_01950C_A	NA
1017.97	-0.136541	0.0879627	-1.55226	0.1206	0.145426	PRP19_30C_WT_30C	C1_02000W_A	NA
402.207	-1.32905	0.161396	-8.2347	1.80003e-16	5.93816e-16	PRP19_30C_WT_30C	C1_02020W_A	NA
392.957	0.817018	0.143663	5.68703	1.2927e-08	2.89804e-08	PRP19_30C_WT_30C	C1_02030C_A	NA
859.561	-0.426294	0.104201	-4.09106	4.29398e-05	7.54332e-05	PRP19_30C_WT_30C	C1_02040C_A	NA
1078.87	-0.906751	0.0945559	-9.58958	8.84449e-22	3.57261e-21	PRP19_30C_WT_30C	C1_02060W_A	NA
608.834	0.77236	0.146243	5.28134	1.28244e-07	2.70648e-07	PRP19_30C_WT_30C	C1_02090C_A	NA
229.283	-0.976613	0.153114	-6.37832	1.79042e-10	4.45908e-10	PRP19_30C_WT_30C	C1_02100W_A	NA
25.001	-1.74542	0.474889	-3.67542	0.000237457	0.000393174	PRP19_30C_WT_30C	C1_02140C_A	NA
560.269	0.257603	0.10455	2.46391	0.0137431	0.0189227	PRP19_30C_WT_30C	C1_02160W_A	NA
277.007	-0.691984	0.149594	-4.62575	3.73252e-06	7.16609e-06	PRP19_30C_WT_30C	C1_02200C_A	NA
2049.67	0.0656715	0.0870411	0.754489	0.450556	0.489541	PRP19_30C_WT_30C	C1_02210W_A	NA
548.902	-0.80685	0.108616	-7.42845	1.09881e-13	3.21347e-13	PRP19_30C_WT_30C	C1_02220C_A	NA
3758.77	0.344365	0.0676988	5.08672	3.64303e-07	7.47389e-07	PRP19_30C_WT_30C	C1_02240W_A	NA
99.2214	-0.57216	0.233611	-2.4492	0.0143174	0.0196763	PRP19_30C_WT_30C	C1_02270C_A	NA
532.226	0.993782	0.146245	6.79531	1.08079e-11	2.86886e-11	PRP19_30C_WT_30C	C1_02290C_A	NA
315.224	0.667959	0.142499	4.68746	2.76617e-06	5.3565e-06	PRP19_30C_WT_30C	C1_02300W_A	NA
277.406	0.268851	0.176541	1.52288	0.127788	0.153445	PRP19_30C_WT_30C	C1_02310C_A	NA
1683.71	0.084037	0.0824876	1.01878	0.308305	0.345489	PRP19_30C_WT_30C	C1_02320C_A	NA
3674.56	-0.729538	0.42715	-1.70792	0.087651	0.108227	PRP19_30C_WT_30C	C1_02330C_A	NA
1144.67	0.736616	0.090102	8.17536	2.94989e-16	9.64715e-16	PRP19_30C_WT_30C	C1_02370C_A	NA
238.17	-0.329501	0.187366	-1.75859	0.0786466	0.0978836	PRP19_30C_WT_30C	C1_02380C_A	NA
916.951	0.0944469	0.092477	1.0213	0.307112	0.344382	PRP19_30C_WT_30C	C1_02390W_A	NA
507.662	-0.28479	0.15808	-1.80156	0.0716151	0.0897529	PRP19_30C_WT_30C	C1_02410C_A	NA
3744.74	1.36283	0.0788029	17.2942	5.2061e-67	6.02383e-66	PRP19_30C_WT_30C	C1_02430C_A	NA
401.647	0.390578	0.119308	3.27369	0.00106155	0.00165023	PRP19_30C_WT_30C	C1_02440C_A	NA
596.682	3.85767	0.195646	19.7176	1.52386e-86	2.46898e-85	PRP19_30C_WT_30C	C1_02450C_A	NA
163.561	0.808713	0.204545	3.95372	7.69445e-05	0.000132589	PRP19_30C_WT_30C	C1_02470W_A	NA
797.246	0.387781	0.110509	3.50904	0.00044973	0.000726248	PRP19_30C_WT_30C	C1_02490C_A	NA
152.918	0.977086	0.238197	4.10201	4.09584e-05	7.20824e-05	PRP19_30C_WT_30C	C1_02500W_A	NA
603.621	0.178382	0.135754	1.31401	0.188842	0.22073	PRP19_30C_WT_30C	C1_02510W_A	NA
5047.61	0.20201	0.0685025	2.94894	0.00318866	0.00471448	PRP19_30C_WT_30C	C1_02650W_A	NA
452.115	0.463003	0.335934	1.37825	0.168125	0.198359	PRP19_30C_WT_30C	C1_02700C_A	NA
1410.96	-0.126356	0.0788705	-1.60208	0.109139	0.132727	PRP19_30C_WT_30C	C1_02720W_A	NA
274.17	1.90573	0.189882	10.0364	1.05477e-23	4.55977e-23	PRP19_30C_WT_30C	C1_02730W_A	NA
347.653	-0.383042	0.117777	-3.25226	0.0011449	0.00177344	PRP19_30C_WT_30C	C1_02740C_A	NA
13085.8	-0.0907711	0.0736901	-1.2318	0.218025	0.251574	PRP19_30C_WT_30C	C1_02760W_A	NA
1941.97	-0.596609	0.0773219	-7.71591	1.20124e-14	3.67376e-14	PRP19_30C_WT_30C	C1_02770W_A	NA
4036.43	-1.27847	0.0867555	-14.7365	3.75803e-49	3.10024e-48	PRP19_30C_WT_30C	C1_02780W_A	NA
742.593	0.480042	0.0937139	5.12242	3.01644e-07	6.22443e-07	PRP19_30C_WT_30C	C1_02800W_A	NA
916.077	0.355743	0.10141	3.50798	0.000451525	0.000728945	PRP19_30C_WT_30C	C1_02830W_A	NA
1883.63	-0.231723	0.0815359	-2.84198	0.00448347	0.00653635	PRP19_30C_WT_30C	C1_02850W_A	NA
673.292	0.381527	0.11239	3.39466	0.000687134	0.00109169	PRP19_30C_WT_30C	C1_02890C_A	NA
1103.3	0.490995	0.104998	4.67625	2.92174e-06	5.64561e-06	PRP19_30C_WT_30C	C1_02900C_A	NA
593.414	-0.557372	0.121457	-4.58906	4.45247e-06	8.50367e-06	PRP19_30C_WT_30C	C1_02910C_A	NA
1800.11	0.23827	0.106791	2.23118	0.0256695	0.0341578	PRP19_30C_WT_30C	C1_02940C_A	NA
179.64	-0.985199	0.167373	-5.88626	3.9503e-09	9.15062e-09	PRP19_30C_WT_30C	C1_02950W_A	NA
2601.3	-0.321312	0.0681338	-4.71589	2.40651e-06	4.67785e-06	PRP19_30C_WT_30C	C1_02960C_A	NA
5566.61	-0.926401	0.0801804	-11.554	7.04921e-31	3.73298e-30	PRP19_30C_WT_30C	C1_02970W_A	NA
787.047	1.01886	0.101774	10.011	1.36401e-23	5.87273e-23	PRP19_30C_WT_30C	C1_03040W_A	NA
1644.99	0.232098	0.0737313	3.14789	0.00164451	0.00250325	PRP19_30C_WT_30C	C1_03050W_A	NA
10361.6	-0.269303	0.0714049	-3.77149	0.000162274	0.000271843	PRP19_30C_WT_30C	C1_03100W_A	NA
1981.14	-1.54533	0.101921	-15.162	6.31003e-52	5.484e-51	PRP19_30C_WT_30C	C1_03120W_A	NA
334.291	-0.28785	0.138983	-2.07112	0.0383478	0.0500661	PRP19_30C_WT_30C	C1_03140W_A	NA
1297.97	-0.236713	0.0829901	-2.8523	0.00434035	0.00634114	PRP19_30C_WT_30C	C1_03150C_A	NA
160.471	-0.608043	0.172833	-3.51809	0.000434671	0.000702997	PRP19_30C_WT_30C	C1_03170C_A	NA
391.564	-0.0759396	0.142549	-0.532728	0.594222	0.629696	PRP19_30C_WT_30C	C1_03180W_A	NA
2911.29	0.305082	0.0679169	4.49199	7.05624e-06	1.32664e-05	PRP19_30C_WT_30C	C1_03240W_A	NA
1249.76	0.208791	0.0899616	2.32089	0.0202926	0.0273356	PRP19_30C_WT_30C	C1_03260W_A	NA
1492.55	-0.349	0.11263	-3.09865	0.00194405	0.00293249	PRP19_30C_WT_30C	C1_03270W_A	NA
6061.81	0.796944	0.0744208	10.7086	9.27413e-27	4.37455e-26	PRP19_30C_WT_30C	C1_03280W_A	NA
905.446	-0.427697	0.113904	-3.75489	0.000173419	0.000289725	PRP19_30C_WT_30C	C1_03330C_A	NA
7017.18	-0.196389	0.0781261	-2.51375	0.0119457	0.0165687	PRP19_30C_WT_30C	C1_03360W_A	NA
45159.7	0.255885	0.0764164	3.34857	0.000812308	0.00127927	PRP19_30C_WT_30C	C1_03370W_A	NA
3395.3	-0.725776	0.082246	-8.82445	1.09997e-18	3.96042e-18	PRP19_30C_WT_30C	C1_03400W_A	NA
178.107	0.835663	0.186327	4.48493	7.29391e-06	1.36957e-05	PRP19_30C_WT_30C	C1_03410W_A	NA
1176.46	-0.351506	0.0999239	-3.51773	0.000435249	0.000703835	PRP19_30C_WT_30C	C1_03430W_A	NA
5045.91	0.0346275	0.0645502	0.536443	0.591652	0.62737	PRP19_30C_WT_30C	C1_03440C_A	NA
4214.35	-0.927238	0.0646819	-14.3353	1.31589e-46	1.03034e-45	PRP19_30C_WT_30C	C1_03450C_A	NA
666.254	-0.535704	0.139029	-3.85317	0.000116596	0.000197845	PRP19_30C_WT_30C	C1_03460C_A	NA
864.921	-0.455837	0.0963838	-4.72939	2.25194e-06	4.38907e-06	PRP19_30C_WT_30C	C1_03470C_A	NA
2463.74	-1.28344	0.099742	-12.8676	6.84967e-38	4.44166e-37	PRP19_30C_WT_30C	C1_03490W_A	NA
8773.3	-1.81142	0.0927752	-19.5248	6.7528e-85	1.06749e-83	PRP19_30C_WT_30C	C1_03510C_A	NA
961.872	0.226616	0.0856994	2.64431	0.00818587	0.011579	PRP19_30C_WT_30C	C1_03540C_A	NA
2929.36	0.107892	0.0723937	1.49035	0.136132	0.162762	PRP19_30C_WT_30C	C1_03600W_A	NA
3435.85	0.374527	0.0932347	4.01704	5.89341e-05	0.00010253	PRP19_30C_WT_30C	C1_03620C_A	NA
703.554	0.223241	0.104931	2.12751	0.0333778	0.0438613	PRP19_30C_WT_30C	C1_03630W_A	NA
477.624	-0.219379	0.124904	-1.75637	0.0790248	0.0983021	PRP19_30C_WT_30C	C1_03660W_A	NA
3545.26	-0.289006	0.0819961	-3.52463	0.000424072	0.00068652	PRP19_30C_WT_30C	C1_03690W_A	NA
867.009	-1.51111	0.095512	-15.8211	2.22436e-56	2.10012e-55	PRP19_30C_WT_30C	C1_03720C_A	NA
2101.45	-2.96585	0.131593	-22.538	1.76125e-112	4.21332e-111	PRP19_30C_WT_30C	C1_03750W_A	NA
11375.4	1.38574	0.0782064	17.7191	2.98853e-70	3.63407e-69	PRP19_30C_WT_30C	C1_03790C_A	NA
1186.75	1.75888	0.125755	13.9866	1.88231e-44	1.4252e-43	PRP19_30C_WT_30C	C1_03830C_A	NA
143.98	1.8309	0.2477	7.39158	1.4509e-13	4.2231e-13	PRP19_30C_WT_30C	C1_03840W_A	NA
247.182	4.1648	0.276478	15.0638	2.80397e-51	2.40829e-50	PRP19_30C_WT_30C	C1_03870C_A	NA
402.509	0.414395	0.114255	3.62693	0.000286815	0.000470899	PRP19_30C_WT_30C	C1_03910C_A	NA
182.917	0.179612	0.185303	0.969288	0.332401	0.369904	PRP19_30C_WT_30C	C1_03920C_A	NA
3293.68	0.387753	0.127426	3.04296	0.00234265	0.00350483	PRP19_30C_WT_30C	C1_03940W_A	NA
194.148	-0.0595779	0.177119	-0.336372	0.736591	0.761725	PRP19_30C_WT_30C	C1_03950C_A	NA
524.516	-0.538693	0.119131	-4.52187	6.12965e-06	1.15821e-05	PRP19_30C_WT_30C	C1_03960C_A	NA
571.07	0.566969	0.14156	4.00516	6.19765e-05	0.000107647	PRP19_30C_WT_30C	C1_03990W_A	NA
176.098	0.16765	0.238274	0.703605	0.481679	0.519943	PRP19_30C_WT_30C	C1_04010C_A	NA
1218.87	-0.362852	0.0820896	-4.4202	9.86111e-06	1.82582e-05	PRP19_30C_WT_30C	C1_04030W_A	NA
2925.77	2.57876	0.140322	18.3774	1.99217e-75	2.65729e-74	PRP19_30C_WT_30C	C1_04040C_A	NA
1406.61	0.0736306	0.085378	0.862407	0.388464	0.427091	PRP19_30C_WT_30C	C1_04090C_A	NA
231.965	-0.842561	0.225934	-3.72924	0.000192061	0.000320138	PRP19_30C_WT_30C	C1_04110W_A	NA
878.15	0.193099	0.121095	1.59462	0.110798	0.134647	PRP19_30C_WT_30C	C1_04120C_A	NA
46.8188	-0.993551	0.317371	-3.13056	0.0017447	0.0026475	PRP19_30C_WT_30C	C1_04150C_A	NA
59.7029	-1.06869	0.319253	-3.34747	0.000815514	0.00128345	PRP19_30C_WT_30C	C1_04160C_A	NA
16513.3	0.0268835	0.0666322	0.403461	0.686609	0.716819	PRP19_30C_WT_30C	C1_04180W_A	NA
1964.42	-0.412046	0.103351	-3.98688	6.69474e-05	0.000115954	PRP19_30C_WT_30C	C1_04200C_A	NA
998.831	-0.319853	0.11248	-2.84365	0.00446004	0.00650667	PRP19_30C_WT_30C	C1_04220C_A	NA
18352.5	-0.18889	0.0785547	-2.40457	0.0161916	0.0220988	PRP19_30C_WT_30C	C1_04250C_A	NA
177.105	-0.376073	0.155906	-2.41218	0.0158574	0.0216757	PRP19_30C_WT_30C	C1_04270C_A	NA
306.584	-0.319017	0.134145	-2.37814	0.0174	0.0236378	PRP19_30C_WT_30C	C1_04280C_A	NA
145.699	-0.578545	0.194785	-2.97017	0.00297631	0.00441167	PRP19_30C_WT_30C	C1_04340C_A	NA
196.843	1.3105	0.196143	6.68136	2.36731e-11	6.17592e-11	PRP19_30C_WT_30C	C1_04350C_A	NA
7332.26	0.35111	0.0793358	4.42562	9.61649e-06	1.78194e-05	PRP19_30C_WT_30C	C1_04360C_A	NA
2156.35	1.32086	0.0786227	16.8	2.44072e-63	2.63633e-62	PRP19_30C_WT_30C	C1_04370C_A	NA
6985.2	0.259557	0.0920053	2.82111	0.00478575	0.00695622	PRP19_30C_WT_30C	C1_04430C_A	NA
245.3	-1.29911	0.144513	-8.98953	2.48286e-19	9.20588e-19	PRP19_30C_WT_30C	C1_04460C_A	NA
193.999	-0.58601	0.174136	-3.36524	0.000764761	0.00120911	PRP19_30C_WT_30C	C1_04470C_A	NA
5098.21	0.0920239	0.0587736	1.56574	0.117411	0.141917	PRP19_30C_WT_30C	C1_04490W_A	NA
773.499	0.878307	0.138364	6.3478	2.18411e-10	5.41307e-10	PRP19_30C_WT_30C	C1_04510W_A	NA
2304.02	0.592413	0.0903975	6.55342	5.6235e-11	1.43413e-10	PRP19_30C_WT_30C	C1_04530C_A	NA
524.685	-0.670882	0.121204	-5.53516	3.1094e-08	6.80902e-08	PRP19_30C_WT_30C	C1_04560W_A	NA
731.169	-1.1566	0.103415	-11.184	4.88366e-29	2.45822e-28	PRP19_30C_WT_30C	C1_04580C_A	NA
758.574	-1.18841	0.266879	-4.45298	8.46867e-06	1.57825e-05	PRP19_30C_WT_30C	C1_04590W_A	NA
3961.36	1.19639	0.0612761	19.5245	6.79464e-85	1.07265e-83	PRP19_30C_WT_30C	C1_04600C_A	NA
1546.79	1.2433	0.0730079	17.0296	4.95265e-65	5.56543e-64	PRP19_30C_WT_30C	C1_04620W_A	NA
1693.94	0.130797	0.0807347	1.62009	0.105213	0.1283	PRP19_30C_WT_30C	C1_04630C_A	NA
1459.57	0.496212	0.0986569	5.02968	4.9131e-07	9.99885e-07	PRP19_30C_WT_30C	C1_04640W_A	NA
1704.9	-0.845914	0.0888255	-9.52332	1.67733e-21	6.70819e-21	PRP19_30C_WT_30C	C1_04700C_A	NA
1351.02	2.84145	0.159941	17.7656	1.30421e-70	1.59923e-69	PRP19_30C_WT_30C	C1_04710C_A	NA
76.2442	1.1061	0.396373	2.79055	0.00526188	0.00760389	PRP19_30C_WT_30C	C1_04720W_A	NA
940.1	-0.171825	0.11826	-1.45295	0.146238	0.174011	PRP19_30C_WT_30C	C1_04780C_A	NA
1629.23	0.080122	0.0832161	0.962818	0.335639	0.373258	PRP19_30C_WT_30C	C1_04790W_A	NA
185.338	-0.0815291	0.196636	-0.41462	0.67842	0.709409	PRP19_30C_WT_30C	C1_04800C_A	NA
768.794	1.27857	0.130598	9.79007	1.24208e-22	5.17259e-22	PRP19_30C_WT_30C	C1_04820C_A	NA
874.366	0.170309	0.105767	1.61023	0.107349	0.130741	PRP19_30C_WT_30C	C1_04840C_A	NA
154.742	0.135976	0.17501	0.776963	0.437181	0.476265	PRP19_30C_WT_30C	C1_04850C_A	NA
1434.42	-0.447574	0.0734502	-6.09358	1.10416e-09	2.63601e-09	PRP19_30C_WT_30C	C1_04860W_A	NA
1473.4	-0.492273	0.10288	-4.78491	1.71067e-06	3.36214e-06	PRP19_30C_WT_30C	C1_04910C_A	NA
521.224	0.259731	0.107898	2.4072	0.0160752	0.0219579	PRP19_30C_WT_30C	C1_04930C_A	NA
106.49	-1.31168	0.221953	-5.90972	3.42692e-09	7.96664e-09	PRP19_30C_WT_30C	C1_04940C_A	NA
830.905	-1.19191	0.105617	-11.2852	1.55297e-29	7.91232e-29	PRP19_30C_WT_30C	C1_04960C_A	NA
2518.54	0.913829	0.0967632	9.44397	3.58907e-21	1.41745e-20	PRP19_30C_WT_30C	C1_04970W_A	NA
2511.72	-0.0370526	0.0635119	-0.583396	0.559627	0.596059	PRP19_30C_WT_30C	C1_04980C_A	NA
1131.07	-0.778754	0.0909577	-8.56172	1.11199e-17	3.8474e-17	PRP19_30C_WT_30C	C1_04990C_A	NA
307.214	-0.148407	0.154637	-0.959707	0.337203	0.374962	PRP19_30C_WT_30C	C1_05010C_A	NA
376.534	0.424505	0.116696	3.6377	0.000275088	0.000452536	PRP19_30C_WT_30C	C1_05100W_A	NA
640.048	-0.902375	0.117655	-7.66967	1.72435e-14	5.2244e-14	PRP19_30C_WT_30C	C1_05120W_A	NA
2208.27	-0.173484	0.118919	-1.45885	0.144607	0.172262	PRP19_30C_WT_30C	C1_05160C_A	NA
490.392	1.12911	0.428366	2.63586	0.0083924	0.0118525	PRP19_30C_WT_30C	C1_05180C_A	NA
1341.16	1.02991	0.143518	7.17616	7.16981e-13	2.02493e-12	PRP19_30C_WT_30C	C1_05190C_A	NA
526.562	-0.154952	0.124806	-1.24155	0.214404	0.247884	PRP19_30C_WT_30C	C1_05200C_A	NA
3197.32	1.57514	0.0806477	19.5311	5.97735e-85	9.46185e-84	PRP19_30C_WT_30C	C1_05210C_A	NA
416.346	0.854094	0.134342	6.35763	2.04889e-10	5.08656e-10	PRP19_30C_WT_30C	C1_05220C_A	NA
1011.59	0.965676	0.104498	9.24113	2.43902e-20	9.37e-20	PRP19_30C_WT_30C	C1_05230W_A	NA
3324.44	1.14436	0.0872664	13.1134	2.75851e-39	1.86526e-38	PRP19_30C_WT_30C	C1_05270C_A	NA
793.735	0.190335	0.0862656	2.20638	0.0273573	0.0362965	PRP19_30C_WT_30C	C1_05280W_A	NA
561.3	0.0237318	0.116201	0.204229	0.838174	0.855656	PRP19_30C_WT_30C	C1_05320C_A	NA
715.817	0.522472	0.110629	4.72274	2.32689e-06	4.52835e-06	PRP19_30C_WT_30C	C1_05330C_A	NA
2587.25	1.63224	0.0919991	17.742	1.98856e-70	2.42821e-69	PRP19_30C_WT_30C	C1_05360C_A	NA
731.103	-0.565615	0.0956513	-5.9133	3.35313e-09	7.7982e-09	PRP19_30C_WT_30C	C1_05370C_A	NA
1569.77	1.1289	0.0821281	13.7456	5.41361e-43	3.97044e-42	PRP19_30C_WT_30C	C1_05380C_A	NA
1755.39	0.0864263	0.0811919	1.06447	0.287116	0.323885	PRP19_30C_WT_30C	C1_05390C_A	NA
766.171	0.342881	0.101913	3.36444	0.00076698	0.00121229	PRP19_30C_WT_30C	C1_05400C_A	NA
683.104	0.648025	0.103494	6.26148	3.81345e-10	9.33062e-10	PRP19_30C_WT_30C	C1_05420W_A	NA
236.461	-0.365271	0.200234	-1.82422	0.0681195	0.0856749	PRP19_30C_WT_30C	C1_05440C_A	NA
220.877	1.09475	0.161234	6.78985	1.12248e-11	2.97616e-11	PRP19_30C_WT_30C	C1_05480C_A	NA
3693.3	0.22338	0.0623877	3.58052	0.000342916	0.000559006	PRP19_30C_WT_30C	C1_05490C_A	NA
650.801	-1.10736	0.135447	-8.17558	2.94434e-16	9.63168e-16	PRP19_30C_WT_30C	C1_05520W_A	NA
4520.84	-3.25413	0.0987634	-32.9487	4.41146e-238	8.89746e-236	PRP19_30C_WT_30C	C1_05540C_A	NA
1327.43	-0.172046	0.0857488	-2.0064	0.0448135	0.0578615	PRP19_30C_WT_30C	C1_05610W_A	NA
18893.8	0.828974	0.0954846	8.68176	3.89702e-18	1.37435e-17	PRP19_30C_WT_30C	C1_05630C_A	NA
1054.15	0.831108	0.0833134	9.97567	1.94778e-23	8.32486e-23	PRP19_30C_WT_30C	C1_05650W_A	NA
4904.62	0.217329	0.0964234	2.2539	0.0242022	0.032334	PRP19_30C_WT_30C	C1_05660C_A	NA
5117.27	-1.28414	0.0662322	-19.3884	9.66877e-84	1.48823e-82	PRP19_30C_WT_30C	C1_05670W_A	NA
183.49	-0.243477	0.192555	-1.26445	0.206067	0.239168	PRP19_30C_WT_30C	C1_05690C_A	NA
65154.3	-0.0718633	0.0752901	-0.954487	0.339837	0.377676	PRP19_30C_WT_30C	C1_05720W_A	NA
13323.2	-0.21213	0.0859908	-2.46689	0.0136291	0.0187776	PRP19_30C_WT_30C	C1_05730W_A	NA
143.817	0.2427	0.213373	1.13745	0.255352	0.290631	PRP19_30C_WT_30C	C1_05740C_A	NA
2141.69	0.200471	0.0715253	2.8028	0.00506615	0.00734008	PRP19_30C_WT_30C	C1_05750C_A	NA
642.464	0.359948	0.153522	2.34461	0.0190472	0.025741	PRP19_30C_WT_30C	C1_05790W_A	NA
413.812	0.921952	0.159747	5.77134	7.86429e-09	1.78808e-08	PRP19_30C_WT_30C	C1_05800C_A	NA
2028.08	-0.553816	0.073159	-7.57004	3.73112e-14	1.1123e-13	PRP19_30C_WT_30C	C1_05900W_A	NA
30.0918	0.237496	0.989514	0.240013	0.81032	0.830191	PRP19_30C_WT_30C	C1_05920W_A	NA
1088.84	-0.216551	0.0912414	-2.37339	0.0176257	0.0239222	PRP19_30C_WT_30C	C1_05930C_A	NA
904.544	0.600299	0.165169	3.63446	0.000278565	0.000457934	PRP19_30C_WT_30C	C1_05950C_A	NA
1021.72	0.662229	0.0925582	7.15473	8.38361e-13	2.36431e-12	PRP19_30C_WT_30C	C1_05980W_A	NA
314.225	-0.635116	0.17891	-3.54992	0.000385341	0.000625985	PRP19_30C_WT_30C	C1_05990C_A	NA
43.906	0.368678	0.369195	0.998601	0.317988	0.355318	PRP19_30C_WT_30C	C1_06030C_A	NA
3053.25	-0.445349	0.0600552	-7.41566	1.21024e-13	3.5314e-13	PRP19_30C_WT_30C	C1_06050C_A	NA
1135.73	1.05231	0.127594	8.24735	1.6195e-16	5.3547e-16	PRP19_30C_WT_30C	C1_06070W_A	NA
1320.32	0.149119	0.085038	1.75356	0.079506	0.098848	PRP19_30C_WT_30C	C1_06090C_A	NA
1341.2	-0.0700247	0.121359	-0.577007	0.563935	0.600156	PRP19_30C_WT_30C	C1_06190C_A	NA
1355.75	0.278709	0.0914883	3.04639	0.00231609	0.00346687	PRP19_30C_WT_30C	C1_06200W_A	NA
163.057	1.15971	0.201705	5.74953	8.94901e-09	2.028e-08	PRP19_30C_WT_30C	C1_06220C_A	NA
732.597	1.26025	0.12036	10.4707	1.17824e-25	5.3861e-25	PRP19_30C_WT_30C	C1_06250W_A	NA
643.298	0.189874	0.104804	1.81171	0.0700304	0.0878704	PRP19_30C_WT_30C	C1_06270W_A	NA
28.5175	1.46682	0.740523	1.98079	0.0476153	0.0612361	PRP19_30C_WT_30C	C1_06300W_A	NA
7.7214	2.49965	1.56916	1.59299	0.111162	0.135034	PRP19_30C_WT_30C	C1_06310W_A	NA
358.911	0.480821	0.112299	4.2816	1.85551e-05	3.35794e-05	PRP19_30C_WT_30C	C1_06320W_A	NA
70.9426	0.021338	0.337958	0.063138	0.949657	0.955728	PRP19_30C_WT_30C	C1_06340W_A	NA
881.455	-0.524064	0.121592	-4.31004	1.63228e-05	2.9682e-05	PRP19_30C_WT_30C	C1_06350W_A	NA
756.169	-0.00153359	0.0873757	-0.0175516	0.985997	0.987516	PRP19_30C_WT_30C	C1_06360W_A	NA
1202.6	0.268766	0.0964422	2.7868	0.00532306	0.0076904	PRP19_30C_WT_30C	C1_06380C_A	NA
375.616	0.274584	0.17225	1.5941	0.110914	0.134746	PRP19_30C_WT_30C	C1_06390W_A	NA
5691.28	1.31827	0.0685524	19.2301	2.07387e-82	3.13034e-81	PRP19_30C_WT_30C	C1_06400C_A	NA
491.594	0.0209937	0.132669	0.158241	0.874267	0.888315	PRP19_30C_WT_30C	C1_06410W_A	NA
767.154	-0.189962	0.106103	-1.79035	0.073398	0.0918889	PRP19_30C_WT_30C	C1_06420C_A	NA
115.473	0.88447	0.296939	2.97863	0.00289542	0.00429885	PRP19_30C_WT_30C	C1_06430C_A	NA
1121.16	0.787293	0.137582	5.72236	1.05055e-08	2.36919e-08	PRP19_30C_WT_30C	C1_06440C_A	NA
39106.1	-0.248665	0.0821158	-3.02823	0.00245994	0.00367126	PRP19_30C_WT_30C	C1_06470W_A	NA
1261.85	-0.216115	0.102803	-2.10221	0.0355346	0.0465595	PRP19_30C_WT_30C	C1_06480C_A	NA
448.818	0.527926	0.110354	4.78393	1.71902e-06	3.37798e-06	PRP19_30C_WT_30C	C1_06500W_A	NA
1793.52	0.438625	0.0767659	5.7138	1.10478e-08	2.4882e-08	PRP19_30C_WT_30C	C1_06510C_A	NA
3302.18	0.31209	0.0582512	5.35766	8.43071e-08	1.79706e-07	PRP19_30C_WT_30C	C1_06530C_A	NA
928.888	1.42061	0.134575	10.5563	4.75231e-26	2.19734e-25	PRP19_30C_WT_30C	C1_06540C_A	NA
915.984	-0.639884	0.102909	-6.21796	5.03666e-10	1.22238e-09	PRP19_30C_WT_30C	C1_06560W_A	NA
4351.4	0.222702	0.0595469	3.73995	0.00018406	0.000307239	PRP19_30C_WT_30C	C1_06590C_A	NA
11949.4	-0.410192	0.080949	-5.06729	4.03516e-07	8.261e-07	PRP19_30C_WT_30C	C1_06600W_A	NA
924.364	0.424359	0.103158	4.11369	3.89392e-05	6.86113e-05	PRP19_30C_WT_30C	C1_06630W_A	NA
731.168	0.411954	0.178256	2.31102	0.0208315	0.0280164	PRP19_30C_WT_30C	C1_06640C_A	NA
2763.68	-0.621464	0.0746591	-8.32403	8.50238e-17	2.83607e-16	PRP19_30C_WT_30C	C1_06660W_A	NA
1779.94	-0.362433	0.0900536	-4.02463	5.70644e-05	9.93362e-05	PRP19_30C_WT_30C	C1_06670W_A	NA
2018.47	-0.345374	0.0741894	-4.65531	3.23497e-06	6.23745e-06	PRP19_30C_WT_30C	C1_06700W_A	NA
880.7	0.169199	0.102108	1.65705	0.0975093	0.119554	PRP19_30C_WT_30C	C1_06720C_A	NA
175.495	0.173755	0.19902	0.873051	0.382635	0.421198	PRP19_30C_WT_30C	C1_06750W_A	NA
3068.03	3.08717	0.109927	28.0838	1.5462e-173	1.07026e-171	PRP19_30C_WT_30C	C1_06760C_A	NA
2977.85	0.726071	0.0695931	10.4331	1.75078e-25	7.96911e-25	PRP19_30C_WT_30C	C1_06770W_A	NA
635.92	2.09326	0.177373	11.8015	3.83405e-32	2.10764e-31	PRP19_30C_WT_30C	C1_06800W_A	NA
2586.14	1.1632	0.103614	11.2263	3.02924e-29	1.53403e-28	PRP19_30C_WT_30C	C1_06820W_A	NA
18.5294	2.37912	0.992126	2.398	0.0164847	0.0224465	PRP19_30C_WT_30C	C1_06830W_A	NA
1339.54	-1.2549	0.0991586	-12.6555	1.04275e-36	6.55107e-36	PRP19_30C_WT_30C	C1_06840C_A	NA
398.072	-4.56768	0.177587	-25.7208	6.83892e-146	2.80708e-144	PRP19_30C_WT_30C	C1_06870C_A	NA
47573	-0.11869	0.087269	-1.36005	0.173815	0.204392	PRP19_30C_WT_30C	C1_06890C_A	NA
2919.88	0.825544	0.0625458	13.199	8.88666e-40	6.08287e-39	PRP19_30C_WT_30C	C1_06910C_A	NA
431.009	-0.507004	0.128306	-3.95153	7.76533e-05	0.000133744	PRP19_30C_WT_30C	C1_06920C_A	NA
2424.42	-0.627633	0.0678479	-9.25058	2.23288e-20	8.5837e-20	PRP19_30C_WT_30C	C1_06970C_A	NA
626.787	1.0895	0.118521	9.1925	3.83799e-20	1.46339e-19	PRP19_30C_WT_30C	C1_06980C_A	NA
400.097	0.436726	0.136701	3.19476	0.00139947	0.00214814	PRP19_30C_WT_30C	C1_07010W_A	NA
17.9027	-3.35144	1.39048	-2.41027	0.0159406	0.0217842	PRP19_30C_WT_30C	C1_07040C_A	NA
2118.9	0.974343	0.0749639	12.9975	1.2641e-38	8.40676e-38	PRP19_30C_WT_30C	C1_07050C_A	NA
700.763	-1.10273	0.154446	-7.13992	9.33819e-13	2.62844e-12	PRP19_30C_WT_30C	C1_07060C_A	NA
3815.6	0.462715	0.0673092	6.87447	6.22221e-12	1.6702e-11	PRP19_30C_WT_30C	C1_07090C_A	NA
381.73	-1.34169	0.158686	-8.45503	2.79013e-17	9.51295e-17	PRP19_30C_WT_30C	C1_07100C_A	NA
2327.27	0.915973	0.099539	9.20216	3.50836e-20	1.33901e-19	PRP19_30C_WT_30C	C1_07130C_A	NA
365.296	2.22109	0.244293	9.09192	9.73079e-20	3.66015e-19	PRP19_30C_WT_30C	C1_07150W_A	NA
1381.23	-2.17179	0.323061	-6.72254	1.78585e-11	4.68615e-11	PRP19_30C_WT_30C	C1_07160C_A	NA
2653.33	-0.0710734	0.071018	-1.00078	0.316933	0.354308	PRP19_30C_WT_30C	C1_07210C_A	NA
1701.93	2.06597	0.168802	12.239	1.9228e-34	1.13144e-33	PRP19_30C_WT_30C	C1_07220W_A	NA
1776.91	-0.480234	0.0910907	-5.27204	1.34916e-07	2.8442e-07	PRP19_30C_WT_30C	C1_07260C_A	NA
763.399	0.475703	0.100203	4.74739	2.06061e-06	4.02354e-06	PRP19_30C_WT_30C	C1_07280C_A	NA
45.0938	2.04249	0.377464	5.41108	6.26452e-08	1.34463e-07	PRP19_30C_WT_30C	C1_07320W_A	NA
6679.74	-0.395671	0.067652	-5.84863	4.95642e-09	1.14e-08	PRP19_30C_WT_30C	C1_07340W_A	NA
2077.6	0.917384	0.0814136	11.2682	1.88413e-29	9.5787e-29	PRP19_30C_WT_30C	C1_07360W_A	NA
4369.5	0.4433	0.0610886	7.25667	3.96743e-13	1.13377e-12	PRP19_30C_WT_30C	C1_07390W_A	NA
800.346	0.225969	0.0879041	2.57063	0.0101513	0.0141927	PRP19_30C_WT_30C	C1_07400C_A	NA
2909.63	-0.432862	0.0689293	-6.2798	3.39005e-10	8.31904e-10	PRP19_30C_WT_30C	C1_07440W_A	NA
236.981	-0.679751	0.152074	-4.46986	7.827e-06	1.4645e-05	PRP19_30C_WT_30C	C1_07450W_A	NA
814.276	0.400632	0.0959974	4.17336	3.00142e-05	5.3449e-05	PRP19_30C_WT_30C	C1_07470C_A	NA
672.646	1.00378	0.100256	10.0122	1.34772e-23	5.80471e-23	PRP19_30C_WT_30C	C1_07480C_A	NA
751.617	1.17715	0.10249	11.4855	1.55975e-30	8.1601e-30	PRP19_30C_WT_30C	C1_07490C_A	NA
447.18	0.960129	0.171439	5.60041	2.13842e-08	4.73415e-08	PRP19_30C_WT_30C	C1_07510W_A	NA
321.91	0.305822	0.154822	1.97532	0.048232	0.061968	PRP19_30C_WT_30C	C1_07560W_A	NA
228.604	0.833905	0.160996	5.17965	2.22301e-07	4.62389e-07	PRP19_30C_WT_30C	C1_07570C_A	NA
625.148	-0.198542	0.10227	-1.94135	0.0522159	0.06672	PRP19_30C_WT_30C	C1_07590C_A	NA
65.7826	0.215332	0.255529	0.842692	0.399401	0.438209	PRP19_30C_WT_30C	C1_07610C_A	NA
2065.73	0.865386	0.148382	5.83213	5.47237e-09	1.2557e-08	PRP19_30C_WT_30C	C1_07630W_A	NA
31.6287	0.497562	0.550259	0.904233	0.365872	0.404381	PRP19_30C_WT_30C	C1_07640C_A	NA
126.85	1.76648	0.233417	7.56791	3.79264e-14	1.13006e-13	PRP19_30C_WT_30C	C1_07660W_A	NA
811.812	-0.326386	0.100066	-3.2617	0.00110748	0.0017173	PRP19_30C_WT_30C	C1_07690C_A	NA
1795.5	-0.333245	0.0776581	-4.29117	1.77732e-05	3.22093e-05	PRP19_30C_WT_30C	C1_07780W_A	NA
1795.11	4.04251	0.142205	28.4274	9.27604e-178	7.33183e-176	PRP19_30C_WT_30C	C1_07790C_A	NA
735.934	-0.534351	0.117972	-4.52947	5.91322e-06	1.11912e-05	PRP19_30C_WT_30C	C1_07810C_A	NA
637.751	0.253133	0.128453	1.97062	0.048767	0.0626071	PRP19_30C_WT_30C	C1_07820W_A	NA
1689.99	-0.535946	0.0998394	-5.36808	7.95797e-08	1.69877e-07	PRP19_30C_WT_30C	C1_07840W_A	NA
182.755	0.108812	0.173268	0.628001	0.530003	0.567112	PRP19_30C_WT_30C	C1_07850C_A	NA
57.9642	0.399505	0.334225	1.19532	0.231963	0.266135	PRP19_30C_WT_30C	C1_07860W_A	NA
600.235	0.509543	0.285027	1.7877	0.0738247	0.0923638	PRP19_30C_WT_30C	C1_07920W_A	NA
691.24	2.96512	0.20855	14.2178	7.10652e-46	5.48726e-45	PRP19_30C_WT_30C	C1_07950C_A	NA
388.991	2.8614	0.260686	10.9764	4.9625e-28	2.43096e-27	PRP19_30C_WT_30C	C1_07960W_A	NA
108.095	0.9064	0.189727	4.77738	1.77592e-06	3.48687e-06	PRP19_30C_WT_30C	C1_07980C_A	NA
866.185	0.0678859	0.0929843	0.730079	0.465342	0.504124	PRP19_30C_WT_30C	C1_07990C_A	NA
350.282	-0.539643	0.153756	-3.50974	0.000448539	0.000724425	PRP19_30C_WT_30C	C1_08040W_A	NA
6195.11	0.594986	0.0757323	7.85643	3.95222e-15	1.23783e-14	PRP19_30C_WT_30C	C1_08080C_A	NA
9054.99	1.05456	0.068468	15.4023	1.57979e-53	1.41179e-52	PRP19_30C_WT_30C	C1_08110W_A	NA
932.402	0.698011	0.121454	5.74712	9.07765e-09	2.05562e-08	PRP19_30C_WT_30C	C1_08140W_A	NA
197.773	-0.566181	0.18212	-3.10883	0.00187829	0.00283879	PRP19_30C_WT_30C	C1_08150C_A	NA
9365.01	-0.759181	0.0618132	-12.2819	1.13373e-34	6.72532e-34	PRP19_30C_WT_30C	C1_08180C_A	NA
1658.44	-3.104	0.120288	-25.8048	7.83941e-147	3.24047e-145	PRP19_30C_WT_30C	C1_08240C_A	NA
670.643	-0.463438	0.130194	-3.55958	0.000371443	0.000603995	PRP19_30C_WT_30C	C1_08340C_A	NA
11230	-1.04919	0.437268	-2.39943	0.0164208	0.0223673	PRP19_30C_WT_30C	C1_08350C_A	NA
2127.36	-0.358247	0.0653541	-5.48163	4.21423e-08	9.13434e-08	PRP19_30C_WT_30C	C1_08390C_A	NA
432.127	0.652458	0.114084	5.71908	1.071e-08	2.41353e-08	PRP19_30C_WT_30C	C1_08440C_A	NA
1865.1	-0.977414	0.10764	-9.08037	1.08207e-19	4.06096e-19	PRP19_30C_WT_30C	C1_08470W_A	NA
3317.86	-1.03083	0.0846759	-12.1739	4.28279e-34	2.49876e-33	PRP19_30C_WT_30C	C1_08490W_A	NA
2993.64	1.21133	0.0741053	16.346	4.64249e-60	4.71832e-59	PRP19_30C_WT_30C	C1_08520C_A	NA
216.125	-1.57659	0.193936	-8.12941	4.31381e-16	1.40292e-15	PRP19_30C_WT_30C	C1_08530W_A	NA
7464.3	-0.143585	0.0940047	-1.52742	0.126656	0.152195	PRP19_30C_WT_30C	C1_08540C_A	NA
11149.6	0.546251	0.0902175	6.05482	1.40577e-09	3.33901e-09	PRP19_30C_WT_30C	C1_08610C_A	NA
1864.17	1.09621	0.0917351	11.9497	6.51335e-33	3.6561e-32	PRP19_30C_WT_30C	C1_08630W_A	NA
683.27	0.307673	0.108239	2.84253	0.00447568	0.00652662	PRP19_30C_WT_30C	C1_08660C_A	NA
1051.62	-0.320796	0.107769	-2.97669	0.00291381	0.00432341	PRP19_30C_WT_30C	C1_08680C_A	NA
1023.54	0.976627	0.100366	9.73069	2.23075e-22	9.2242e-22	PRP19_30C_WT_30C	C1_08690W_A	NA
4599.45	-0.442113	0.0749169	-5.90138	3.60476e-09	8.36842e-09	PRP19_30C_WT_30C	C1_08700W_A	NA
1452.03	0.590068	0.100439	5.87488	4.23155e-09	9.78273e-09	PRP19_30C_WT_30C	C1_08710W_A	NA
1037.12	-0.341333	0.0871889	-3.91487	9.0454e-05	0.000154824	PRP19_30C_WT_30C	C1_08730W_A	NA
954.335	-1.26961	0.0987987	-12.8505	8.54881e-38	5.53426e-37	PRP19_30C_WT_30C	C1_08760W_A	NA
393.492	-0.763731	0.123217	-6.19826	5.70891e-10	1.38152e-09	PRP19_30C_WT_30C	C1_08770W_A	NA
3303.99	-1.0808	0.106312	-10.1663	2.80304e-24	1.22947e-23	PRP19_30C_WT_30C	C1_08780W_A	NA
2059.34	-1.86677	0.088152	-21.1768	1.56441e-99	3.11233e-98	PRP19_30C_WT_30C	C1_08800W_A	NA
633.113	0.939287	0.0946901	9.91959	3.42169e-23	1.4492e-22	PRP19_30C_WT_30C	C1_08820C_A	NA
285.5	-0.789448	0.16011	-4.93066	8.19543e-07	1.6464e-06	PRP19_30C_WT_30C	C1_08840W_A	NA
1122.48	-0.118346	0.0805351	-1.46949	0.1417	0.169022	PRP19_30C_WT_30C	C1_08860C_A	NA
50.3615	1.36189	0.349822	3.89308	9.89805e-05	0.000168885	PRP19_30C_WT_30C	C1_08890C_A	NA
862.992	1.314	0.114111	11.5151	1.10669e-30	5.82108e-30	PRP19_30C_WT_30C	C1_08900W_A	NA
248.505	0.367499	0.180133	2.04015	0.0413352	0.0536491	PRP19_30C_WT_30C	C1_08910C_A	NA
1017.88	1.82844	0.132701	13.7786	3.42881e-43	2.52424e-42	PRP19_30C_WT_30C	C1_08920W_A	NA
1899.7	0.407544	0.0945894	4.30856	1.64319e-05	2.98711e-05	PRP19_30C_WT_30C	C1_08930C_A	NA
80.7574	1.24286	0.297991	4.1708	3.03538e-05	5.40373e-05	PRP19_30C_WT_30C	C1_08960W_A	NA
2122.61	2.26718	0.093839	24.1603	5.8136e-129	1.81353e-127	PRP19_30C_WT_30C	C1_08970W_A	NA
347.392	-1.41455	0.113447	-12.4688	1.1054e-35	6.73136e-35	PRP19_30C_WT_30C	C1_09000W_A	NA
1234.47	0.74195	0.114428	6.48396	8.93439e-11	2.25685e-10	PRP19_30C_WT_30C	C1_09020W_A	NA
594.997	2.94688	0.178033	16.5524	1.53736e-61	1.60949e-60	PRP19_30C_WT_30C	C1_09040C_A	NA
210.533	-1.24017	0.153325	-8.08852	6.03949e-16	1.95544e-15	PRP19_30C_WT_30C	C1_09060C_A	NA
595.306	-0.271752	0.102099	-2.66164	0.00777608	0.0110193	PRP19_30C_WT_30C	C1_09070W_A	NA
145.961	-0.611568	0.174115	-3.51244	0.000444019	0.000717322	PRP19_30C_WT_30C	C1_09110W_A	NA
1938.63	1.45254	0.147851	9.82438	8.84163e-23	3.69761e-22	PRP19_30C_WT_30C	C1_09210C_A	NA
1101.06	-0.22237	0.0999449	-2.22492	0.0260864	0.034681	PRP19_30C_WT_30C	C1_09220W_A	NA
183.77	-1.77421	0.174952	-10.1411	3.62894e-24	1.58875e-23	PRP19_30C_WT_30C	C1_09240C_A	NA
1131.59	0.351446	0.115536	3.04186	0.00235118	0.00351715	PRP19_30C_WT_30C	C1_09280W_A	NA
234.864	-1.7305	0.193556	-8.94056	3.87195e-19	1.42704e-18	PRP19_30C_WT_30C	C1_09310C_A	NA
2055.52	0.414717	0.110487	3.75353	0.000174364	0.000291263	PRP19_30C_WT_30C	C1_09320C_A	NA
688.248	2.92505	0.181095	16.152	1.09933e-58	1.09168e-57	PRP19_30C_WT_30C	C1_09330W_A	NA
256.044	-1.29353	0.194962	-6.63476	3.25024e-11	8.39878e-11	PRP19_30C_WT_30C	C1_09340C_A	NA
3616.51	0.357011	0.0756825	4.71722	2.39084e-06	4.64817e-06	PRP19_30C_WT_30C	C1_09350W_A	NA
2715.78	0.181871	0.0698804	2.6026	0.00925186	0.0130145	PRP19_30C_WT_30C	C1_09360C_A	NA
669.807	0.789757	0.164154	4.81106	1.50129e-06	2.96356e-06	PRP19_30C_WT_30C	C1_09390W_A	NA
2375.24	1.19751	0.0895039	13.3794	7.97923e-41	5.5826e-40	PRP19_30C_WT_30C	C1_09430W_A	NA
497.235	-0.401466	0.103605	-3.87495	0.000106646	0.000181487	PRP19_30C_WT_30C	C1_09440W_A	NA
2616.42	-0.0565234	0.0712578	-0.793224	0.427647	0.466662	PRP19_30C_WT_30C	C1_09470C_A	NA
30.4478	2.25092	0.536765	4.19349	2.74693e-05	4.90664e-05	PRP19_30C_WT_30C	C1_09500W_A	NA
1315.94	-0.809536	0.0718606	-11.2654	1.94545e-29	9.88612e-29	PRP19_30C_WT_30C	C1_09520C_A	NA
1036.05	-0.24516	0.111751	-2.19381	0.0282492	0.0374034	PRP19_30C_WT_30C	C1_09540W_A	NA
23.6163	0.443799	0.450052	0.986105	0.324082	0.361299	PRP19_30C_WT_30C	C1_09550W_A	NA
1479.47	1.071	0.0988461	10.835	2.34916e-27	1.12763e-26	PRP19_30C_WT_30C	C1_09570W_A	NA
2320.23	-1.85688	0.0708527	-26.2077	2.17332e-151	1.00093e-149	PRP19_30C_WT_30C	C1_09610W_A	NA
773.613	0.995379	0.143235	6.94928	3.67146e-12	1.00067e-11	PRP19_30C_WT_30C	C1_09620C_A	NA
3736.43	-2.08739	0.0920346	-22.6805	6.97385e-114	1.72474e-112	PRP19_30C_WT_30C	C1_09650W_A	NA
1301.29	-0.333888	0.102719	-3.25051	0.00115199	0.00178372	PRP19_30C_WT_30C	C1_09670C_A	NA
8058.16	0.998007	0.0684028	14.5901	3.24493e-48	2.63423e-47	PRP19_30C_WT_30C	C1_09710C_A	NA
139.085	-0.435046	0.247011	-1.76124	0.0781979	0.0973873	PRP19_30C_WT_30C	C1_09740C_A	NA
2240.62	0.153276	0.0868249	1.76535	0.0775048	0.0966167	PRP19_30C_WT_30C	C1_09750W_A	NA
277.547	-0.718904	0.161104	-4.46237	8.10597e-06	1.51282e-05	PRP19_30C_WT_30C	C1_09770W_A	NA
1211.9	0.58836	0.116584	5.04665	4.49627e-07	9.17929e-07	PRP19_30C_WT_30C	C1_09780C_A	NA
2238.81	0.996799	0.0875837	11.3811	5.1934e-30	2.67986e-29	PRP19_30C_WT_30C	C1_09790C_A	NA
4079.68	-0.101997	0.0810596	-1.2583	0.208284	0.241382	PRP19_30C_WT_30C	C1_09810W_A	NA
78.99	2.15819	0.365928	5.89786	3.68247e-09	8.54375e-09	PRP19_30C_WT_30C	C1_09820C_A	NA
1313	0.785881	0.0853041	9.2127	3.18009e-20	1.21571e-19	PRP19_30C_WT_30C	C1_09840C_A	NA
4703.81	-0.503812	0.0624342	-8.06949	7.05928e-16	2.27805e-15	PRP19_30C_WT_30C	C1_09850C_A	NA
401.722	-0.139751	0.118685	-1.1775	0.238997	0.273561	PRP19_30C_WT_30C	C1_09910C_A	NA
47.9526	-0.0196733	0.335476	-0.0586431	0.953236	0.958727	PRP19_30C_WT_30C	C1_09930W_A	NA
1116.32	-0.152795	0.100762	-1.5164	0.129417	0.155306	PRP19_30C_WT_30C	C1_09950C_A	NA
630.853	0.0381928	0.150283	0.254139	0.799388	0.820717	PRP19_30C_WT_30C	C1_09980C_A	NA
781.199	0.726366	0.127259	5.70777	1.14465e-08	2.57403e-08	PRP19_30C_WT_30C	C1_10080W_A	NA
3563.46	-0.885452	0.0956718	-9.25509	2.1405e-20	8.234e-20	PRP19_30C_WT_30C	C1_10090C_A	NA
209.673	0.484159	0.193216	2.50579	0.0122178	0.0169261	PRP19_30C_WT_30C	C1_10110W_A	NA
2219.37	-0.818428	0.0851139	-9.61567	6.8659e-22	2.7888e-21	PRP19_30C_WT_30C	C1_10120C_A	NA
103.143	2.545	0.30202	8.42658	3.55925e-17	1.20859e-16	PRP19_30C_WT_30C	C1_10130W_A	NA
407.92	-0.419053	0.117113	-3.57819	0.000345982	0.000563847	PRP19_30C_WT_30C	C1_10140C_A	NA
1715.18	0.774331	0.0922691	8.39209	4.77561e-17	1.60948e-16	PRP19_30C_WT_30C	C1_10190W_A	NA
1089.88	1.44067	0.109146	13.1994	8.84301e-40	6.05653e-39	PRP19_30C_WT_30C	C1_10200C_A	NA
2133.5	-0.61803	0.0653532	-9.45676	3.17642e-21	1.25788e-20	PRP19_30C_WT_30C	C1_10230C_A	NA
127.119	-2.8777	0.277769	-10.3601	3.76643e-25	1.69787e-24	PRP19_30C_WT_30C	C1_10240C_A	NA
805.685	2.07701	0.125845	16.5045	3.40599e-61	3.54478e-60	PRP19_30C_WT_30C	C1_10250C_A	NA
4600.69	-1.10154	0.0966841	-11.3932	4.52176e-30	2.33948e-29	PRP19_30C_WT_30C	C1_10280C_A	NA
63.0807	-0.947474	0.24261	-3.90534	9.40921e-05	0.000160825	PRP19_30C_WT_30C	C1_10310W_A	NA
149.246	-0.595661	0.285319	-2.0877	0.0368248	0.0481799	PRP19_30C_WT_30C	C1_10320W_A	NA
494.241	0.598942	0.121487	4.93011	8.21849e-07	1.65075e-06	PRP19_30C_WT_30C	C1_10330C_A	NA
496.536	-0.149514	0.123609	-1.20957	0.226444	0.260415	PRP19_30C_WT_30C	C1_10340W_A	NA
3510.7	-0.295432	0.0862396	-3.42571	0.000613185	0.000980593	PRP19_30C_WT_30C	C1_10350C_A	NA
1965.33	-0.741147	0.130941	-5.66015	1.51239e-08	3.3789e-08	PRP19_30C_WT_30C	C1_10360C_A	NA
686.387	-0.580696	0.135076	-4.29901	1.71559e-05	3.11582e-05	PRP19_30C_WT_30C	C1_10410W_A	NA
1404.28	-1.04947	0.109581	-9.57715	9.9758e-22	4.01849e-21	PRP19_30C_WT_30C	C1_10420C_A	NA
1815.65	0.818948	0.0800674	10.2282	1.48186e-24	6.55876e-24	PRP19_30C_WT_30C	C1_10440W_A	NA
813.477	-0.348611	0.112325	-3.10359	0.00191187	0.00288805	PRP19_30C_WT_30C	C1_10460W_A	NA
3231.35	0.765272	0.0846878	9.03639	1.61937e-19	6.04642e-19	PRP19_30C_WT_30C	C1_10470W_A	NA
803.322	-1.05655	0.105824	-9.98407	1.78975e-23	7.67467e-23	PRP19_30C_WT_30C	C1_10500W_A	NA
113.449	-0.0793719	0.196656	-0.403607	0.686502	0.716819	PRP19_30C_WT_30C	C1_10520W_A	NA
890.334	-0.00508845	0.111792	-0.0455169	0.963695	0.967666	PRP19_30C_WT_30C	C1_10540C_A	NA
399.791	-1.04161	0.122739	-8.48642	2.13093e-17	7.29305e-17	PRP19_30C_WT_30C	C1_10560C_A	NA
63.2501	0.156533	0.323054	0.484543	0.628001	0.662251	PRP19_30C_WT_30C	C1_10570C_A	NA
224.282	1.47035	0.263816	5.57341	2.49799e-08	5.50103e-08	PRP19_30C_WT_30C	C1_10580C_A	NA
12932.9	0.942555	0.0977952	9.63805	5.52276e-22	2.25105e-21	PRP19_30C_WT_30C	C1_10620W_A	NA
439.406	0.420975	0.128888	3.26621	0.00108996	0.00169147	PRP19_30C_WT_30C	C1_10630C_A	NA
10440.6	-0.890735	0.0621516	-14.3317	1.38774e-46	1.0858e-45	PRP19_30C_WT_30C	C1_10680C_A	NA
1406.31	0.0160924	0.0737727	0.218135	0.827324	0.845465	PRP19_30C_WT_30C	C1_10690W_A	NA
407.528	-1.63998	0.127997	-12.8127	1.3928e-37	8.95713e-37	PRP19_30C_WT_30C	C1_10710C_A	NA
1920.85	0.260708	0.105358	2.47448	0.0133429	0.0184106	PRP19_30C_WT_30C	C1_10730W_A	NA
1408.09	-0.270063	0.084337	-3.20219	0.00136389	0.00209517	PRP19_30C_WT_30C	C1_10750C_A	NA
35.1861	0.046345	0.542822	0.085378	0.931961	0.940077	PRP19_30C_WT_30C	C1_10810W_A	NA
4305.36	-1.504	0.115251	-13.0498	6.37106e-39	4.2661e-38	PRP19_30C_WT_30C	C1_10820C_A	NA
10942.4	-1.13755	0.119478	-9.52105	1.71437e-21	6.85397e-21	PRP19_30C_WT_30C	C1_10840C_A	NA
2602.26	3.21777	0.104663	30.744	1.46936e-207	1.84823e-205	PRP19_30C_WT_30C	C1_10880W_A	NA
1994.15	-1.049	0.0781968	-13.4149	4.94478e-41	3.47412e-40	PRP19_30C_WT_30C	C1_10890C_A	NA
1098.44	0.414783	0.078724	5.26882	1.37301e-07	2.89239e-07	PRP19_30C_WT_30C	C1_10910C_A	NA
704.644	-0.407582	0.0986232	-4.13272	3.58498e-05	6.34066e-05	PRP19_30C_WT_30C	C1_10920W_A	NA
2803.75	3.96239	0.104796	37.8106	0	0	PRP19_30C_WT_30C	C1_10950C_A	NA
1253.59	0.601698	0.0842729	7.13987	9.34158e-13	2.62877e-12	PRP19_30C_WT_30C	C1_10960W_A	NA
5202.64	2.75268	0.0992555	27.7332	2.77674e-169	1.70959e-167	PRP19_30C_WT_30C	C1_10970W_A	NA
2930.23	2.78735	0.127493	21.8628	5.87597e-106	1.28721e-104	PRP19_30C_WT_30C	C1_11000C_A	NA
928.547	-0.567238	0.108625	-5.222	1.77e-07	3.70467e-07	PRP19_30C_WT_30C	C1_11010C_A	NA
21.1679	0.737283	0.633448	1.16392	0.244456	0.279236	PRP19_30C_WT_30C	C1_11020W_A	NA
3550.27	-0.576554	0.0903243	-6.38315	1.73483e-10	4.3234e-10	PRP19_30C_WT_30C	C1_11050W_A	NA
4842.82	-0.719774	0.0864279	-8.32802	8.22059e-17	2.74285e-16	PRP19_30C_WT_30C	C1_11080W_A	NA
2009.72	0.758291	0.0777429	9.75383	1.77632e-22	7.35814e-22	PRP19_30C_WT_30C	C1_11090C_A	NA
520.995	0.584778	0.163524	3.57611	0.00034875	0.000568201	PRP19_30C_WT_30C	C1_11100W_A	NA
635.329	0.98588	0.132333	7.44997	9.33611e-14	2.73582e-13	PRP19_30C_WT_30C	C1_11110C_A	NA
3686.99	-0.4456	0.0708444	-6.28984	3.17795e-10	7.81001e-10	PRP19_30C_WT_30C	C1_11120C_A	NA
600.643	0.185657	0.119184	1.55774	0.119296	0.143987	PRP19_30C_WT_30C	C1_11140W_A	NA
1045.94	0.592755	0.0894545	6.62633	3.44135e-11	8.86717e-11	PRP19_30C_WT_30C	C1_11150W_A	NA
1233.73	0.855071	0.0980946	8.7168	2.86186e-18	1.01572e-17	PRP19_30C_WT_30C	C1_11160C_A	NA
16705.3	-1.46007	0.0943163	-15.4805	4.69505e-54	4.24441e-53	PRP19_30C_WT_30C	C1_11200W_A	NA
1498.34	0.442209	0.0910531	4.85661	1.19414e-06	2.37165e-06	PRP19_30C_WT_30C	C1_11250W_A	NA
1476.16	-2.59687	0.114178	-22.744	1.64351e-114	4.0993e-113	PRP19_30C_WT_30C	C1_11270W_A	NA
1315.98	-0.531889	0.0819514	-6.49029	8.56706e-11	2.16686e-10	PRP19_30C_WT_30C	C1_11280W_A	NA
270.15	-1.0698	0.167869	-6.37281	1.85598e-10	4.61942e-10	PRP19_30C_WT_30C	C1_11290W_A	NA
1435.96	0.0262793	0.0762001	0.344873	0.73019	0.756176	PRP19_30C_WT_30C	C1_11300C_A	NA
1066.29	-0.692697	0.176205	-3.9312	8.4523e-05	0.000145042	PRP19_30C_WT_30C	C1_11320C_A	NA
611.588	0.46785	0.106811	4.38016	1.18594e-05	2.18131e-05	PRP19_30C_WT_30C	C1_11370C_A	NA
48.023	3.34564	0.880285	3.80064	0.000144325	0.000242783	PRP19_30C_WT_30C	C1_11410C_A	NA
1079.63	0.402053	0.0913116	4.40308	1.06723e-05	1.97009e-05	PRP19_30C_WT_30C	C1_11430W_A	NA
464.451	-0.6993	0.128498	-5.44209	5.26589e-08	1.13486e-07	PRP19_30C_WT_30C	C1_11510C_A	NA
157.905	-0.0835545	0.223494	-0.373856	0.708512	0.737252	PRP19_30C_WT_30C	C1_11530C_A	NA
1107.45	0.851982	0.0935678	9.10551	8.58634e-20	3.23488e-19	PRP19_30C_WT_30C	C1_11560C_A	NA
310.731	-0.511132	0.151596	-3.37167	0.000747128	0.00118299	PRP19_30C_WT_30C	C1_11570W_A	NA
1029.2	-0.530562	0.119189	-4.45145	8.52932e-06	1.58879e-05	PRP19_30C_WT_30C	C1_11580W_A	NA
392.96	-0.508136	0.151791	-3.34761	0.00081511	0.00128299	PRP19_30C_WT_30C	C1_11600W_A	NA
1564.65	0.306141	0.08058	3.79922	0.000145152	0.000244104	PRP19_30C_WT_30C	C1_11610C_A	NA
173.491	-0.338255	0.175565	-1.92667	0.054021	0.0688761	PRP19_30C_WT_30C	C1_11620W_A	NA
6322.57	-0.46979	0.0961276	-4.88714	1.02309e-06	2.04059e-06	PRP19_30C_WT_30C	C1_11670W_A	NA
120.876	1.27791	0.255481	5.00197	5.67467e-07	1.15067e-06	PRP19_30C_WT_30C	C1_11680C_A	NA
659.828	0.239712	0.092757	2.5843	0.00975778	0.0136916	PRP19_30C_WT_30C	C1_11690W_A	NA
809.979	-0.139761	0.10999	-1.27067	0.203846	0.236708	PRP19_30C_WT_30C	C1_11720W_A	NA
3556.12	-0.147493	0.0652319	-2.26106	0.0237556	0.0317593	PRP19_30C_WT_30C	C1_11730W_A	NA
919.067	0.330156	0.0823757	4.00793	6.12537e-05	0.000106455	PRP19_30C_WT_30C	C1_11740W_A	NA
1808.2	0.137586	0.0801811	1.71594	0.0861736	0.106605	PRP19_30C_WT_30C	C1_11760C_A	NA
3213.71	0.582182	0.0723352	8.04839	8.38898e-16	2.69674e-15	PRP19_30C_WT_30C	C1_11770C_A	NA
48.2419	1.6689	0.517981	3.22193	0.0012733	0.00196402	PRP19_30C_WT_30C	C1_11780W_A	NA
393.698	-0.0809896	0.156417	-0.517781	0.604611	0.639835	PRP19_30C_WT_30C	C1_11790W_A	NA
36.1396	-0.518671	0.349858	-1.48252	0.138203	0.165026	PRP19_30C_WT_30C	C1_11800C_A	NA
2901.57	-1.20223	0.230146	-5.2238	1.75292e-07	3.67025e-07	PRP19_30C_WT_30C	C1_11850W_A	NA
11425.1	-0.55988	0.0621504	-9.00847	2.08956e-19	7.76483e-19	PRP19_30C_WT_30C	C1_11860W_A	NA
1891.11	1.4456	0.117696	12.2825	1.12506e-34	6.67727e-34	PRP19_30C_WT_30C	C1_11880W_A	NA
414.233	-0.179731	0.141485	-1.27032	0.203971	0.23683	PRP19_30C_WT_30C	C1_11890W_A	NA
1089.62	0.549707	0.0853742	6.43879	1.20431e-10	3.01864e-10	PRP19_30C_WT_30C	C1_11900C_A	NA
44.205	0.449861	0.476654	0.943789	0.345278	0.383212	PRP19_30C_WT_30C	C1_11910W_A	NA
2114.72	-0.688846	0.069805	-9.86814	5.72129e-23	2.41007e-22	PRP19_30C_WT_30C	C1_11920W_A	NA
3622.96	-0.268217	0.0938876	-2.85679	0.00427954	0.00625418	PRP19_30C_WT_30C	C1_11930W_A	NA
352.268	1.54107	0.132263	11.6515	2.25445e-31	1.20864e-30	PRP19_30C_WT_30C	C1_11940C_A	NA
47.1675	-5.19173	0.64393	-8.06257	7.47068e-16	2.40882e-15	PRP19_30C_WT_30C	C1_11950W_A	NA
355.888	-0.349603	0.172705	-2.02428	0.0429417	0.0556046	PRP19_30C_WT_30C	C1_11960C_A	NA
[truncated: 33,132 more rows]
