# Supplementary material for: The spliceosome impacts morphogenesis in the human fungal pathogen Candida albicans
Source: mBio. 2024 Jul 9;15(8):e01535-24. doi: 10.1128/mbio.01535-24 (PMC11323467; doi:10.1128/mbio.01535-24)
Supplement: Table S4 — Intron retention quantification. [file mbio.01535-24-s0007.xlsx]

## Sheet: IR_Filamentation
Table S4. Intron retention quantification.
id.intron	id.standard	id.systematic	int	strand	length.intron	frcIR.cond1_1	counts.frcIR.cond1_1	frcIR.cond1_2	counts.frcIR.cond1_2	frcIR.cond1_3	counts.frcIR.cond1_3	frcIR.cond2_1	counts.frcIR.cond2_1	frcIR.cond2_2	counts.frcIR.cond2_2	frcIR.cond2_3	counts.frcIR.cond2_3	median.frcIR.cond1	mean.frcIR.cond1	sd.frcIR.cond1	median.frcIR.cond2	mean.frcIR.cond2	sd.frcIR.cond2	pValue.cond2.cond1	diff.cond2.cond1	cond2.cond1	signPairs	directionPairs
intron_1054524_-_orf19.3789_5utr_intron	RPL24A	C4_04890C_A	Ca22chr4A_C_albicans_SC5314:1054524-1054875	-	351	0.00415879	1328	0.00156986	957	0.00335731	1046	0.0160428	475	0.0125104	607	0.0137615	663	0.00335731	0.00302865	0.00132539	0.0137615	0.0141049	0.00179104	0.00143099	0.0104042	WT_39C.WT_30C	WT_39C.WT_30C,S_37C.WT_39C	UP,DOWN
intron_1054524_-_orf19.3789_5utr_intron	RPL24A	C4_04890C_A	Ca22chr4A_C_albicans_SC5314:1054524-1054875	-	351	0.00415879	1328	0.00156986	957	0.00335731	1046	0.00839054	661	0.0047138	746	0.00593276	763	0.00335731	0.00302865	0.00132539	0.00593276	0.0063457	0.00187283	0.0733722	0.00257545	S_37C.WT_30C	WT_39C.WT_30C,S_37C.WT_39C	UP,DOWN
intron_1054524_-_orf19.3789_5utr_intron	RPL24A	C4_04890C_A	Ca22chr4A_C_albicans_SC5314:1054524-1054875	-	351	0.0160428	475	0.0125104	607	0.0137615	663	0.00839054	661	0.0047138	746	0.00593276	763	0.0137615	0.0141049	0.00179104	0.00593276	0.0063457	0.00187283	0.00661433	-0.00782871	S_37C.WT_39C	WT_39C.WT_30C,S_37C.WT_39C	UP,DOWN
intron_1062902_-_orf19.3782.2_5utr_intron	C4_04970C_A	C4_04970C_A	Ca22chr4A_C_albicans_SC5314:1062902-1063070	-	168	0.0041841	1080	0.00912201	885	0.00438596	916	0.0140562	505	0.0108893	557	0.0163934	589	0.00438597	0.00589736	0.00279445	0.0140562	0.0137797	0.00276248	0.0254856	0.00967026	WT_39C.WT_30C	WT_39C.WT_30C	UP
intron_1062902_-_orf19.3782.2_5utr_intron	C4_04970C_A	C4_04970C_A	Ca22chr4A_C_albicans_SC5314:1062902-1063070	-	168	0.0041841	1080	0.00912201	885	0.00438596	916	0.00922509	547	0.0203644	476	0.0207305	517	0.00438597	0.00589736	0.00279445	0.0203644	0.0167733	0.00653953	0.0858904	0.0159785	S_37C.WT_30C	WT_39C.WT_30C	UP
intron_1062902_-_orf19.3782.2_5utr_intron	C4_04970C_A	C4_04970C_A	Ca22chr4A_C_albicans_SC5314:1062902-1063070	-	168	0.0140562	505	0.0108893	557	0.0163934	589	0.00922509	547	0.0203644	476	0.0207305	517	0.0140562	0.0137797	0.00276248	0.0203644	0.0167733	0.00653953	0.5235	0.00630819	S_37C.WT_39C	WT_39C.WT_30C	UP
intron_1191392_+_orf19.2480.1_5utr_intron	AUT7	C1_05700W_A	Ca22chr1A_C_albicans_SC5314:1191392-1191566	+	174	0	17	0	34	0.0769231	28	0.0769231	35	0.107692	36	0.0769231	49	0	0.025641	0.0444116	0.0769231	0.0871795	0.0177646	1	0.0769231	WT_39C.WT_30C
intron_1191392_+_orf19.2480.1_5utr_intron	AUT7	C1_05700W_A	Ca22chr1A_C_albicans_SC5314:1191392-1191566	+	174	0	17	0	34	0.0769231	28	0.030303	34	0.030303	34	0.0714286	45	0	0.025641	0.0444116	0.030303	0.0440115	0.0237438	1	0.030303	S_37C.WT_30C
intron_1191392_+_orf19.2480.1_5utr_intron	AUT7	C1_05700W_A	Ca22chr1A_C_albicans_SC5314:1191392-1191566	+	174	0.0769231	35	0.107692	36	0.0769231	49	0.030303	34	0.030303	34	0.0714286	45	0.0769231	0.0871795	0.0177646	0.030303	0.0440115	0.0237438	0.0701915	-0.04662	S_37C.WT_39C
intron_1201309_+_orf19.6979_5utr_intron	C3_05410W_A	C3_05410W_A	Ca22chr3A_C_albicans_SC5314:1201309-1201664	+	355	0.0518519	71	0.0406504	64	0.02	51	0.0291262	53	0.0518519	71	0.015873	64	0.0406504	0.0375008	0.0161578	0.0291262	0.0322837	0.0181961	0.729472	-0.0115242	WT_39C.WT_30C
intron_1201309_+_orf19.6979_5utr_intron	C3_05410W_A	C3_05410W_A	Ca22chr3A_C_albicans_SC5314:1201309-1201664	+	355	0.0518519	71	0.0406504	64	0.02	51	0.033557	77	0.0277778	74	0.015873	32	0.0406504	0.0375008	0.0161578	0.0277778	0.0257359	0.0090171	0.348063	-0.0128726	S_37C.WT_30C
intron_1201309_+_orf19.6979_5utr_intron	C3_05410W_A	C3_05410W_A	Ca22chr3A_C_albicans_SC5314:1201309-1201664	+	355	0.0291262	53	0.0518519	71	0.015873	64	0.033557	77	0.0277778	74	0.015873	32	0.0291262	0.0322837	0.0181961	0.0277778	0.0257359	0.0090171	0.616406	-0.00134844	S_37C.WT_39C
intron_1293320_+_orf19.3856_5utr_intron	CDC28	CR_06050W_A	Ca22chrRA_C_albicans_SC5314:1293320-1293411	+	91	0.00814332	619	0.0218341	468	0.0214067	501	0.0468227	313	0.0635359	385	0.0700637	420	0.0214067	0.017128	0.00778392	0.0635359	0.0601408	0.0119867	0.00973709	0.0421292	WT_39C.WT_30C	WT_39C.WT_30C,S_37C.WT_39C	UP,DOWN
intron_1293320_+_orf19.3856_5utr_intron	CDC28	CR_06050W_A	Ca22chrRA_C_albicans_SC5314:1293320-1293411	+	91	0.00814332	619	0.0218341	468	0.0214067	501	0.0112923	403	0.0215463	403	0.042362	406	0.0214067	0.017128	0.00778392	0.0215463	0.0250669	0.0158312	0.494091	0.000139531	S_37C.WT_30C	WT_39C.WT_30C,S_37C.WT_39C	UP,DOWN
intron_1293320_+_orf19.3856_5utr_intron	CDC28	CR_06050W_A	Ca22chrRA_C_albicans_SC5314:1293320-1293411	+	91	0.0468227	313	0.0635359	385	0.0700637	420	0.0112923	403	0.0215463	403	0.042362	406	0.0635359	0.0601408	0.0119867	0.0215463	0.0250669	0.0158312	0.0413806	-0.0419897	S_37C.WT_39C	WT_39C.WT_30C,S_37C.WT_39C	UP,DOWN
intron_1506980_-_orf19.6199_5utr_intron	C1_07050C_A	C1_07050C_A	Ca22chr1A_C_albicans_SC5314:1506980-1507358	-	378	0.0909091	30	0.0869565	25	0.243243	23	0.5	42	0.489796	73	0.303571	73	0.0909091	0.14037	0.0891131	0.489796	0.431122	0.11058	1	0.398887	WT_39C.WT_30C
intron_1506980_-_orf19.6199_5utr_intron	C1_07050C_A	C1_07050C_A	Ca22chr1A_C_albicans_SC5314:1506980-1507358	-	378	0.0909091	30	0.0869565	25	0.243243	23	0.2	24	0.266667	19	0.301587	41	0.0909091	0.14037	0.0891131	0.266667	0.256085	0.0516137	1	0.175758	S_37C.WT_30C
intron_1506980_-_orf19.6199_5utr_intron	C1_07050C_A	C1_07050C_A	Ca22chr1A_C_albicans_SC5314:1506980-1507358	-	378	0.5	42	0.489796	73	0.303571	73	0.2	24	0.266667	19	0.301587	41	0.489796	0.431122	0.11058	0.266667	0.256085	0.0516137	1	-0.223129	S_37C.WT_39C
intron_1521256_-_orf19.2360_5utr_intron	URA2	CR_07050C_A	Ca22chrRA_C_albicans_SC5314:1521256-1521798	-	542	0.0394737	79	0.192982	34	0.212121	20	0.150943	61	0.171053	89	0.205479	88	0.192983	0.148192	0.0946383	0.171053	0.175825	0.0275795	0.577743	-0.0219299	WT_39C.WT_30C
intron_1521256_-_orf19.2360_5utr_intron	URA2	CR_07050C_A	Ca22chrRA_C_albicans_SC5314:1521256-1521798	-	542	0.0394737	79	0.192982	34	0.212121	20	0.12766	53	0.172414	34	0.222222	33	0.192983	0.148192	0.0946383	0.172414	0.174099	0.0473038	0.58581	-0.0205687	S_37C.WT_30C
intron_1521256_-_orf19.2360_5utr_intron	URA2	CR_07050C_A	Ca22chrRA_C_albicans_SC5314:1521256-1521798	-	542	0.150943	61	0.171053	89	0.205479	88	0.12766	53	0.172414	34	0.222222	33	0.171053	0.175825	0.0275795	0.172414	0.174099	0.0473038	0.959659	0.00136116	S_37C.WT_39C
intron_154861_+_orf19.7466_5utr_intron	ACC1	CR_00640W_A	Ca22chrRA_C_albicans_SC5314:154861-155245	+	384	0.021164	193	0.0118577	128	0.0298507	69	0.0490566	278	0.0448143	408	0.0376812	358	0.021164	0.0209575	0.0089983	0.0448143	0.0438507	0.00574862	0.0273998	0.0236503	WT_39C.WT_30C	WT_39C.WT_30C,S_37C.WT_39C	UP,DOWN
intron_154861_+_orf19.7466_5utr_intron	ACC1	CR_00640W_A	Ca22chrRA_C_albicans_SC5314:154861-155245	+	384	0.021164	193	0.0118577	128	0.0298507	69	0.023569	456	0.0271003	379	0.0266041	328	0.021164	0.0209575	0.0089983	0.0266041	0.0257578	0.00191169	0.454624	0.00544005	S_37C.WT_30C	WT_39C.WT_30C,S_37C.WT_39C	UP,DOWN
intron_154861_+_orf19.7466_5utr_intron	ACC1	CR_00640W_A	Ca22chrRA_C_albicans_SC5314:154861-155245	+	384	0.0490566	278	0.0448143	408	0.0376812	358	0.023569	456	0.0271003	379	0.0266041	328	0.0448143	0.0438507	0.00574862	0.0266041	0.0257578	0.00191169	0.0229728	-0.0182103	S_37C.WT_39C	WT_39C.WT_30C,S_37C.WT_39C	UP,DOWN
intron_157162_+_orf19.3642_5utr_intron	SUN41	C6_00820W_A	Ca22chr6A_C_albicans_SC5314:157162-158183	+	1021	0.04	52	0.0666667	40	0.0181818	28	0.0947368	52	0.0191083	80	0.038961	80	0.04	0.0416162	0.0242828	0.038961	0.0509354	0.0392104	0.933168	-0.00103896	WT_39C.WT_30C
intron_157162_+_orf19.3642_5utr_intron	SUN41	C6_00820W_A	Ca22chr6A_C_albicans_SC5314:157162-158183	+	1021	0.04	52	0.0666667	40	0.0181818	28	0.0561798	94	0.0350195	133	0.068323	86	0.04	0.0416162	0.0242828	0.0561798	0.0531741	0.016854	0.993156	0.0161798	S_37C.WT_30C
intron_157162_+_orf19.3642_5utr_intron	SUN41	C6_00820W_A	Ca22chr6A_C_albicans_SC5314:157162-158183	+	1021	0.0947368	52	0.0191083	80	0.038961	80	0.0561798	94	0.0350195	133	0.068323	86	0.038961	0.0509354	0.0392104	0.0561798	0.0531741	0.016854	0.933891	0.0172187	S_37C.WT_39C
intron_1660647_+_orf19.6285_5utr_intron	GLC7	CR_07650W_A	Ca22chrRA_C_albicans_SC5314:1660647-1660807	+	160	0	73	0.0266667	77	0.0114943	44	0.0512821	41	0.0181818	56	0.030303	51	0.0114942	0.0127203	0.0133755	0.030303	0.0332556	0.0167465	0.175816	0.0188088	WT_39C.WT_30C	S_37C.WT_30C	UP
intron_1660647_+_orf19.6285_5utr_intron	GLC7	CR_07650W_A	Ca22chrRA_C_albicans_SC5314:1660647-1660807	+	160	0	73	0.0266667	77	0.0114943	44	0.0619469	60	0.0315789	49	0.0526316	60	0.0114942	0.0127203	0.0133755	0.0526316	0.0487191	0.0155574	0.0395689	0.0411373	S_37C.WT_30C	S_37C.WT_30C	UP
intron_1660647_+_orf19.6285_5utr_intron	GLC7	CR_07650W_A	Ca22chrRA_C_albicans_SC5314:1660647-1660807	+	160	0.0512821	41	0.0181818	56	0.030303	51	0.0619469	60	0.0315789	49	0.0526316	60	0.030303	0.0332556	0.0167465	0.0526316	0.0487191	0.0155574	0.306654	0.0223285	S_37C.WT_39C	S_37C.WT_30C	UP
intron_1831230_-_orf19.6415.1_5utr_intron	CR_08480C_A	CR_08480C_A	Ca22chrRA_C_albicans_SC5314:1831230-1831757	-	527	0.00328355	4736	0.0020322	3205	0.00205882	3407	0.0255499	2308	0.026083	2262	0.0255093	2794	0.00205882	0.00245819	0.000714905	0.0255499	0.0257141	0.000320173	3.25847e-05	0.0234911	WT_39C.WT_30C	WT_39C.WT_30C,S_37C.WT_30C,S_37C.WT_39C	UP,UP,DOWN
intron_1831230_-_orf19.6415.1_5utr_intron	CR_08480C_A	CR_08480C_A	Ca22chrRA_C_albicans_SC5314:1831230-1831757	-	527	0.00328355	4736	0.0020322	3205	0.00205882	3407	0.0180216	2542	0.0191268	2451	0.0149466	2852	0.00205882	0.00245819	0.000714905	0.0180216	0.017365	0.00216607	0.00367399	0.0159628	S_37C.WT_30C	WT_39C.WT_30C,S_37C.WT_30C,S_37C.WT_39C	UP,UP,DOWN
intron_1831230_-_orf19.6415.1_5utr_intron	CR_08480C_A	CR_08480C_A	Ca22chrRA_C_albicans_SC5314:1831230-1831757	-	527	0.0255499	2308	0.026083	2262	0.0255093	2794	0.0180216	2542	0.0191268	2451	0.0149466	2852	0.0255499	0.0257141	0.000320173	0.0180216	0.017365	0.00216607	0.0198612	-0.00752825	S_37C.WT_39C	WT_39C.WT_30C,S_37C.WT_30C,S_37C.WT_39C	UP,UP,DOWN
intron_188837_-_orf19.7025_5utr_intron	MCM1	C7_00890C_A	Ca22chr7A_C_albicans_SC5314:188837-189119	-	282	0.0230769	133	0.0536585	108	0.0227273	90	0.142857	108	0.142857	132	1	21	0.0230769	0.0331542	0.0177581	0.142857	0.428571	0.494872	0.00862165	0.11978	WT_39C.WT_30C	WT_39C.WT_30C,S_37C.WT_30C	UP,UP
intron_188837_-_orf19.7025_5utr_intron	MCM1	C7_00890C_A	Ca22chr7A_C_albicans_SC5314:188837-189119	-	282	0.0230769	133	0.0536585	108	0.0227273	90	0.101124	147	0.075188	143	0.118881	160	0.0230769	0.0331542	0.0177581	0.101124	0.0983976	0.0219738	0.0175562	0.0780467	S_37C.WT_30C	WT_39C.WT_30C,S_37C.WT_30C	UP,UP
intron_188837_-_orf19.7025_5utr_intron	MCM1	C7_00890C_A	Ca22chr7A_C_albicans_SC5314:188837-189119	-	282	0.142857	108	0.142857	132	1	21	0.101124	147	0.075188	143	0.118881	160	0.142857	0.428571	0.494872	0.101124	0.0983976	0.0219738	0.0726617	-0.0417335	S_37C.WT_39C	WT_39C.WT_30C,S_37C.WT_30C	UP,UP
intron_1966809_-_orf19.4759_5utr_intron	COX5	C1_09030C_A	Ca22chr1A_C_albicans_SC5314:1966809-1967073	-	264	0.508813	642	0.528131	421	0.544304	427	0.532584	341	0.636364	423	0.539863	338	0.528131	0.527083	0.0177685	0.539863	0.569604	0.0579302	0.331216	0.0117326	WT_39C.WT_30C
intron_1966809_-_orf19.4759_5utr_intron	COX5	C1_09030C_A	Ca22chr1A_C_albicans_SC5314:1966809-1967073	-	264	0.508813	642	0.528131	421	0.544304	427	0.561772	335	0.518692	325	0.538752	407	0.528131	0.527083	0.0177685	0.538752	0.539739	0.0215569	0.478004	0.0106217	S_37C.WT_30C
intron_1966809_-_orf19.4759_5utr_intron	COX5	C1_09030C_A	Ca22chr1A_C_albicans_SC5314:1966809-1967073	-	264	0.532584	341	0.636364	423	0.539863	338	0.561772	335	0.518692	325	0.538752	407	0.539863	0.569604	0.0579302	0.538752	0.539739	0.0215569	0.473956	-0.00111096	S_37C.WT_39C
intron_2230140_+_orf19.7626_5utr_intron	EIF4E	CR_10490W_A	Ca22chrRA_C_albicans_SC5314:2230140-2230200	+	60	0.00771456	1045	0.0111111	819	0.00230947	868	0.0116959	692	0.020202	707	0.0198151	772	0.00771456	0.00704505	0.00443885	0.0198151	0.0172377	0.0048032	0.0544901	0.0121005	WT_39C.WT_30C
intron_2230140_+_orf19.7626_5utr_intron	EIF4E	CR_10490W_A	Ca22chrRA_C_albicans_SC5314:2230140-2230200	+	60	0.00771456	1045	0.0111111	819	0.00230947	868	0.013296	724	0.0167761	697	0.0140449	722	0.00771456	0.00704505	0.00443885	0.0140449	0.0147057	0.0018317	0.0800202	0.00633038	S_37C.WT_30C
intron_2230140_+_orf19.7626_5utr_intron	EIF4E	CR_10490W_A	Ca22chrRA_C_albicans_SC5314:2230140-2230200	+	60	0.0116959	692	0.020202	707	0.0198151	772	0.013296	724	0.0167761	697	0.0140449	722	0.0198151	0.0172377	0.0048032	0.0140449	0.0147057	0.0018317	0.4657	-0.00577012	S_37C.WT_39C
intron_2433779_+_orf19.2310.1_5utr_intron	RPL29	C1_11040W_A	Ca22chr1A_C_albicans_SC5314:2433779-2433979	+	200	0.00201835	5461	0.00273901	3844	0.00221386	4527	0.0186807	3490	0.0263412	3721	0.0235415	3500	0.00221386	0.00232374	0.000372685	0.0235415	0.0228544	0.00387619	0.0111151	0.0213276	WT_39C.WT_30C	WT_39C.WT_30C,S_37C.WT_30C,S_37C.WT_39C	UP,UP,DOWN
intron_2433779_+_orf19.2310.1_5utr_intron	RPL29	C1_11040W_A	Ca22chr1A_C_albicans_SC5314:2433779-2433979	+	200	0.00201835	5461	0.00273901	3844	0.00221386	4527	0.0116004	4273	0.0146419	3846	0.0170349	3821	0.00221386	0.00232374	0.000372685	0.0146419	0.0144257	0.00272369	0.0151071	0.012428	S_37C.WT_30C	WT_39C.WT_30C,S_37C.WT_30C,S_37C.WT_39C	UP,UP,DOWN
intron_2433779_+_orf19.2310.1_5utr_intron	RPL29	C1_11040W_A	Ca22chr1A_C_albicans_SC5314:2433779-2433979	+	200	0.0186807	3490	0.0263412	3721	0.0235415	3500	0.0116004	4273	0.0146419	3846	0.0170349	3821	0.0235415	0.0228544	0.00387619	0.0146419	0.0144257	0.00272369	0.0426291	-0.00889959	S_37C.WT_39C	WT_39C.WT_30C,S_37C.WT_30C,S_37C.WT_39C	UP,UP,DOWN
intron_2592234_+_orf19.5282_5utr_intron	C1_11850W_A	C1_11850W_A	Ca22chr1A_C_albicans_SC5314:2592234-2593184	+	950	0.0464548	428	0.0601793	414	0.082774	242	0.126316	107	0.122363	133	0.0869565	125	0.0601793	0.063136	0.0183393	0.122363	0.111878	0.0216733	0.0424159	0.0621836	WT_39C.WT_30C	WT_39C.WT_30C	UP
intron_2592234_+_orf19.5282_5utr_intron	C1_11850W_A	C1_11850W_A	Ca22chr1A_C_albicans_SC5314:2592234-2593184	+	950	0.0464548	428	0.0601793	414	0.082774	242	0.0864198	132	0.0807453	87	0.0985915	117	0.0601793	0.063136	0.0183393	0.0864198	0.0885855	0.0091181	0.122545	0.0262405	S_37C.WT_30C	WT_39C.WT_30C	UP
intron_2592234_+_orf19.5282_5utr_intron	C1_11850W_A	C1_11850W_A	Ca22chr1A_C_albicans_SC5314:2592234-2593184	+	950	0.126316	107	0.122363	133	0.0869565	125	0.0864198	132	0.0807453	87	0.0985915	117	0.122363	0.111878	0.0216733	0.0864198	0.0885855	0.0091181	0.195258	-0.0359431	S_37C.WT_39C	WT_39C.WT_30C	UP
intron_288200_-_orf19.1470_5utr_intron	RPS26A	C2_01610C_A	Ca22chr2A_C_albicans_SC5314:288200-288604	-	404	0.0381791	707	0.0564334	468	0.0273973	525	0.231544	367	0.257302	452	0.239281	448	0.0381791	0.0406699	0.0146774	0.239281	0.242709	0.0132168	6.44503e-05	0.201102	WT_39C.WT_30C	WT_39C.WT_30C,S_37C.WT_30C,S_37C.WT_39C	UP,UP,DOWN
intron_288200_-_orf19.1470_5utr_intron	RPS26A	C2_01610C_A	Ca22chr2A_C_albicans_SC5314:288200-288604	-	404	0.0381791	707	0.0564334	468	0.0273973	525	0.162304	444	0.139142	438	0.201422	507	0.0381791	0.0406699	0.0146774	0.162304	0.167622	0.0314789	0.00946327	0.124125	S_37C.WT_30C	WT_39C.WT_30C,S_37C.WT_30C,S_37C.WT_39C	UP,UP,DOWN
intron_288200_-_orf19.1470_5utr_intron	RPS26A	C2_01610C_A	Ca22chr2A_C_albicans_SC5314:288200-288604	-	404	0.231544	367	0.257302	452	0.239281	448	0.162304	444	0.139142	438	0.201422	507	0.239281	0.242709	0.0132168	0.162304	0.167622	0.0314789	0.0385624	-0.0769771	S_37C.WT_39C	WT_39C.WT_30C,S_37C.WT_30C,S_37C.WT_39C	UP,UP,DOWN
intron_289540_+_orf19.1471_5utr_intron	COX4	C2_01620W_A	Ca22chr2A_C_albicans_SC5314:289540-289860	+	320	0.00320562	3286	0.0125046	2753	0.00856164	2356	0.0125547	1734	0.0168204	1874	0.0191144	2106	0.00856164	0.00809062	0.00466735	0.0168204	0.0161632	0.00332887	0.0780359	0.00825876	WT_39C.WT_30C
intron_289540_+_orf19.1471_5utr_intron	COX4	C2_01620W_A	Ca22chr2A_C_albicans_SC5314:289540-289860	+	320	0.00320562	3286	0.0125046	2753	0.00856164	2356	0.0138182	2091	0.018712	2096	0.0155844	1955	0.00856164	0.00809062	0.00466735	0.0155844	0.0160382	0.00247828	0.0788301	0.00702277	S_37C.WT_30C
intron_289540_+_orf19.1471_5utr_intron	COX4	C2_01620W_A	Ca22chr2A_C_albicans_SC5314:289540-289860	+	320	0.0125547	1734	0.0168204	1874	0.0191144	2106	0.0138182	2091	0.018712	2096	0.0155844	1955	0.0168204	0.0161632	0.00332887	0.0155844	0.0160382	0.00247828	0.961094	-0.00123599	S_37C.WT_39C
intron_316195_-_orf19.4632_5utr_intron	RPL20B	C4_01520C_A	Ca22chr4A_C_albicans_SC5314:316195-316584	-	389	0.000633771	5526	0.000469594	4261	0.001321	4548	0.00737342	3074	0.00833777	2842	0.00945241	3097	0.000633771	0.000808123	0.00045169	0.00833777	0.00838787	0.0010404	0.00213177	0.007704	WT_39C.WT_30C	WT_39C.WT_30C,S_37C.WT_30C,S_37C.WT_39C	UP,UP,DOWN
intron_316195_-_orf19.4632_5utr_intron	RPL20B	C4_01520C_A	Ca22chr4A_C_albicans_SC5314:316195-316584	-	389	0.000633771	5526	0.000469594	4261	0.001321	4548	0.00551534	2917	0.00432432	2787	0.00593698	3304	0.000633771	0.000808123	0.00045169	0.00551534	0.00525888	0.000836355	0.00357623	0.00488157	S_37C.WT_30C	WT_39C.WT_30C,S_37C.WT_30C,S_37C.WT_39C	UP,UP,DOWN
intron_316195_-_orf19.4632_5utr_intron	RPL20B	C4_01520C_A	Ca22chr4A_C_albicans_SC5314:316195-316584	-	389	0.00737342	3074	0.00833777	2842	0.00945241	3097	0.00551534	2917	0.00432432	2787	0.00593698	3304	0.00833777	0.00838787	0.0010404	0.00551534	0.00525888	0.000836355	0.0168017	-0.00282243	S_37C.WT_39C	WT_39C.WT_30C,S_37C.WT_30C,S_37C.WT_39C	UP,UP,DOWN
intron_337517_-_orf19.4623.3_5utr_intron	NHP6A	C4_01700C_A	Ca22chr4A_C_albicans_SC5314:337517-337741	-	224	0.752762	1269	0.997763	893	0.996086	1020	1	313	1	372	0.672014	469	0.996086	0.915537	0.14097	1	0.890671	0.189363	0.864803	0.0039139	WT_39C.WT_30C
intron_337517_-_orf19.4623.3_5utr_intron	NHP6A	C4_01700C_A	Ca22chr4A_C_albicans_SC5314:337517-337741	-	224	0.752762	1269	0.997763	893	0.996086	1020	0.825558	450	1	505	0.995816	477	0.996086	0.915537	0.14097	0.995816	0.940458	0.0995284	0.816109	-0.0002702	S_37C.WT_30C
intron_337517_-_orf19.4623.3_5utr_intron	NHP6A	C4_01700C_A	Ca22chr4A_C_albicans_SC5314:337517-337741	-	224	1	313	1	372	0.672014	469	0.825558	450	1	505	0.995816	477	1	0.890671	0.189363	0.995816	0.940458	0.0995284	0.713664	-0.0041841	S_37C.WT_39C
intron_511662_-_orf19.2929_5utr_intron	GSC1	C1_02420C_A	Ca22chr1A_C_albicans_SC5314:511662-512844	-	1182	0	2	0.0181818	28	0	24	0.0222222	46	0.0333333	62	0.0232558	66	NA	NA	NA	0.0232558	0.0262705	0.00613842	1	NA	WT_39C.WT_30C
intron_511662_-_orf19.2929_5utr_intron	GSC1	C1_02420C_A	Ca22chr1A_C_albicans_SC5314:511662-512844	-	1182	0	2	0.0181818	28	0	24	0	59	0.04	52	0.0793651	34	NA	NA	NA	0.04	0.0397884	0.039683	1	NA	S_37C.WT_30C
intron_511662_-_orf19.2929_5utr_intron	GSC1	C1_02420C_A	Ca22chr1A_C_albicans_SC5314:511662-512844	-	1182	0.0222222	46	0.0333333	62	0.0232558	66	0	59	0.04	52	0.0793651	34	0.0232558	0.0262705	0.00613842	0.04	0.0397884	0.039683	0.61645	0.0167442	S_37C.WT_39C
intron_520935_+_orf19.2935_5utr_intron	RPL10	C1_02460W_A	Ca22chr1A_C_albicans_SC5314:520935-521282	+	347	0.0309115	1951	0.0323024	1502	0.0288754	1354	0.0670786	1209	0.0678899	1455	0.0783773	1369	0.0309115	0.0306964	0.00172361	0.0678899	0.0711153	0.0063022	0.0052035	0.0369784	WT_39C.WT_30C	WT_39C.WT_30C,S_37C.WT_30C	UP,UP
intron_520935_+_orf19.2935_5utr_intron	RPL10	C1_02460W_A	Ca22chr1A_C_albicans_SC5314:520935-521282	+	347	0.0309115	1951	0.0323024	1502	0.0288754	1354	0.0575267	1535	0.0642341	1400	0.0687793	1484	0.0309115	0.0306964	0.00172361	0.0642341	0.0635134	0.0056608	0.00598215	0.0333226	S_37C.WT_30C	WT_39C.WT_30C,S_37C.WT_30C	UP,UP
intron_520935_+_orf19.2935_5utr_intron	RPL10	C1_02460W_A	Ca22chr1A_C_albicans_SC5314:520935-521282	+	347	0.0670786	1209	0.0678899	1455	0.0783773	1369	0.0575267	1535	0.0642341	1400	0.0687793	1484	0.0678899	0.0711153	0.0063022	0.0642341	0.0635134	0.0056608	0.195885	-0.00365578	S_37C.WT_39C	WT_39C.WT_30C,S_37C.WT_30C	UP,UP
intron_549094_-_orf19.2735_5utr_intron	SEN2	C4_02640C_A	Ca22chr4A_C_albicans_SC5314:549094-549326	-	232	0	1	0	3	0	1	0.047619	11	0.05	21	0.130435	26	NA	NA	NA	0.05	0.0760179	0.0471414	NA	NA	WT_39C.WT_30C
intron_549094_-_orf19.2735_5utr_intron	SEN2	C4_02640C_A	Ca22chr4A_C_albicans_SC5314:549094-549326	-	232	0	1	0	3	0	1	0.166667	7	0.103448	16	0.2	6	NA	NA	NA	NA	NA	NA	NA	NA	S_37C.WT_30C
intron_549094_-_orf19.2735_5utr_intron	SEN2	C4_02640C_A	Ca22chr4A_C_albicans_SC5314:549094-549326	-	232	0.047619	11	0.05	21	0.130435	26	0.166667	7	0.103448	16	0.2	6	0.05	0.0760179	0.0471414	NA	NA	NA	NA	NA	S_37C.WT_39C
intron_572761_-_orf19.255_5utr_intron	ZCF1	C3_02640C_A	Ca22chr3A_C_albicans_SC5314:572761-573459	-	698	0.5	3	0.25	5	0	3	0.714286	6	0.272727	7	0.555556	7	NA	NA	NA	NA	NA	NA	NA	NA	WT_39C.WT_30C
intron_572761_-_orf19.255_5utr_intron	ZCF1	C3_02640C_A	Ca22chr3A_C_albicans_SC5314:572761-573459	-	698	0.5	3	0.25	5	0	3	1	1	0.5	3	0.6	8	NA	NA	NA	NA	NA	NA	NA	NA	S_37C.WT_30C
intron_572761_-_orf19.255_5utr_intron	ZCF1	C3_02640C_A	Ca22chr3A_C_albicans_SC5314:572761-573459	-	698	0.714286	6	0.272727	7	0.555556	7	1	1	0.5	3	0.6	8	NA	NA	NA	NA	NA	NA	NA	NA	S_37C.WT_39C
intron_675953_-_orf19.3014_5utr_intron	BMH1	C1_03220C_A	Ca22chr1A_C_albicans_SC5314:675953-676696	-	743	0.0109752	3224	0.0200371	2749	0.0121845	2326	0.0436855	1971	0.0335802	2093	0.0393188	2075	0.0121845	0.0143989	0.00492008	0.0393188	0.0388615	0.00506811	0.00389701	0.0271343	WT_39C.WT_30C	WT_39C.WT_30C,S_37C.WT_30C	UP,UP
intron_675953_-_orf19.3014_5utr_intron	BMH1	C1_03220C_A	Ca22chr1A_C_albicans_SC5314:675953-676696	-	743	0.0109752	3224	0.0200371	2749	0.0121845	2326	0.0321556	2600	0.0248535	2536	0.0344828	2460	0.0121845	0.0143989	0.00492008	0.0321556	0.0304973	0.00502426	0.0166204	0.0199711	S_37C.WT_30C	WT_39C.WT_30C,S_37C.WT_30C	UP,UP
intron_675953_-_orf19.3014_5utr_intron	BMH1	C1_03220C_A	Ca22chr1A_C_albicans_SC5314:675953-676696	-	743	0.0436855	1971	0.0335802	2093	0.0393188	2075	0.0321556	2600	0.0248535	2536	0.0344828	2460	0.0393188	0.0388615	0.00506811	0.0321556	0.0304973	0.00502426	0.112213	-0.00716319	S_37C.WT_39C	WT_39C.WT_30C,S_37C.WT_30C	UP,UP
intron_793744_-_orf19.6663_5utr_intron	RPS25B	C5_03540C_A	Ca22chr5A_C_albicans_SC5314:793744-794097	-	353	0.00232378	6470	0.00308008	4885	0.00395778	5327	0.0195414	3913	0.0214286	4004	0.0226184	3843	0.00308008	0.00312055	0.000817753	0.0214286	0.0211961	0.00155161	0.00036025	0.0183485	WT_39C.WT_30C	WT_39C.WT_30C,S_37C.WT_30C,S_37C.WT_39C	UP,UP,DOWN
intron_793744_-_orf19.6663_5utr_intron	RPS25B	C5_03540C_A	Ca22chr5A_C_albicans_SC5314:793744-794097	-	353	0.00232378	6470	0.00308008	4885	0.00395778	5327	0.0148002	4114	0.0141574	3725	0.0168732	4309	0.00308008	0.00312055	0.000817753	0.0148002	0.0152769	0.00141927	0.000736523	0.0117201	S_37C.WT_30C	WT_39C.WT_30C,S_37C.WT_30C,S_37C.WT_39C	UP,UP,DOWN
intron_793744_-_orf19.6663_5utr_intron	RPS25B	C5_03540C_A	Ca22chr5A_C_albicans_SC5314:793744-794097	-	353	0.0195414	3913	0.0214286	4004	0.0226184	3843	0.0148002	4114	0.0141574	3725	0.0168732	4309	0.0214286	0.0211961	0.00155161	0.0148002	0.0152769	0.00141927	0.0083518	-0.00662837	S_37C.WT_39C	WT_39C.WT_30C,S_37C.WT_30C,S_37C.WT_39C	UP,UP,DOWN
intron_ACB1.C7_00750W_A-T_Intron1	ACB1	C7_00750W_A	Ca22chr7A_C_albicans_SC5314:143555-143678	+	123	0.0276151	1842	0.0536183	1405	0.0261168	1493	0.0905636	861	0.119691	1015	0.116974	1270	0.0276151	0.0357834	0.0154636	0.116974	0.109076	0.01609	0.00473847	0.0893594	WT_39C.WT_30C	WT_39C.WT_30C,S_37C.WT_30C	UP,UP
intron_ACB1.C7_00750W_A-T_Intron1	ACB1	C7_00750W_A	Ca22chr7A_C_albicans_SC5314:143555-143678	+	123	0.0276151	1842	0.0536183	1405	0.0261168	1493	0.0864564	1464	0.0785165	1614	0.0815868	1445	0.0276151	0.0357834	0.0154636	0.0815868	0.0821866	0.00400377	0.0286652	0.0539718	S_37C.WT_30C	WT_39C.WT_30C,S_37C.WT_30C	UP,UP
intron_ACB1.C7_00750W_A-T_Intron1	ACB1	C7_00750W_A	Ca22chr7A_C_albicans_SC5314:143555-143678	+	123	0.0905636	861	0.119691	1015	0.116974	1270	0.0864564	1464	0.0785165	1614	0.0815868	1445	0.116974	0.109076	0.01609	0.0815868	0.0821866	0.00400377	0.0937544	-0.0353877	S_37C.WT_39C	WT_39C.WT_30C,S_37C.WT_30C	UP,UP
intron_ACS2.C1_04290C_A-T_Intron1	ACS2	C1_04290C_A	Ca22chr1A_C_albicans_SC5314:888039-889116	-	1077	0.706626	1687	0.716644	1248	0.727351	1001	0.794732	988	0.768621	1116	0.721739	1287	0.716644	0.716874	0.0103644	0.768621	0.761697	0.0369858	0.163151	0.0519775	WT_39C.WT_30C	S_37C.WT_30C	UP
intron_ACS2.C1_04290C_A-T_Intron1	ACS2	C1_04290C_A	Ca22chr1A_C_albicans_SC5314:888039-889116	-	1077	0.706626	1687	0.716644	1248	0.727351	1001	0.819523	1603	0.84023	1601	0.82517	1472	0.716644	0.716874	0.0103644	0.82517	0.828308	0.0107039	0.000206139	0.108527	S_37C.WT_30C	S_37C.WT_30C	UP
intron_ACS2.C1_04290C_A-T_Intron1	ACS2	C1_04290C_A	Ca22chr1A_C_albicans_SC5314:888039-889116	-	1077	0.794732	988	0.768621	1116	0.721739	1287	0.819523	1603	0.84023	1601	0.82517	1472	0.768621	0.761697	0.0369858	0.82517	0.828308	0.0107039	0.0792887	0.0565493	S_37C.WT_39C	S_37C.WT_30C	UP
intron_ACT1.C1_13700W_A-T_Intron1	ACT1	C1_13700W_A	Ca22chr1A_C_albicans_SC5314:3011268-3011926	+	658	0.00556758	3251	0.00690496	2479	0.00400421	2382	0.00922409	1860	0.010209	2078	0.0118126	2484	0.00556758	0.00549225	0.00145184	0.010209	0.0104153	0.00130653	0.0123036	0.00464146	WT_39C.WT_30C	WT_39C.WT_30C	UP
intron_ACT1.C1_13700W_A-T_Intron1	ACT1	C1_13700W_A	Ca22chr1A_C_albicans_SC5314:3011268-3011926	+	658	0.00556758	3251	0.00690496	2479	0.00400421	2382	0.0116596	2039	0.00888266	2158	0.00524659	2395	0.00556758	0.00549225	0.00145184	0.00888266	0.00859629	0.0032161	0.231849	0.00331507	S_37C.WT_30C	WT_39C.WT_30C	UP
intron_ACT1.C1_13700W_A-T_Intron1	ACT1	C1_13700W_A	Ca22chr1A_C_albicans_SC5314:3011268-3011926	+	658	0.00922409	1860	0.010209	2078	0.0118126	2484	0.0116596	2039	0.00888266	2158	0.00524659	2395	0.010209	0.0104153	0.00130653	0.00888266	0.00859629	0.0032161	0.439115	-0.00132639	S_37C.WT_39C	WT_39C.WT_30C	UP
intron_ANB1.C6_01610W_A-T_Intron1	ANB1	C6_01610W_A	Ca22chr6A_C_albicans_SC5314:331205-331922	+	717	0.000406273	12312	0.000337106	10386	0.00029217	10271	0.00179632	7250	0.00108483	6921	0.00235563	7021	0.000337106	0.000345183	5.74788e-05	0.00179632	0.0017456	0.000636914	0.0614336	0.00145922	WT_39C.WT_30C
intron_ANB1.C6_01610W_A-T_Intron1	ANB1	C6_01610W_A	Ca22chr6A_C_albicans_SC5314:331205-331922	+	717	0.000406273	12312	0.000337106	10386	0.00029217	10271	0.00158413	7271	0.000963259	7274	0.00290015	7262	0.000337106	0.000345183	5.74788e-05	0.00158413	0.00181585	0.000989019	0.122967	0.00124703	S_37C.WT_30C
intron_ANB1.C6_01610W_A-T_Intron1	ANB1	C6_01610W_A	Ca22chr6A_C_albicans_SC5314:331205-331922	+	717	0.00179632	7250	0.00108483	6921	0.00235563	7021	0.00158413	7271	0.000963259	7274	0.00290015	7262	0.00179632	0.0017456	0.000636914	0.00158413	0.00181585	0.000989019	0.923397	-0.000212193	S_37C.WT_39C
intron_APE2.C1_04400C_A-T_Intron1	APE2	C1_04400C_A	Ca22chr1A_C_albicans_SC5314:913713-914158	-	445	1	754	1	611	1	513	1	326	1	428	1	367	1	1	0	1	1	0	NA	0	WT_39C.WT_30C
intron_APE2.C1_04400C_A-T_Intron1	APE2	C1_04400C_A	Ca22chr1A_C_albicans_SC5314:913713-914158	-	445	1	754	1	611	1	513	1	450	1	384	1	381	1	1	0	1	1	0	NA	0	S_37C.WT_30C
intron_APE2.C1_04400C_A-T_Intron1	APE2	C1_04400C_A	Ca22chr1A_C_albicans_SC5314:913713-914158	-	445	1	326	1	428	1	367	1	450	1	384	1	381	1	1	0	1	1	0	NA	0	S_37C.WT_39C
intron_APN1.C3_06430W_A-T_Intron1	APN1	C3_06430W_A	Ca22chr3A_C_albicans_SC5314:1462299-1462389	+	90	0.0703125	137	0.16	87	0.121951	115	0.295775	92	0.248	78	0.298429	124	0.121951	0.117421	0.045015	0.295775	0.280735	0.0283801	0.00959336	0.173823	WT_39C.WT_30C	WT_39C.WT_30C,S_37C.WT_30C	UP,UP
intron_APN1.C3_06430W_A-T_Intron1	APN1	C3_06430W_A	Ca22chr3A_C_albicans_SC5314:1462299-1462389	+	90	0.0703125	137	0.16	87	0.121951	115	0.2	99	0.319444	95	0.314286	115	0.121951	0.117421	0.045015	0.314286	0.27791	0.0675214	0.033077	0.192335	S_37C.WT_30C	WT_39C.WT_30C,S_37C.WT_30C	UP,UP
intron_APN1.C3_06430W_A-T_Intron1	APN1	C3_06430W_A	Ca22chr3A_C_albicans_SC5314:1462299-1462389	+	90	0.295775	92	0.248	78	0.298429	124	0.2	99	0.319444	95	0.314286	115	0.295775	0.280735	0.0283801	0.314286	0.27791	0.0675214	0.9514	0.0185111	S_37C.WT_39C	WT_39C.WT_30C,S_37C.WT_30C	UP,UP
intron_APS3.C1_08480C_A-T_Intron1	APS3	C1_08480C_A	Ca22chr1A_C_albicans_SC5314:1862226-1862294	-	68	0.116788	153	0.168831	90	0.175676	87	0.552239	52	0.292683	53	0.370787	61	0.168831	0.153765	0.0322052	0.370787	0.405236	0.133163	0.0747411	0.201955	WT_39C.WT_30C
intron_APS3.C1_08480C_A-T_Intron1	APS3	C1_08480C_A	Ca22chr1A_C_albicans_SC5314:1862226-1862294	-	68	0.116788	153	0.168831	90	0.175676	87	0.136691	79	0.17037	79	0.141304	105	0.168831	0.153765	0.0322052	0.141304	0.149455	0.0182594	0.852466	-0.0275269	S_37C.WT_30C
intron_APS3.C1_08480C_A-T_Intron1	APS3	C1_08480C_A	Ca22chr1A_C_albicans_SC5314:1862226-1862294	-	68	0.552239	52	0.292683	53	0.370787	61	0.136691	79	0.17037	79	0.141304	105	0.370787	0.405236	0.133163	0.141304	0.149455	0.0182594	0.0770763	-0.229482	S_37C.WT_39C
intron_ARC19.CR_01040C_A-T_Intron1	ARC19	CR_01040C_A	Ca22chrRA_C_albicans_SC5314:235074-235155	-	81	0.0515267	551	0.117971	507	0.0931373	446	0.157324	320	0.132075	360	0.181637	296	0.0931373	0.0875451	0.0335734	0.157324	0.157012	0.0247821	0.0495637	0.0641864	WT_39C.WT_30C	WT_39C.WT_30C	UP
intron_ARC19.CR_01040C_A-T_Intron1	ARC19	CR_01040C_A	Ca22chrRA_C_albicans_SC5314:235074-235155	-	81	0.0515267	551	0.117971	507	0.0931373	446	0.103164	401	0.0989761	322	0.123457	364	0.0931373	0.0875451	0.0335734	0.103164	0.108532	0.0130936	0.397739	0.0100264	S_37C.WT_30C	WT_39C.WT_30C	UP
intron_ARC19.CR_01040C_A-T_Intron1	ARC19	CR_01040C_A	Ca22chrRA_C_albicans_SC5314:235074-235155	-	81	0.157324	320	0.132075	360	0.181637	296	0.103164	401	0.0989761	322	0.123457	364	0.157324	0.157012	0.0247821	0.103164	0.108532	0.0130936	0.056993	-0.05416	S_37C.WT_39C	WT_39C.WT_30C	UP
intron_ARF3.C3_01470W_A-T_Intron1	ARF3	C3_01470W_A	Ca22chr3A_C_albicans_SC5314:315080-315194	+	114	0.0229226	357	0.0220126	325	0.0253165	243	0.0252708	284	0.0495413	286	0.0311526	331	0.0229226	0.0234172	0.00170657	0.0311526	0.0353216	0.0126609	0.243574	0.00823001	WT_39C.WT_30C
intron_ARF3.C3_01470W_A-T_Intron1	ARF3	C3_01470W_A	Ca22chr3A_C_albicans_SC5314:315080-315194	+	114	0.0229226	357	0.0220126	325	0.0253165	243	0.0376712	303	0.0127389	318	0.0229709	334	0.0229226	0.0234172	0.00170657	0.0229709	0.0244603	0.0125327	0.899091	4.82674e-05	S_37C.WT_30C
intron_ARF3.C3_01470W_A-T_Intron1	ARF3	C3_01470W_A	Ca22chr3A_C_albicans_SC5314:315080-315194	+	114	0.0252708	284	0.0495413	286	0.0311526	331	0.0376712	303	0.0127389	318	0.0229709	334	0.0311526	0.0353216	0.0126609	0.0229709	0.0244603	0.0125327	0.350539	-0.00818174	S_37C.WT_39C
intron_ARO3.C2_02030W_A-T_Intron1	ARO3	C2_02030W_A	Ca22chr2A_C_albicans_SC5314:392651-392764	+	113	0.00328176	1070	0.00459242	875	0.00253165	792	0.00436137	806	0.00820189	799	0.00142518	1054	0.00328176	0.00346861	0.00104302	0.00436137	0.00466281	0.0033984	0.611213	0.00107961	WT_39C.WT_30C
intron_ARO3.C2_02030W_A-T_Intron1	ARO3	C2_02030W_A	Ca22chr2A_C_albicans_SC5314:392651-392764	+	113	0.00328176	1070	0.00459242	875	0.00253165	792	0.00412201	609	0.0106996	614	0.00747384	674	0.00328176	0.00346861	0.00104302	0.00747384	0.00743181	0.00328899	0.163351	0.00419208	S_37C.WT_30C
intron_ARO3.C2_02030W_A-T_Intron1	ARO3	C2_02030W_A	Ca22chr2A_C_albicans_SC5314:392651-392764	+	113	0.00436137	806	0.00820189	799	0.00142518	1054	0.00412201	609	0.0106996	614	0.00747384	674	0.00436137	0.00466281	0.0033984	0.00747384	0.00743181	0.00328899	0.367944	0.00311247	S_37C.WT_39C
intron_ARP2.CR_08950W_A-T_Intron1	ARP2	CR_08950W_A	Ca22chrRA_C_albicans_SC5314:1915469-1915535	+	66	0.00655499	691	0.0306644	605	0.0168484	513	0.0254453	403	0.0466583	415	0.939394	32	0.0168484	0.0180226	0.0120975	0.0466583	0.337166	0.521653	0.400365	0.0298099	WT_39C.WT_30C
intron_ARP2.CR_08950W_A-T_Intron1	ARP2	CR_08950W_A	Ca22chrRA_C_albicans_SC5314:1915469-1915535	+	66	0.00655499	691	0.0306644	605	0.0168484	513	0.619048	17	0.0266512	443	0.0358744	462	0.0168484	0.0180226	0.0120975	0.0358744	0.227191	0.339389	0.212166	0.0190261	S_37C.WT_30C
intron_ARP2.CR_08950W_A-T_Intron1	ARP2	CR_08950W_A	Ca22chrRA_C_albicans_SC5314:1915469-1915535	+	66	0.0254453	403	0.0466583	415	0.939394	32	0.619048	17	0.0266512	443	0.0358744	462	0.0466583	0.337166	0.521653	0.0358744	0.227191	0.339389	0.416659	-0.0107838	S_37C.WT_39C
intron_ASC1.C7_01250W_A-T_Intron1	ASC1	C7_01250W_A	Ca22chr7A_C_albicans_SC5314:258439-258698	+	259	0.00136539	13201	0.00180849	10525	0.00107601	10234	0.00529386	9305	0.00574518	8928	0.00719152	10644	0.00136539	0.00141663	0.000368921	0.00574518	0.00607686	0.000991354	0.00812479	0.00437979	WT_39C.WT_30C	WT_39C.WT_30C	UP
intron_ASC1.C7_01250W_A-T_Intron1	ASC1	C7_01250W_A	Ca22chr7A_C_albicans_SC5314:258439-258698	+	259	0.00136539	13201	0.00180849	10525	0.00107601	10234	0.00372186	8495	0.00306435	9329	0.00566057	9949	0.00136539	0.00141663	0.000368921	0.00372186	0.00414893	0.00134977	0.0636875	0.00235647	S_37C.WT_30C	WT_39C.WT_30C	UP
intron_ASC1.C7_01250W_A-T_Intron1	ASC1	C7_01250W_A	Ca22chr7A_C_albicans_SC5314:258439-258698	+	259	0.00529386	9305	0.00574518	8928	0.00719152	10644	0.00372186	8495	0.00306435	9329	0.00566057	9949	0.00574518	0.00607686	0.000991354	0.00372186	0.00414893	0.00134977	0.123219	-0.00202332	S_37C.WT_39C	WT_39C.WT_30C	UP
intron_ATO7.C2_02470C_A-T_Intron1	ATO7	C2_02470C_A	Ca22chr2A_C_albicans_SC5314:493793-493861	-	68	1	2	NA	NA	NA	NA	NA	NA	NA	NA	NA	NA	NA	NA	NA	NA	NA	NA	NA	NA	WT_39C.WT_30C
intron_ATO7.C2_02470C_A-T_Intron1	ATO7	C2_02470C_A	Ca22chr2A_C_albicans_SC5314:493793-493861	-	68	1	2	NA	NA	NA	NA	NA	NA	NA	NA	NA	NA	NA	NA	NA	NA	NA	NA	NA	NA	S_37C.WT_30C
intron_ATO7.C2_02470C_A-T_Intron1	ATO7	C2_02470C_A	Ca22chr2A_C_albicans_SC5314:493793-493861	-	68	NA	NA	NA	NA	NA	NA	NA	NA	NA	NA	NA	NA	NA	NA	NA	NA	NA	NA	NA	NA	S_37C.WT_39C
intron_ATP1.C1_04610W_A-T_Intron1	ATP1	C1_04610W_A	Ca22chr1A_C_albicans_SC5314:949403-949691	+	288	0.0012162	5351	0.00299401	4355	0.00149517	3684	0.00944733	2137	0.0113931	1953	0.00918215	2363	0.00149518	0.0019018	0.000956115	0.00944733	0.0100075	0.00120722	0.00101655	0.00795216	WT_39C.WT_30C	WT_39C.WT_30C	UP
intron_ATP1.C1_04610W_A-T_Intron1	ATP1	C1_04610W_A	Ca22chr1A_C_albicans_SC5314:949403-949691	+	288	0.0012162	5351	0.00299401	4355	0.00149517	3684	0.00690449	1750	0.00633086	1828	0.0137255	2068	0.00149518	0.0019018	0.000956115	0.00690449	0.00898694	0.00411371	0.089473	0.00540931	S_37C.WT_30C	WT_39C.WT_30C	UP
intron_ATP1.C1_04610W_A-T_Intron1	ATP1	C1_04610W_A	Ca22chr1A_C_albicans_SC5314:949403-949691	+	288	0.00944733	2137	0.0113931	1953	0.00918215	2363	0.00690449	1750	0.00633086	1828	0.0137255	2068	0.00944733	0.0100075	0.00120722	0.00690449	0.00898694	0.00411371	0.714846	-0.00254284	S_37C.WT_39C	WT_39C.WT_30C	UP
intron_ATP1.C1_04610W_A-T_Intron2	ATP1	C1_04610W_A	Ca22chr1A_C_albicans_SC5314:949834-950048	+	214	0.00402732	2867	0.00855856	2239	0.00418616	2039	0.0214464	1024	0.0124224	978	0.0201627	1442	0.00418616	0.00559068	0.00257149	0.0201627	0.0180105	0.00488184	0.0294051	0.0159766	WT_39C.WT_30C	WT_39C.WT_30C,S_37C.WT_30C	UP,UP
intron_ATP1.C1_04610W_A-T_Intron2	ATP1	C1_04610W_A	Ca22chr1A_C_albicans_SC5314:949834-950048	+	214	0.00402732	2867	0.00855856	2239	0.00418616	2039	0.0202518	932	0.0128023	1068	0.0206957	1159	0.00418616	0.00559068	0.00257149	0.0202518	0.0179166	0.00443469	0.0220715	0.0160656	S_37C.WT_30C	WT_39C.WT_30C,S_37C.WT_30C	UP,UP
intron_ATP1.C1_04610W_A-T_Intron2	ATP1	C1_04610W_A	Ca22chr1A_C_albicans_SC5314:949834-950048	+	214	0.0214464	1024	0.0124224	978	0.0201627	1442	0.0202518	932	0.0128023	1068	0.0206957	1159	0.0201627	0.0180105	0.00488184	0.0202518	0.0179166	0.00443469	0.981519	8.90619e-05	S_37C.WT_39C	WT_39C.WT_30C,S_37C.WT_30C	UP,UP
intron_ATP14.C2_06290C_A-T_Intron1	ATP14	C2_06290C_A	Ca22chr2A_C_albicans_SC5314:1278920-1279295	-	375	0.00847458	1785	0.00885559	1481	0.0127191	1473	0.0209205	854	0.034789	699	0.021097	847	0.00885559	0.0100164	0.00234836	0.021097	0.0256022	0.00795653	0.0668204	0.0122415	WT_39C.WT_30C
intron_ATP14.C2_06290C_A-T_Intron1	ATP14	C2_06290C_A	Ca22chr2A_C_albicans_SC5314:1278920-1279295	-	375	0.00847458	1785	0.00885559	1481	0.0127191	1473	0.0287044	663	0.0132502	650	0.0222805	780	0.00885559	0.0100164	0.00234836	0.0222805	0.0214117	0.00776366	0.116052	0.0134249	S_37C.WT_30C
intron_ATP14.C2_06290C_A-T_Intron1	ATP14	C2_06290C_A	Ca22chr2A_C_albicans_SC5314:1278920-1279295	-	375	0.0209205	854	0.034789	699	0.021097	847	0.0287044	663	0.0132502	650	0.0222805	780	0.021097	0.0256022	0.00795653	0.0222805	0.0214117	0.00776366	0.549461	0.00118343	S_37C.WT_39C
intron_ATP17.CR_00250W_A-T_Intron1	ATP17	CR_00250W_A	Ca22chrRA_C_albicans_SC5314:62856-62918	+	62	0.00329478	7156	1	82	0.00665348	5598	0.0103963	3353	0.0109827	3498	0.0153351	4105	0.00665348	0.336649	0.574481	0.0109827	0.012238	0.00269817	0.431174	0.00432918	WT_39C.WT_30C
intron_ATP17.CR_00250W_A-T_Intron1	ATP17	CR_00250W_A	Ca22chrRA_C_albicans_SC5314:62856-62918	+	62	0.00329478	7156	1	82	0.00665348	5598	0.00874301	3519	0.0090312	3687	0.0128188	3753	0.00665348	0.336649	0.574481	0.0090312	0.0101977	0.00227452	0.428761	0.00237772	S_37C.WT_30C
intron_ATP17.CR_00250W_A-T_Intron1	ATP17	CR_00250W_A	Ca22chrRA_C_albicans_SC5314:62856-62918	+	62	0.0103963	3353	0.0109827	3498	0.0153351	4105	0.00874301	3519	0.0090312	3687	0.0128188	3753	0.0109827	0.012238	0.00269817	0.0090312	0.0101977	0.00227452	0.374792	-0.00195146	S_37C.WT_39C
intron_ATP18.C2_00610C_A-T_Intron1	ATP18	C2_00610C_A	Ca22chr2A_C_albicans_SC5314:98081-98338	-	257	0.0108372	5270	0.0161035	3849	0.0174795	4162	0.0232558	2068	0.0241952	2434	0.032635	2563	0.0161035	0.0148068	0.00350587	0.0241952	0.0266953	0.00516527	0.036223	0.00809177	WT_39C.WT_30C	WT_39C.WT_30C,S_37C.WT_30C	UP,UP
intron_ATP18.C2_00610C_A-T_Intron1	ATP18	C2_00610C_A	Ca22chr2A_C_albicans_SC5314:98081-98338	-	257	0.0108372	5270	0.0161035	3849	0.0174795	4162	0.022383	2261	0.0234003	2471	0.0277957	2385	0.0161035	0.0148068	0.00350587	0.0234003	0.0245263	0.0028767	0.0220261	0.00729681	S_37C.WT_30C	WT_39C.WT_30C,S_37C.WT_30C	UP,UP
intron_ATP18.C2_00610C_A-T_Intron1	ATP18	C2_00610C_A	Ca22chr2A_C_albicans_SC5314:98081-98338	-	257	0.0232558	2068	0.0241952	2434	0.032635	2563	0.022383	2261	0.0234003	2471	0.0277957	2385	0.0241952	0.0266953	0.00516527	0.0234003	0.0245263	0.0028767	0.568551	-0.000794955	S_37C.WT_39C	WT_39C.WT_30C,S_37C.WT_30C	UP,UP
intron_ATP2.C4_00270W_A-T_Intron1	ATP2	C4_00270W_A	Ca22chr4A_C_albicans_SC5314:39583-39993	+	410	0.00328707	5494	0.00528976	4276	0.00535513	3567	0.00841515	2157	0.0125563	2137	0.014553	2684	0.00528976	0.00464399	0.00117558	0.0125563	0.0118415	0.00313074	0.0440693	0.00726651	WT_39C.WT_30C	WT_39C.WT_30C,S_37C.WT_30C	UP,UP
intron_ATP2.C4_00270W_A-T_Intron1	ATP2	C4_00270W_A	Ca22chr4A_C_albicans_SC5314:39583-39993	+	410	0.00328707	5494	0.00528976	4276	0.00535513	3567	0.0145805	1844	0.0119502	1990	0.0154605	2266	0.00528976	0.00464399	0.00117558	0.0145805	0.013997	0.00182643	0.0031533	0.00929071	S_37C.WT_30C	WT_39C.WT_30C,S_37C.WT_30C	UP,UP
intron_ATP2.C4_00270W_A-T_Intron1	ATP2	C4_00270W_A	Ca22chr4A_C_albicans_SC5314:39583-39993	+	410	0.00841515	2157	0.0125563	2137	0.014553	2684	0.0145805	1844	0.0119502	1990	0.0154605	2266	0.0125563	0.0118415	0.00313074	0.0145805	0.013997	0.00182643	0.374044	0.0020242	S_37C.WT_39C	WT_39C.WT_30C,S_37C.WT_30C	UP,UP
intron_ATP3.CR_01310W_A-T_Intron1	ATP3	CR_01310W_A	Ca22chrRA_C_albicans_SC5314:312042-312298	+	256	0.0109204	1620	0.0226365	1152	0.0243902	1134	0.0471623	655	0.0494118	669	0.0288529	731	0.0226365	0.0193157	0.00732322	0.0471623	0.041809	0.0112765	0.0532164	0.0245258	WT_39C.WT_30C
intron_ATP3.CR_01310W_A-T_Intron1	ATP3	CR_01310W_A	Ca22chrRA_C_albicans_SC5314:312042-312298	+	256	0.0109204	1620	0.0226365	1152	0.0243902	1134	0.0323144	591	0.0331244	577	0.0483991	704	0.0226365	0.0193157	0.00732322	0.0331244	0.037946	0.00906172	0.0528357	0.010488	S_37C.WT_30C
intron_ATP3.CR_01310W_A-T_Intron1	ATP3	CR_01310W_A	Ca22chrRA_C_albicans_SC5314:312042-312298	+	256	0.0471623	655	0.0494118	669	0.0288529	731	0.0323144	591	0.0331244	577	0.0483991	704	0.0471623	0.041809	0.0112765	0.0331244	0.037946	0.00906172	0.668804	-0.0140378	S_37C.WT_39C
intron_AUT7.C1_05700W_A-T_Intron1	AUT7	C1_05700W_A	Ca22chr1A_C_albicans_SC5314:1191614-1191698	+	84	0.0275229	112	0.0803571	121	0.0931677	88	0.0820896	145	0.0983607	134	0.103448	192	0.0803571	0.0670159	0.0347965	0.0983607	0.0946328	0.0111567	0.301487	0.0180035	WT_39C.WT_30C
intron_AUT7.C1_05700W_A-T_Intron1	AUT7	C1_05700W_A	Ca22chr1A_C_albicans_SC5314:1191614-1191698	+	84	0.0275229	112	0.0803571	121	0.0931677	88	0.0448718	163	0.0522648	151	0.111111	160	0.0803571	0.0670159	0.0347965	0.0522648	0.0694159	0.0362978	0.938092	-0.0280923	S_37C.WT_30C
intron_AUT7.C1_05700W_A-T_Intron1	AUT7	C1_05700W_A	Ca22chr1A_C_albicans_SC5314:1191614-1191698	+	84	0.0820896	145	0.0983607	134	0.103448	192	0.0448718	163	0.0522648	151	0.111111	160	0.0983607	0.0946328	0.0111567	0.0522648	0.0694159	0.0362978	0.352665	-0.0460958	S_37C.WT_39C
intron_BET4.C1_04070C_A-T_Intron1	BET4	C1_04070C_A	Ca22chr1A_C_albicans_SC5314:856960-857044	-	84	0	28	0	19	0.0487805	43	0.0322581	16	0.0188679	27	0	27	0	0.0162602	0.0281634	0.0188679	0.017042	0.0162064	1	0.0188679	WT_39C.WT_30C
intron_BET4.C1_04070C_A-T_Intron1	BET4	C1_04070C_A	Ca22chr1A_C_albicans_SC5314:856960-857044	-	84	0	28	0	19	0.0487805	43	0	40	0.0526316	40	0.0909091	24	0	0.0162602	0.0281634	0.0526316	0.0478469	0.045643	1	0.0526316	S_37C.WT_30C
intron_BET4.C1_04070C_A-T_Intron1	BET4	C1_04070C_A	Ca22chr1A_C_albicans_SC5314:856960-857044	-	84	0.0322581	16	0.0188679	27	0	27	0	40	0.0526316	40	0.0909091	24	0.0188679	0.017042	0.0162064	0.0526316	0.0478469	0.045643	1	0.0337637	S_37C.WT_39C
intron_BGL22.CR_09420C_A-T_Intron1	BGL22	CR_09420C_A	Ca22chrRA_C_albicans_SC5314:2005347-2005503	-	156	NA	NA	NA	NA	NA	NA	NA	NA	0	1	NA	NA	NA	NA	NA	NA	NA	NA	NA	NA	WT_39C.WT_30C
intron_BGL22.CR_09420C_A-T_Intron1	BGL22	CR_09420C_A	Ca22chrRA_C_albicans_SC5314:2005347-2005503	-	156	NA	NA	NA	NA	NA	NA	NA	NA	NA	0	1	1	NA	NA	NA	NA	NA	NA	NA	NA	S_37C.WT_30C
intron_BGL22.CR_09420C_A-T_Intron1	BGL22	CR_09420C_A	Ca22chrRA_C_albicans_SC5314:2005347-2005503	-	156	NA	NA	0	1	NA	NA	NA	NA	NA	0	1	1	NA	NA	NA	NA	NA	NA	NA	NA	S_37C.WT_39C
intron_CAM1.C3_06010W_A-T_Intron1	CAM1	C3_06010W_A	Ca22chr3A_C_albicans_SC5314:1366822-1367051	+	229	0.0058268	2503	0.00505185	1890	0.00502216	1701	0.0193512	1791	0.0236806	1513	0.0256531	2179	0.00505185	0.00530027	0.000456233	0.0236807	0.022895	0.00322359	0.00988051	0.0186288	WT_39C.WT_30C	WT_39C.WT_30C,S_37C.WT_30C	UP,UP
intron_CAM1.C3_06010W_A-T_Intron1	CAM1	C3_06010W_A	Ca22chr3A_C_albicans_SC5314:1366822-1367051	+	229	0.0058268	2503	0.00505185	1890	0.00502216	1701	0.0190289	1553	0.0123288	1478	0.0177482	1835	0.00505185	0.00530027	0.000456233	0.0177482	0.0163686	0.00355672	0.0309955	0.0126963	S_37C.WT_30C	WT_39C.WT_30C,S_37C.WT_30C	UP,UP
intron_CAM1.C3_06010W_A-T_Intron1	CAM1	C3_06010W_A	Ca22chr3A_C_albicans_SC5314:1366822-1367051	+	229	0.0193512	1791	0.0236806	1513	0.0256531	2179	0.0190289	1553	0.0123288	1478	0.0177482	1835	0.0236807	0.022895	0.00322359	0.0177482	0.0163686	0.00355672	0.0787215	-0.00593245	S_37C.WT_39C	WT_39C.WT_30C,S_37C.WT_30C	UP,UP
intron_CAN3.C6_00830C_A-T_Intron1	CAN3	C6_00830C_A	Ca22chr6A_C_albicans_SC5314:161278-161361	-	83	0.0825688	59	0.209877	49	0.113043	64	0.323077	43	0.125	27	0.268293	52	0.113044	0.135163	0.0664738	0.268293	0.23879	0.102281	0.0423294	0.155249	WT_39C.WT_30C	WT_39C.WT_30C	UP
intron_CAN3.C6_00830C_A-T_Intron1	CAN3	C6_00830C_A	Ca22chr6A_C_albicans_SC5314:161278-161361	-	83	0.0825688	59	0.209877	49	0.113043	64	0.20354	68	0.183333	71	0.3	52	0.113044	0.135163	0.0664738	0.20354	0.228958	0.0623485	0.149534	0.0904963	S_37C.WT_30C	WT_39C.WT_30C	UP
intron_CAN3.C6_00830C_A-T_Intron1	CAN3	C6_00830C_A	Ca22chr6A_C_albicans_SC5314:161278-161361	-	83	0.323077	43	0.125	27	0.268293	52	0.20354	68	0.183333	71	0.3	52	0.268293	0.23879	0.102281	0.20354	0.228958	0.0623485	0.237071	-0.0647529	S_37C.WT_39C	WT_39C.WT_30C	UP
intron_CAN3.C6_00830C_A-T_Intron2	CAN3	C6_00830C_A	Ca22chr6A_C_albicans_SC5314:161411-161507	-	96	0.186813	54	0.515152	25	0.405405	52	0.703704	23	0.454545	24	0.52	19	0.405405	0.369123	0.167149	0.52	0.559416	0.129171	1	0.114595	WT_39C.WT_30C
intron_CAN3.C6_00830C_A-T_Intron2	CAN3	C6_00830C_A	Ca22chr6A_C_albicans_SC5314:161411-161507	-	96	0.186813	54	0.515152	25	0.405405	52	0.396226	37	0.548387	24	0.55	31	0.405405	0.369123	0.167149	0.548387	0.498205	0.0883193	0.328888	0.142982	S_37C.WT_30C
intron_CAN3.C6_00830C_A-T_Intron2	CAN3	C6_00830C_A	Ca22chr6A_C_albicans_SC5314:161411-161507	-	96	0.703704	23	0.454545	24	0.52	19	0.396226	37	0.548387	24	0.55	31	0.52	0.559416	0.129171	0.548387	0.498205	0.0883193	1	0.0283871	S_37C.WT_39C
intron_CBF1.C4_06580W_A-T_Intron1	CBF1	C4_06580W_A	Ca22chr4A_C_albicans_SC5314:1471038-1471317	+	279	0.180464	713	0.209467	511	0.155452	498	0.270833	61	0.221239	69	0.229167	59	0.180464	0.181794	0.0270321	0.229167	0.240413	0.0266413	0.0555232	0.0487031	WT_39C.WT_30C	S_37C.WT_30C	UP
intron_CBF1.C4_06580W_A-T_Intron1	CBF1	C4_06580W_A	Ca22chr4A_C_albicans_SC5314:1471038-1471317	+	279	0.180464	713	0.209467	511	0.155452	498	0.257353	171	0.32	132	0.310044	150	0.180464	0.181794	0.0270321	0.310044	0.295799	0.0336653	0.0113832	0.12958	S_37C.WT_30C	S_37C.WT_30C	UP
intron_CBF1.C4_06580W_A-T_Intron1	CBF1	C4_06580W_A	Ca22chr4A_C_albicans_SC5314:1471038-1471317	+	279	0.270833	61	0.221239	69	0.229167	59	0.257353	171	0.32	132	0.310044	150	0.229167	0.240413	0.0266413	0.310044	0.295799	0.0336653	0.0927153	0.080877	S_37C.WT_39C	S_37C.WT_30C	UP
intron_CDC12.C1_03210C_A-T_Intron1	CDC12	C1_03210C_A	Ca22chr1A_C_albicans_SC5314:673635-673797	-	162	0.00229358	437	0.00849858	356	0.00289017	347	0.00837989	361	0.0159744	477	0.0055371	454	0.00289017	0.00456078	0.00342326	0.00837989	0.00996381	0.00539594	0.22924	0.00548972	WT_39C.WT_30C
intron_CDC12.C1_03210C_A-T_Intron1	CDC12	C1_03210C_A	Ca22chr1A_C_albicans_SC5314:673635-673797	-	162	0.00229358	437	0.00849858	356	0.00289017	347	0.0054816	642	0.00514328	684	0.00626679	562	0.00289017	0.00456078	0.00342326	0.0054816	0.00563055	0.000576376	0.644357	0.00259142	S_37C.WT_30C
intron_CDC12.C1_03210C_A-T_Intron1	CDC12	C1_03210C_A	Ca22chr1A_C_albicans_SC5314:673635-673797	-	162	0.00837989	361	0.0159744	477	0.0055371	454	0.0054816	642	0.00514328	684	0.00626679	562	0.00837989	0.00996381	0.00539594	0.0054816	0.00563055	0.000576376	0.298252	-0.00289829	S_37C.WT_39C
intron_CDC14.C6_00670W_A-T_Intron1	CDC14	C6_00670W_A	Ca22chr6A_C_albicans_SC5314:116883-116958	+	75	0	132	0	87	0	68	0.0133333	76	0.00699301	72	0.0107527	94	0	0	0	0.0107527	0.0103597	0.00318838	1	0.0107527	WT_39C.WT_30C
intron_CDC14.C6_00670W_A-T_Intron1	CDC14	C6_00670W_A	Ca22chr6A_C_albicans_SC5314:116883-116958	+	75	0	132	0	87	0	68	0	71	0.0428571	73	0	59	0	0	0	0	0.0142857	0.0247436	1	0	S_37C.WT_30C
intron_CDC14.C6_00670W_A-T_Intron1	CDC14	C6_00670W_A	Ca22chr6A_C_albicans_SC5314:116883-116958	+	75	0.0133333	76	0.00699301	72	0.0107527	94	0	71	0.0428571	73	0	59	0.0107527	0.0103597	0.00318838	0	0.0142857	0.0247436	0.810017	-0.0107527	S_37C.WT_39C
intron_CDC3.C1_04210C_A-T_Intron1	CDC3	C1_04210C_A	Ca22chr1A_C_albicans_SC5314:877668-877781	-	113	0.00947226	373	0.0136986	296	0.0269231	267	0.019432	341	0.0175439	348	0.030525	422	0.0136986	0.016698	0.00910384	0.019432	0.0225003	0.00701346	0.434196	0.00573336	WT_39C.WT_30C
intron_CDC3.C1_04210C_A-T_Intron1	CDC3	C1_04210C_A	Ca22chr1A_C_albicans_SC5314:877668-877781	-	113	0.00947226	373	0.0136986	296	0.0269231	267	0.0254958	362	0.0163934	403	0.0274136	431	0.0136986	0.016698	0.00910384	0.0254958	0.0231009	0.00588747	0.373099	0.0117971	S_37C.WT_30C
intron_CDC3.C1_04210C_A-T_Intron1	CDC3	C1_04210C_A	Ca22chr1A_C_albicans_SC5314:877668-877781	-	113	0.019432	341	0.0175439	348	0.030525	422	0.0254958	362	0.0163934	403	0.0274136	431	0.019432	0.0225003	0.00701346	0.0254958	0.0231009	0.00588747	0.915177	0.00606376	S_37C.WT_39C
intron_CIT1.CR_03500W_A-T_Intron1	CIT1	CR_03500W_A	Ca22chrRA_C_albicans_SC5314:777924-778017	+	93	0	448	0	314	0	240	0.005	201	0.00571429	176	0	281	0	0	0	0.005	0.00357143	0.0031135	1	0.005	WT_39C.WT_30C
intron_CIT1.CR_03500W_A-T_Intron1	CIT1	CR_03500W_A	Ca22chrRA_C_albicans_SC5314:777924-778017	+	93	0	448	0	314	0	240	0.0172414	236	0.00373134	269	0.0164835	185	0	0	0	0.0164835	0.0124854	0.00759071	1	0.0164835	S_37C.WT_30C
intron_CIT1.CR_03500W_A-T_Intron1	CIT1	CR_03500W_A	Ca22chrRA_C_albicans_SC5314:777924-778017	+	93	0.005	201	0.00571429	176	0	281	0.0172414	236	0.00373134	269	0.0164835	185	0.005	0.00357143	0.0031135	0.0164835	0.0124854	0.00759071	0.168266	0.0114835	S_37C.WT_39C
intron_CMD1.C4_06030W_A-T_Intron1	CMD1	C4_06030W_A	Ca22chr4A_C_albicans_SC5314:1338045-1338267	+	222	0.011259	494	0.0254669	302	0.0227671	292	0.0405186	321	0.0645624	371	0.0635838	368	0.0227671	0.019831	0.00754532	0.0635838	0.0562216	0.013608	0.0250981	0.0408167	WT_39C.WT_30C	WT_39C.WT_30C	UP
intron_CMD1.C4_06030W_A-T_Intron1	CMD1	C4_06030W_A	Ca22chr4A_C_albicans_SC5314:1338045-1338267	+	222	0.011259	494	0.0254669	302	0.0227671	292	0.0308989	367	0.0322581	288	0.0297542	398	0.0227671	0.019831	0.00754532	0.0308989	0.0309704	0.00125346	0.121254	0.0081318	S_37C.WT_30C	WT_39C.WT_30C	UP
intron_CMD1.C4_06030W_A-T_Intron1	CMD1	C4_06030W_A	Ca22chr4A_C_albicans_SC5314:1338045-1338267	+	222	0.0405186	321	0.0645624	371	0.0635838	368	0.0308989	367	0.0322581	288	0.0297542	398	0.0635838	0.0562216	0.013608	0.0308989	0.0309704	0.00125346	0.0834683	-0.0326849	S_37C.WT_39C	WT_39C.WT_30C	UP
intron_COF1.C5_00370W_A-T_Intron1	COF1	C5_00370W_A	Ca22chr5A_C_albicans_SC5314:67607-67735	+	128	0.822222	41	0.850746	62	0.955556	44	0.960784	50	0.962963	53	0.692308	55	0.850746	0.876175	0.0702097	0.960784	0.872018	0.155638	0.96921	0.110038	WT_39C.WT_30C
intron_COF1.C5_00370W_A-T_Intron1	COF1	C5_00370W_A	Ca22chr5A_C_albicans_SC5314:67607-67735	+	128	0.822222	41	0.850746	62	0.955556	44	1	43	0.830508	54	0.963636	54	0.850746	0.876175	0.0702097	0.963636	0.931382	0.0892307	0.449542	0.11289	S_37C.WT_30C
intron_COF1.C5_00370W_A-T_Intron1	COF1	C5_00370W_A	Ca22chr5A_C_albicans_SC5314:67607-67735	+	128	0.960784	50	0.962963	53	0.692308	55	1	43	0.830508	54	0.963636	54	0.960784	0.872018	0.155638	0.963636	0.931382	0.0892307	0.604521	0.00285205	S_37C.WT_39C
intron_COF1.C5_00370W_A-T_Intron2	COF1	C5_00370W_A	Ca22chr5A_C_albicans_SC5314:67746-67849	+	103	0.0213004	911	0.0773067	432	0.0320656	692	0.048951	525	0.0577576	467	0.0435525	611	0.0320656	0.0435576	0.0297191	0.048951	0.0500871	0.00717038	0.743629	0.0168854	WT_39C.WT_30C
intron_COF1.C5_00370W_A-T_Intron2	COF1	C5_00370W_A	Ca22chr5A_C_albicans_SC5314:67746-67849	+	103	0.0213004	911	0.0773067	432	0.0320656	692	0.0383795	487	0.0341463	530	0.0406504	576	0.0320656	0.0435576	0.0297191	0.0383795	0.0377254	0.003301	0.766971	0.00631391	S_37C.WT_30C
intron_COF1.C5_00370W_A-T_Intron2	COF1	C5_00370W_A	Ca22chr5A_C_albicans_SC5314:67746-67849	+	103	0.048951	525	0.0577576	467	0.0435525	611	0.0383795	487	0.0341463	530	0.0406504	576	0.048951	0.0500871	0.00717038	0.0383795	0.0377254	0.003301	0.0783886	-0.0105715	S_37C.WT_39C
intron_COX19.C1_13410W_A-T_Intron1	COX19	C1_13410W_A	Ca22chr1A_C_albicans_SC5314:2925362-2925432	+	70	0.00398406	126	0.101124	98	0.0119048	85	0.071618	202	0.0621118	171	0.0833333	234	0.0119048	0.0390041	0.0539426	0.071618	0.0723544	0.0106299	0.396803	0.0597133	WT_39C.WT_30C
intron_COX19.C1_13410W_A-T_Intron1	COX19	C1_13410W_A	Ca22chr1A_C_albicans_SC5314:2925362-2925432	+	70	0.00398406	126	0.101124	98	0.0119048	85	0.106796	171	0.025788	179	0.0639535	183	0.0119048	0.0390041	0.0539426	0.0639535	0.0655125	0.0405266	0.536246	0.0520487	S_37C.WT_30C
intron_COX19.C1_13410W_A-T_Intron1	COX19	C1_13410W_A	Ca22chr1A_C_albicans_SC5314:2925362-2925432	+	70	0.071618	202	0.0621118	171	0.0833333	234	0.106796	171	0.025788	179	0.0639535	183	0.071618	0.0723544	0.0106299	0.0639535	0.0655125	0.0405266	0.801003	-0.00766455	S_37C.WT_39C
intron_COX6.C2_03470C_A-T_Intron1	COX6	C2_03470C_A	Ca22chr2A_C_albicans_SC5314:723991-724067	-	76	0.0011325	1768	0.00211268	1423	0.00262271	1338	0.00904159	1116	0.0102136	1088	0.00510576	1378	0.00211268	0.00195596	0.000757361	0.00904159	0.0081203	0.00267562	0.0484889	0.00692892	WT_39C.WT_30C	WT_39C.WT_30C,S_37C.WT_30C	UP,UP
intron_COX6.C2_03470C_A-T_Intron1	COX6	C2_03470C_A	Ca22chr2A_C_albicans_SC5314:723991-724067	-	76	0.0011325	1768	0.00211268	1423	0.00262271	1338	0.00699301	1008	0.00654253	1000	0.0102754	1229	0.00211268	0.00195596	0.000757361	0.00699301	0.00793697	0.00203761	0.0252857	0.00488033	S_37C.WT_30C	WT_39C.WT_30C,S_37C.WT_30C	UP,UP
intron_COX6.C2_03470C_A-T_Intron1	COX6	C2_03470C_A	Ca22chr2A_C_albicans_SC5314:723991-724067	-	76	0.00904159	1116	0.0102136	1088	0.00510576	1378	0.00699301	1008	0.00654253	1000	0.0102754	1229	0.00904159	0.0081203	0.00267562	0.00699301	0.00793697	0.00203761	0.929622	-0.00204858	S_37C.WT_39C	WT_39C.WT_30C,S_37C.WT_30C	UP,UP
intron_CRN1.C7_01850C_A-T_Intron1	CRN1	C7_01850C_A	Ca22chr7A_C_albicans_SC5314:401583-401737	-	154	0.00726895	485	0.0329381	392	0.0100671	301	0.0190476	214	0.0513447	215	0.0371991	237	0.0100671	0.016758	0.014082	0.0371991	0.0358638	0.0161899	0.199225	0.027132	WT_39C.WT_30C
intron_CRN1.C7_01850C_A-T_Intron1	CRN1	C7_01850C_A	Ca22chr7A_C_albicans_SC5314:401583-401737	-	154	0.00726895	485	0.0329381	392	0.0100671	301	0.0231729	287	0.0359477	317	0.0328638	330	0.0100671	0.016758	0.014082	0.0328638	0.0306615	0.00666609	0.224455	0.0227967	S_37C.WT_30C
intron_CRN1.C7_01850C_A-T_Intron1	CRN1	C7_01850C_A	Ca22chr7A_C_albicans_SC5314:401583-401737	-	154	0.0190476	214	0.0513447	215	0.0371991	237	0.0231729	287	0.0359477	317	0.0328638	330	0.0371991	0.0358638	0.0161899	0.0328638	0.0306615	0.00666609	0.646478	-0.00433528	S_37C.WT_39C
intron_CTA3.C1_11540C_A-T_Intron1	CTA3	C1_11540C_A	Ca22chr1A_C_albicans_SC5314:2537927-2538029	-	102	0.0267857	115	0.00775194	65	0	71	0.0393701	66	0	102	0.0408163	102	0.00775194	0.0115126	0.0137832	0.0393701	0.0267288	0.0231591	0.395003	0.0316181	WT_39C.WT_30C
intron_CTA3.C1_11540C_A-T_Intron1	CTA3	C1_11540C_A	Ca22chr1A_C_albicans_SC5314:2537927-2538029	-	102	0.0267857	115	0.00775194	65	0	71	0.0263158	117	0	95	0.0381679	68	0.00775194	0.0115126	0.0137832	0.0263158	0.0214946	0.0195354	0.513806	0.0185639	S_37C.WT_30C
intron_CTA3.C1_11540C_A-T_Intron1	CTA3	C1_11540C_A	Ca22chr1A_C_albicans_SC5314:2537927-2538029	-	102	0.0393701	66	0	102	0.0408163	102	0.0263158	117	0	95	0.0381679	68	0.0393701	0.0267288	0.0231591	0.0263158	0.0214946	0.0195354	0.780073	-0.0130543	S_37C.WT_39C
intron_CTP1.C3_04270C_A-T_Intron1	CTP1	C3_04270C_A	Ca22chr3A_C_albicans_SC5314:887855-887926	-	71	0	210	0	122	0.00609756	165	0.0315789	98	0.0152284	100	0.021097	121	0	0.00203252	0.00352043	0.021097	0.0226348	0.00828302	0.0347159	0.021097	WT_39C.WT_30C	WT_39C.WT_30C	UP
intron_CTP1.C3_04270C_A-T_Intron1	CTP1	C3_04270C_A	Ca22chr3A_C_albicans_SC5314:887855-887926	-	71	0	210	0	122	0.00609756	165	0.00395257	127	0.00854701	118	0.0119522	127	0	0.00203252	0.00352043	0.00854701	0.00815059	0.00401452	0.119379	0.00854701	S_37C.WT_30C	WT_39C.WT_30C	UP
intron_CTP1.C3_04270C_A-T_Intron1	CTP1	C3_04270C_A	Ca22chr3A_C_albicans_SC5314:887855-887926	-	71	0.0315789	98	0.0152284	100	0.021097	121	0.00395257	127	0.00854701	118	0.0119522	127	0.021097	0.0226348	0.00828302	0.00854701	0.00815059	0.00401452	0.0752309	-0.01255	S_37C.WT_39C	WT_39C.WT_30C	UP
intron_CUP5.C3_04390W_A-T_Intron1	CUP5	C3_04390W_A	Ca22chr3A_C_albicans_SC5314:912037-912335	+	298	0.0107198	1650	0.0249245	1357	0.0187691	1167	0.0289855	1065	0.0288845	1033	0.0247863	1199	0.0187691	0.0181378	0.00712337	0.0288845	0.0275521	0.00239576	0.138598	0.0101154	WT_39C.WT_30C
intron_CUP5.C3_04390W_A-T_Intron1	CUP5	C3_04390W_A	Ca22chr3A_C_albicans_SC5314:912037-912335	+	298	0.0107198	1650	0.0249245	1357	0.0187691	1167	0.0329326	988	0.0224829	1046	0.0284698	1156	0.0187691	0.0181378	0.00712337	0.0284698	0.0279617	0.00524333	0.132985	0.00970065	S_37C.WT_30C
intron_CUP5.C3_04390W_A-T_Intron1	CUP5	C3_04390W_A	Ca22chr3A_C_albicans_SC5314:912037-912335	+	298	0.0289855	1065	0.0288845	1033	0.0247863	1199	0.0329326	988	0.0224829	1046	0.0284698	1156	0.0288845	0.0275521	0.00239576	0.0284698	0.0279617	0.00524333	0.910341	-0.000414711	S_37C.WT_39C
intron_DAD4.CR_08010W_A-T_Intron1	DAD4	CR_08010W_A	Ca22chrRA_C_albicans_SC5314:1752022-1752107	+	85	0.00182815	274	0.00510204	197	0.0178571	228	0.0101695	149	0.00666667	151	0.0255102	201	0.00510204	0.00826244	0.00846896	0.0101695	0.0141155	0.0100224	0.483993	0.00506745	WT_39C.WT_30C
intron_DAD4.CR_08010W_A-T_Intron1	DAD4	CR_08010W_A	Ca22chrRA_C_albicans_SC5314:1752022-1752107	+	85	0.00182815	274	0.00510204	197	0.0178571	228	0.0194384	236	0.0222222	230	0.00261097	192	0.00510204	0.00826244	0.00846896	0.0194384	0.0147572	0.0106106	0.456038	0.0143364	S_37C.WT_30C
intron_DAD4.CR_08010W_A-T_Intron1	DAD4	CR_08010W_A	Ca22chrRA_C_albicans_SC5314:1752022-1752107	+	85	0.0101695	149	0.00666667	151	0.0255102	201	0.0194384	236	0.0222222	230	0.00261097	192	0.0101695	0.0141155	0.0100224	0.0194384	0.0147572	0.0106106	0.942963	0.00926895	S_37C.WT_39C
intron_DBP2.CR_02530W_A-T_Intron1	DBP2	CR_02530W_A	Ca22chrRA_C_albicans_SC5314:563243-564306	+	1063	0.0132774	725	0.0165209	523	0.0105871	525	0.064194	746	0.0596628	817	0.0588865	989	0.0132774	0.0134618	0.00297119	0.0596628	0.0609144	0.00286659	3.79382e-05	0.0463853	WT_39C.WT_30C	WT_39C.WT_30C,S_37C.WT_30C	UP,UP
intron_DBP2.CR_02530W_A-T_Intron1	DBP2	CR_02530W_A	Ca22chrRA_C_albicans_SC5314:563243-564306	+	1063	0.0132774	725	0.0165209	523	0.0105871	525	0.0581491	646	0.0516987	712	0.0452529	589	0.0132774	0.0134618	0.00297119	0.0516987	0.0517002	0.00644809	0.0033723	0.0384212	S_37C.WT_30C	WT_39C.WT_30C,S_37C.WT_30C	UP,UP
intron_DBP2.CR_02530W_A-T_Intron1	DBP2	CR_02530W_A	Ca22chrRA_C_albicans_SC5314:563243-564306	+	1063	0.064194	746	0.0596628	817	0.0588865	989	0.0581491	646	0.0516987	712	0.0452529	589	0.0596628	0.0609144	0.00286659	0.0516987	0.0517002	0.00644809	0.116412	-0.00796411	S_37C.WT_39C	WT_39C.WT_30C,S_37C.WT_30C	UP,UP
intron_DLH1.C1_12560C_A-T_Intron1	DLH1	C1_12560C_A	Ca22chr1A_C_albicans_SC5314:2741526-2741585	-	59	1	75	1	56	1	33	1	65	1	48	1	50	1	1	0	1	1	0	NA	0	WT_39C.WT_30C
intron_DLH1.C1_12560C_A-T_Intron1	DLH1	C1_12560C_A	Ca22chr1A_C_albicans_SC5314:2741526-2741585	-	59	1	75	1	56	1	33	1	91	1	73	1	64	1	1	0	1	1	0	NA	0	S_37C.WT_30C
intron_DLH1.C1_12560C_A-T_Intron1	DLH1	C1_12560C_A	Ca22chr1A_C_albicans_SC5314:2741526-2741585	-	59	1	65	1	48	1	50	1	91	1	73	1	64	1	1	0	1	1	0	NA	0	S_37C.WT_39C
intron_DLH1.C1_12560C_A-T_Intron2	DLH1	C1_12560C_A	Ca22chr1A_C_albicans_SC5314:2741681-2741762	-	81	NA	NA	1	2	NA	NA	NA	NA	NA	NA	NA	NA	NA	NA	NA	NA	NA	NA	NA	NA	WT_39C.WT_30C
intron_DLH1.C1_12560C_A-T_Intron2	DLH1	C1_12560C_A	Ca22chr1A_C_albicans_SC5314:2741681-2741762	-	81	NA	NA	1	2	NA	NA	NA	NA	NA	NA	NA	NA	NA	NA	NA	NA	NA	NA	NA	NA	S_37C.WT_30C
intron_DLH1.C1_12560C_A-T_Intron2	DLH1	C1_12560C_A	Ca22chr1A_C_albicans_SC5314:2741681-2741762	-	81	NA	NA	NA	NA	NA	NA	NA	NA	NA	NA	NA	NA	NA	NA	NA	NA	NA	NA	NA	NA	S_37C.WT_39C
intron_DPM2.C6_00420W_A-T_Intron1	DPM2	C6_00420W_A	Ca22chr6A_C_albicans_SC5314:74107-74193	+	86	0.00086881	576	0.0168729	452	0.00108342	462	0.01341	529	0.015444	526	0.015015	507	0.00108342	0.00627504	0.00917863	0.015015	0.014623	0.00107219	0.254899	0.0139316	WT_39C.WT_30C
intron_DPM2.C6_00420W_A-T_Intron1	DPM2	C6_00420W_A	Ca22chr6A_C_albicans_SC5314:74107-74193	+	86	0.00086881	576	0.0168729	452	0.00108342	462	0.0103986	583	0.00352734	569	0.0111449	499	0.00108342	0.00627504	0.00917863	0.0103986	0.00835694	0.00419917	0.746098	0.00931519	S_37C.WT_30C
intron_DPM2.C6_00420W_A-T_Intron1	DPM2	C6_00420W_A	Ca22chr6A_C_albicans_SC5314:74107-74193	+	86	0.01341	529	0.015444	526	0.015015	507	0.0103986	583	0.00352734	569	0.0111449	499	0.015015	0.014623	0.00107219	0.0103986	0.00835694	0.00419917	0.114932	-0.0046164	S_37C.WT_39C
intron_DTD2.C3_03010C_A-T_Intron1	DTD2	C3_03010C_A	Ca22chr3A_C_albicans_SC5314:639236-639317	-	81	0.131004	518	0.139381	515	0.161998	477	0.21643	385	0.2	393	0.220472	465	0.13938	0.144127	0.0160326	0.21643	0.212301	0.0108428	0.00551521	0.0770492	WT_39C.WT_30C	WT_39C.WT_30C	UP
intron_DTD2.C3_03010C_A-T_Intron1	DTD2	C3_03010C_A	Ca22chr3A_C_albicans_SC5314:639236-639317	-	81	0.131004	518	0.139381	515	0.161998	477	0.215146	353	0.175227	389	0.250755	414	0.13938	0.144127	0.0160326	0.215146	0.213709	0.0377848	0.0691513	0.0757658	S_37C.WT_30C	WT_39C.WT_30C	UP
intron_DTD2.C3_03010C_A-T_Intron1	DTD2	C3_03010C_A	Ca22chr3A_C_albicans_SC5314:639236-639317	-	81	0.21643	385	0.2	393	0.220472	465	0.215146	353	0.175227	389	0.250755	414	0.21643	0.212301	0.0108428	0.215146	0.213709	0.0377848	0.955437	-0.0012834	S_37C.WT_39C	WT_39C.WT_30C	UP
intron_DUN1.C5_05100C_A-T_Intron1	DUN1	C5_05100C_A	Ca22chr5A_C_albicans_SC5314:1124470-1124566	-	96	0.0769231	49	0.133333	34	0.0357143	29	0.0754717	57	0.162791	50	0.157143	81	0.0769231	0.0819902	0.0490064	0.157143	0.131802	0.0488649	0.557007	0.0802198	WT_39C.WT_30C
intron_DUN1.C5_05100C_A-T_Intron1	DUN1	C5_05100C_A	Ca22chr5A_C_albicans_SC5314:1124470-1124566	-	96	0.0769231	49	0.133333	34	0.0357143	29	0.130435	65	0.115385	58	0.0909091	60	0.0769231	0.0819902	0.0490064	0.115385	0.112243	0.0199493	0.845904	0.0384615	S_37C.WT_30C
intron_DUN1.C5_05100C_A-T_Intron1	DUN1	C5_05100C_A	Ca22chr5A_C_albicans_SC5314:1124470-1124566	-	96	0.0754717	57	0.162791	50	0.157143	81	0.130435	65	0.115385	58	0.0909091	60	0.157143	0.131802	0.0488649	0.115385	0.112243	0.0199493	0.572152	-0.0417582	S_37C.WT_39C
intron_ECM15.C3_06480C_A-T_Intron1	ECM15	C3_06480C_A	Ca22chr3A_C_albicans_SC5314:1479500-1479634	-	134	0.082637	583	0.118162	511	0.0804851	490	0.1067	446	0.15991	515	0.113876	582	0.082637	0.0937613	0.0211589	0.113876	0.126828	0.0288732	0.191232	0.0312386	WT_39C.WT_30C
intron_ECM15.C3_06480C_A-T_Intron1	ECM15	C3_06480C_A	Ca22chr3A_C_albicans_SC5314:1479500-1479634	-	134	0.082637	583	0.118162	511	0.0804851	490	0.0654206	570	0.108392	634	0.085963	499	0.082637	0.0937613	0.0211589	0.085963	0.0865917	0.0214924	0.701641	0.00332605	S_37C.WT_30C
intron_ECM15.C3_06480C_A-T_Intron1	ECM15	C3_06480C_A	Ca22chr3A_C_albicans_SC5314:1479500-1479634	-	134	0.1067	446	0.15991	515	0.113876	582	0.0654206	570	0.108392	634	0.085963	499	0.113876	0.126828	0.0288732	0.085963	0.0865917	0.0214924	0.130752	-0.0279126	S_37C.WT_39C
intron_ECM33.C1_03190C_A-T_Intron1	ECM33	C1_03190C_A	Ca22chr1A_C_albicans_SC5314:663387-664275	-	888	0.00365027	2887	0.0042687	2235	0.00616787	1876	0.0111421	2178	0.00970446	2289	0.0108913	2274	0.0042687	0.00469562	0.00131197	0.0108913	0.0105793	0.00076792	0.00536666	0.00662261	WT_39C.WT_30C	WT_39C.WT_30C,S_37C.WT_39C	UP,DOWN
intron_ECM33.C1_03190C_A-T_Intron1	ECM33	C1_03190C_A	Ca22chr1A_C_albicans_SC5314:663387-664275	-	888	0.00365027	2887	0.0042687	2235	0.00616787	1876	0.00775494	2599	0.00716711	2670	0.0068614	2568	0.0042687	0.00469562	0.00131197	0.00716711	0.00726115	0.000454135	0.064343	0.0028984	S_37C.WT_30C	WT_39C.WT_30C,S_37C.WT_39C	UP,DOWN
intron_ECM33.C1_03190C_A-T_Intron1	ECM33	C1_03190C_A	Ca22chr1A_C_albicans_SC5314:663387-664275	-	888	0.0111421	2178	0.00970446	2289	0.0108913	2274	0.00775494	2599	0.00716711	2670	0.0068614	2568	0.0108913	0.0105793	0.00076792	0.00716711	0.00726115	0.000454135	0.00594169	-0.0037242	S_37C.WT_39C	WT_39C.WT_30C,S_37C.WT_39C	UP,DOWN
intron_ECM4.CR_02130W_A-T_Intron1	ECM4	CR_02130W_A	Ca22chrRA_C_albicans_SC5314:463715-463796	+	81	0.011236	180	0.0413793	151	0.00740741	136	0.0245399	167	0.0125945	201	0.0179028	199	0.011236	0.0200076	0.0186072	0.0179028	0.0183457	0.00598501	0.894351	0.00666686	WT_39C.WT_30C
intron_ECM4.CR_02130W_A-T_Intron1	ECM4	CR_02130W_A	Ca22chrRA_C_albicans_SC5314:463715-463796	+	81	0.011236	180	0.0413793	151	0.00740741	136	0.1	33	0.003663	137	0.0147059	138	0.011236	0.0200076	0.0186072	0.0147059	0.0394563	0.0527223	0.597194	0.00346993	S_37C.WT_30C
intron_ECM4.CR_02130W_A-T_Intron1	ECM4	CR_02130W_A	Ca22chrRA_C_albicans_SC5314:463715-463796	+	81	0.0245399	167	0.0125945	201	0.0179028	199	0.1	33	0.003663	137	0.0147059	138	0.0179028	0.0183457	0.00598501	0.0147059	0.0394563	0.0527223	0.5604	-0.00319693	S_37C.WT_39C
intron_EFB1.C4_04480C_A-T_Intron1	EFB1	C4_04480C_A	Ca22chr4A_C_albicans_SC5314:963222-963587	-	365	0.0036143	7775	0.00774327	6312	0.00778054	6282	0.00847371	4939	0.00947169	4796	0.00879462	5850	0.00774327	0.00637937	0.00239469	0.00879462	0.00891334	0.000509472	0.20434	0.00105134	WT_39C.WT_30C
intron_EFB1.C4_04480C_A-T_Intron1	EFB1	C4_04480C_A	Ca22chr4A_C_albicans_SC5314:963222-963587	-	365	0.0036143	7775	0.00774327	6312	0.00778054	6282	0.00784048	5206	0.00578884	5473	0.00910163	5987	0.00774327	0.00637937	0.00239469	0.00784048	0.00757699	0.00167204	0.52112	9.72051e-05	S_37C.WT_30C
intron_EFB1.C4_04480C_A-T_Intron1	EFB1	C4_04480C_A	Ca22chr4A_C_albicans_SC5314:963222-963587	-	365	0.00847371	4939	0.00947169	4796	0.00879462	5850	0.00784048	5206	0.00578884	5473	0.00910163	5987	0.00879462	0.00891334	0.000509472	0.00784048	0.00757699	0.00167204	0.298739	-0.00095414	S_37C.WT_39C
intron_EFT2.C2_03100W_A-T_Intron1	EFT2	C2_03100W_A	Ca22chr2A_C_albicans_SC5314:623501-623699	+	198	0.0019527	2309	0.000834492	1799	0.00168294	1488	0.00357491	1544	0.00562963	1697	0.00891485	1641	0.00168293	0.00149004	0.000583527	0.00562963	0.0060398	0.00269349	0.0935458	0.0039467	WT_39C.WT_30C	S_37C.WT_30C	UP
intron_EFT2.C2_03100W_A-T_Intron1	EFT2	C2_03100W_A	Ca22chr2A_C_albicans_SC5314:623501-623699	+	198	0.0019527	2309	0.000834492	1799	0.00168294	1488	0.00296736	1690	0.00400616	1629	0.0042796	1760	0.00168293	0.00149004	0.000583527	0.00400616	0.00375104	0.000692322	0.0131847	0.00232323	S_37C.WT_30C	S_37C.WT_30C	UP
intron_EFT2.C2_03100W_A-T_Intron1	EFT2	C2_03100W_A	Ca22chr2A_C_albicans_SC5314:623501-623699	+	198	0.00357491	1544	0.00562963	1697	0.00891485	1641	0.00296736	1690	0.00400616	1629	0.0042796	1760	0.00562963	0.0060398	0.00269349	0.00400616	0.00375104	0.000692322	0.276351	-0.00162347	S_37C.WT_39C	S_37C.WT_30C	UP
intron_ENT3.C2_02340C_A-T_Intron1	ENT3	C2_02340C_A	Ca22chr2A_C_albicans_SC5314:463632-463718	-	86	0.00328731	763	0.00762066	595	0.00476644	527	0.0071048	567	0.0114943	660	0.00744417	609	0.00476644	0.0052248	0.00220274	0.00744417	0.00868107	0.00244219	0.143595	0.00267773	WT_39C.WT_30C
intron_ENT3.C2_02340C_A-T_Intron1	ENT3	C2_02340C_A	Ca22chr2A_C_albicans_SC5314:463632-463718	-	86	0.00328731	763	0.00762066	595	0.00476644	527	0.00530705	663	0.00546448	644	0.00912409	553	0.00476644	0.0052248	0.00220274	0.00546448	0.00663187	0.00215976	0.473733	0.000698037	S_37C.WT_30C
intron_ENT3.C2_02340C_A-T_Intron1	ENT3	C2_02340C_A	Ca22chr2A_C_albicans_SC5314:463632-463718	-	86	0.0071048	567	0.0114943	660	0.00744417	609	0.00530705	663	0.00546448	644	0.00912409	553	0.00744417	0.00868107	0.00244219	0.00546448	0.00663187	0.00215976	0.338341	-0.00197969	S_37C.WT_39C
intron_ERP5.C1_10940C_A-T_Intron1	ERP5	C1_10940C_A	Ca22chr1A_C_albicans_SC5314:2416206-2416268	-	62	0.00152207	658	0.00380228	528	0	498	0.00715015	493	0.00671141	525	0.00792952	572	0.00152207	0.00177478	0.0019137	0.00715015	0.00726369	0.000616939	0.0287889	0.00562808	WT_39C.WT_30C	WT_39C.WT_30C	UP
intron_ERP5.C1_10940C_A-T_Intron1	ERP5	C1_10940C_A	Ca22chr1A_C_albicans_SC5314:2416206-2416268	-	62	0.00152207	658	0.00380228	528	0	498	0.00773861	586	0.00439239	686	0.00316456	634	0.00152207	0.00177478	0.0019137	0.00439239	0.00509852	0.00236737	0.134705	0.00287032	S_37C.WT_30C	WT_39C.WT_30C	UP
intron_ERP5.C1_10940C_A-T_Intron1	ERP5	C1_10940C_A	Ca22chr1A_C_albicans_SC5314:2416206-2416268	-	62	0.00715015	493	0.00671141	525	0.00792952	572	0.00773861	586	0.00439239	686	0.00316456	634	0.00715015	0.00726369	0.000616939	0.00439239	0.00509852	0.00236737	0.25044	-0.00275777	S_37C.WT_39C	WT_39C.WT_30C	UP
intron_ERV1.CR_03010C_A-T_Intron1	ERV1	CR_03010C_A	Ca22chrRA_C_albicans_SC5314:690907-690966	-	59	0.114286	39	0.102804	59	0.0689655	62	0.03125	132	0.0749186	165	0.060241	176	0.102804	0.0953516	0.0235612	0.060241	0.0554698	0.0222218	0.100123	-0.0425627	WT_39C.WT_30C
intron_ERV1.CR_03010C_A-T_Intron1	ERV1	CR_03010C_A	Ca22chrRA_C_albicans_SC5314:690907-690966	-	59	0.114286	39	0.102804	59	0.0689655	62	0.0794979	129	0.0982143	123	0.027668	130	0.102804	0.0953516	0.0235612	0.0794979	0.0684601	0.0365455	0.353829	-0.0233058	S_37C.WT_30C
intron_ERV1.CR_03010C_A-T_Intron1	ERV1	CR_03010C_A	Ca22chrRA_C_albicans_SC5314:690907-690966	-	59	0.03125	132	0.0749186	165	0.060241	176	0.0794979	129	0.0982143	123	0.027668	130	0.060241	0.0554698	0.0222218	0.0794979	0.0684601	0.0365455	0.632171	0.0192569	S_37C.WT_39C
intron_FAD1.C1_08650C_A-T_Intron1	FAD1	C1_08650C_A	Ca22chr1A_C_albicans_SC5314:1891105-1891190	-	85	0.00775194	130	0.0215054	95	0.0253165	81	0	42	0.0294118	35	0.034965	74	0.0215054	0.0181913	0.00923935	0.0294118	0.0214589	0.0187903	0.80494	0.00790639	WT_39C.WT_30C
intron_FAD1.C1_08650C_A-T_Intron1	FAD1	C1_08650C_A	Ca22chr1A_C_albicans_SC5314:1891105-1891190	-	85	0.00775194	130	0.0215054	95	0.0253165	81	0.0215827	71	0.015873	64	0.0126582	80	0.0215054	0.0181913	0.00923935	0.015873	0.0167047	0.00452	0.818981	-0.00563236	S_37C.WT_30C
intron_FAD1.C1_08650C_A-T_Intron1	FAD1	C1_08650C_A	Ca22chr1A_C_albicans_SC5314:1891105-1891190	-	85	0	42	0.0294118	35	0.034965	74	0.0215827	71	0.015873	64	0.0126582	80	0.0294118	0.0214589	0.0187903	0.015873	0.0167047	0.00452	0.707683	-0.0135387	S_37C.WT_39C
intron_FCA1.C6_00620W_A-T_Intron1	FCA1	C6_00620W_A	Ca22chr6A_C_albicans_SC5314:112306-112376	+	70	0.00303337	496	0.0112676	359	0.0157068	388	0.0274841	243	0.0470085	245	0.0242086	275	0.0112676	0.0100026	0.00643073	0.0274841	0.0329004	0.0123273	0.0646342	0.0162165	WT_39C.WT_30C
intron_FCA1.C6_00620W_A-T_Intron1	FCA1	C6_00620W_A	Ca22chr6A_C_albicans_SC5314:112306-112376	+	70	0.00303337	496	0.0112676	359	0.0157068	388	0.05	168	0.0206186	198	0.0193906	184	0.0112676	0.0100026	0.00643073	0.0206186	0.030003	0.0173288	0.173998	0.00935095	S_37C.WT_30C
intron_FCA1.C6_00620W_A-T_Intron1	FCA1	C6_00620W_A	Ca22chr6A_C_albicans_SC5314:112306-112376	+	70	0.0274841	243	0.0470085	245	0.0242086	275	0.05	168	0.0206186	198	0.0193906	184	0.0274841	0.0329004	0.0123273	0.0206186	0.030003	0.0173288	0.826216	-0.00686559	S_37C.WT_39C
intron_FDH3.CR_10250C_A-T_Intron1	FDH3	CR_10250C_A	Ca22chrRA_C_albicans_SC5314:2187470-2187674	-	204	0.0072093	4331	0.0140056	3258	0.0194175	3150	0.0124465	2603	0.0163072	2898	0.0151448	3452	0.0140056	0.0135441	0.00611716	0.0151448	0.0146329	0.00198061	0.792645	0.00113923	WT_39C.WT_30C
intron_FDH3.CR_10250C_A-T_Intron1	FDH3	CR_10250C_A	Ca22chrRA_C_albicans_SC5314:2187470-2187674	-	204	0.0072093	4331	0.0140056	3258	0.0194175	3150	0.0135974	3839	0.0103627	3510	0.0186667	3820	0.0140056	0.0135441	0.00611716	0.0135974	0.0142089	0.00418563	0.885005	-0.00040824	S_37C.WT_30C
intron_FDH3.CR_10250C_A-T_Intron1	FDH3	CR_10250C_A	Ca22chrRA_C_albicans_SC5314:2187470-2187674	-	204	0.0124465	2603	0.0163072	2898	0.0151448	3452	0.0135974	3839	0.0103627	3510	0.0186667	3820	0.0151448	0.0146329	0.00198061	0.0135974	0.0142089	0.00418563	0.884558	-0.00154747	S_37C.WT_39C
intron_FKH2.C3_00670C_A-T_Intron1	FKH2	C3_00670C_A	Ca22chr3A_C_albicans_SC5314:111521-111597	-	76	NA	NA	1	1	NA	NA	1	2	1	2	NA	NA	NA	NA	NA	NA	NA	NA	NA	NA	WT_39C.WT_30C
intron_FKH2.C3_00670C_A-T_Intron1	FKH2	C3_00670C_A	Ca22chr3A_C_albicans_SC5314:111521-111597	-	76	NA	NA	1	1	NA	NA	NA	NA	NA	NA	1	1	NA	NA	NA	NA	NA	NA	NA	NA	S_37C.WT_30C
intron_FKH2.C3_00670C_A-T_Intron1	FKH2	C3_00670C_A	Ca22chr3A_C_albicans_SC5314:111521-111597	-	76	1	2	1	2	NA	NA	NA	NA	NA	NA	1	1	NA	NA	NA	NA	NA	NA	NA	NA	S_37C.WT_39C
intron_FMA1.C1_04450C_A-T_Intron1	FMA1	C1_04450C_A	Ca22chr1A_C_albicans_SC5314:918215-918286	-	71	0.0151362	503	0.0244565	377	0.0262794	371	0.0506024	436	0.0566038	476	0.0588235	576	0.0244565	0.0219574	0.00597719	0.0566038	0.0553432	0.00425305	0.00211553	0.0321473	WT_39C.WT_30C	WT_39C.WT_30C	UP
intron_FMA1.C1_04450C_A-T_Intron1	FMA1	C1_04450C_A	Ca22chr1A_C_albicans_SC5314:918215-918286	-	71	0.0151362	503	0.0244565	377	0.0262794	371	0.0501931	272	0.13738	178	0.0367776	296	0.0244565	0.0219574	0.00597719	0.0501931	0.0747836	0.0546236	0.234903	0.0257365	S_37C.WT_30C	WT_39C.WT_30C	UP
intron_FMA1.C1_04450C_A-T_Intron1	FMA1	C1_04450C_A	Ca22chr1A_C_albicans_SC5314:918215-918286	-	71	0.0506024	436	0.0566038	476	0.0588235	576	0.0501931	272	0.13738	178	0.0367776	296	0.0566038	0.0553432	0.00425305	0.0501931	0.0747836	0.0546236	0.600783	-0.00641072	S_37C.WT_39C	WT_39C.WT_30C	UP
intron_FPG1.C6_01820C_A-T_Intron1	FPG1	C6_01820C_A	Ca22chr6A_C_albicans_SC5314:381595-381662	-	67	0.0440252	83	0.0526316	30	0.101124	49	0.47619	62	0.247059	53	0.234783	71	0.0526316	0.0659268	0.0307836	0.247059	0.319344	0.135972	0.0757605	0.194427	WT_39C.WT_30C
intron_FPG1.C6_01820C_A-T_Intron1	FPG1	C6_01820C_A	Ca22chr6A_C_albicans_SC5314:381595-381662	-	67	0.0440252	83	0.0526316	30	0.101124	49	0.226667	46	0.265306	31	0.212121	80	0.0526316	0.0659268	0.0307836	0.226667	0.234698	0.027487	0.056501	0.174035	S_37C.WT_30C
intron_FPG1.C6_01820C_A-T_Intron1	FPG1	C6_01820C_A	Ca22chr6A_C_albicans_SC5314:381595-381662	-	67	0.47619	62	0.247059	53	0.234783	71	0.226667	46	0.265306	31	0.212121	80	0.247059	0.319344	0.135972	0.226667	0.234698	0.027487	0.394162	-0.0203922	S_37C.WT_39C
intron_GBP2.C7_00440C_A-T_Intron1	GBP2	C7_00440C_A	Ca22chr7A_C_albicans_SC5314:73935-74299	-	364	0.0587121	1118	0.0766401	878	0.0413223	756	0.100518	531	0.14484	660	0.148862	656	0.0587121	0.0588915	0.0176596	0.14484	0.131406	0.0268255	0.0228638	0.0861274	WT_39C.WT_30C	WT_39C.WT_30C,S_37C.WT_30C	UP,UP
intron_GBP2.C7_00440C_A-T_Intron1	GBP2	C7_00440C_A	Ca22chr7A_C_albicans_SC5314:73935-74299	-	364	0.0587121	1118	0.0766401	878	0.0413223	756	0.115475	710	0.12	784	0.104693	765	0.0587121	0.0588915	0.0176596	0.115475	0.113389	0.00786371	0.019836	0.0567631	S_37C.WT_30C	WT_39C.WT_30C,S_37C.WT_30C	UP,UP
intron_GBP2.C7_00440C_A-T_Intron1	GBP2	C7_00440C_A	Ca22chr7A_C_albicans_SC5314:73935-74299	-	364	0.100518	531	0.14484	660	0.148862	656	0.115475	710	0.12	784	0.104693	765	0.14484	0.131406	0.0268255	0.115475	0.113389	0.00786371	0.365666	-0.0293643	S_37C.WT_39C	WT_39C.WT_30C,S_37C.WT_30C	UP,UP
intron_GND1.C1_13860C_A-T_Intron1	GND1	C1_13860C_A	Ca22chr1A_C_albicans_SC5314:3047260-3047960	-	700	0.00515893	3020	0.00534302	2352	0.00924574	2074	0.00968893	1980	0.0150729	2054	0.0103864	2432	0.00534302	0.00658256	0.00230822	0.0103864	0.0117161	0.00292794	0.0791107	0.00504335	WT_39C.WT_30C
intron_GND1.C1_13860C_A-T_Intron1	GND1	C1_13860C_A	Ca22chr1A_C_albicans_SC5314:3047260-3047960	-	700	0.00515893	3020	0.00534302	2352	0.00924574	2074	0.0122567	2106	0.00719424	2170	0.00967806	2556	0.00534302	0.00658256	0.00230822	0.00967806	0.00970966	0.00253136	0.189619	0.00433503	S_37C.WT_30C
intron_GND1.C1_13860C_A-T_Intron1	GND1	C1_13860C_A	Ca22chr1A_C_albicans_SC5314:3047260-3047960	-	700	0.00968893	1980	0.0150729	2054	0.0103864	2432	0.0122567	2106	0.00719424	2170	0.00967806	2556	0.0103864	0.0117161	0.00292794	0.00967806	0.00970966	0.00253136	0.421	-0.000708317	S_37C.WT_39C
intron_GTT11.C3_03720W_A-T_Intron1	GTT11	C3_03720W_A	Ca22chr3A_C_albicans_SC5314:784742-784819	+	77	0.0111857	226	0.010661	237	0.0129199	196	0.0263789	214	0.0887097	270	0.0639731	316	0.0111857	0.0115889	0.0011822	0.0639731	0.0596872	0.0313856	0.117242	0.0527874	WT_39C.WT_30C	S_37C.WT_30C	UP
intron_GTT11.C3_03720W_A-T_Intron1	GTT11	C3_03720W_A	Ca22chr3A_C_albicans_SC5314:784742-784819	+	77	0.0111857	226	0.010661	237	0.0129199	196	0.0440678	154	0.0588235	171	0.0324324	191	0.0111857	0.0115889	0.0011822	0.0440678	0.0451079	0.0132263	0.0471664	0.0328821	S_37C.WT_30C	S_37C.WT_30C	UP
intron_GTT11.C3_03720W_A-T_Intron1	GTT11	C3_03720W_A	Ca22chr3A_C_albicans_SC5314:784742-784819	+	77	0.0263789	214	0.0887097	270	0.0639731	316	0.0440678	154	0.0588235	171	0.0324324	191	0.0639731	0.0596872	0.0313856	0.0440678	0.0451079	0.0132263	0.517838	-0.0199053	S_37C.WT_39C	S_37C.WT_30C	UP
intron_GTT12.C3_03600C_A-T_Intron1	GTT12	C3_03600C_A	Ca22chr3A_C_albicans_SC5314:763137-763214	-	77	NA	NA	NA	NA	NA	NA	0	1	1	1	NA	NA	NA	NA	NA	NA	NA	NA	NA	NA	WT_39C.WT_30C
intron_GTT12.C3_03600C_A-T_Intron1	GTT12	C3_03600C_A	Ca22chr3A_C_albicans_SC5314:763137-763214	-	77	NA	NA	NA	NA	NA	NA	NA	NA	NA	NA	NA	NA	NA	NA	NA	NA	NA	NA	NA	NA	S_37C.WT_30C
intron_GTT12.C3_03600C_A-T_Intron1	GTT12	C3_03600C_A	Ca22chr3A_C_albicans_SC5314:763137-763214	-	77	0	1	1	1	NA	NA	NA	NA	NA	NA	NA	NA	NA	NA	NA	NA	NA	NA	NA	NA	S_37C.WT_39C
intron_GTT13.C3_03580C_A-T_Intron1	GTT13	C3_03580C_A	Ca22chr3A_C_albicans_SC5314:760028-760137	-	109	0	4	NA	NA	NA	NA	0	1	NA	NA	NA	NA	NA	NA	NA	NA	NA	NA	NA	NA	WT_39C.WT_30C
intron_GTT13.C3_03580C_A-T_Intron1	GTT13	C3_03580C_A	Ca22chr3A_C_albicans_SC5314:760028-760137	-	109	0	4	NA	NA	NA	NA	NA	NA	NA	NA	NA	NA	NA	NA	NA	NA	NA	NA	NA	NA	S_37C.WT_30C
intron_GTT13.C3_03580C_A-T_Intron1	GTT13	C3_03580C_A	Ca22chr3A_C_albicans_SC5314:760028-760137	-	109	0	1	NA	NA	NA	NA	NA	NA	NA	NA	NA	NA	NA	NA	NA	NA	NA	NA	NA	NA	S_37C.WT_39C
intron_HAC1.C1_06130C_A-T_Intron1	HAC1	C1_06130C_A	Ca22chr1A_C_albicans_SC5314:1284362-1284381	-	19	1	314	1	247	1	248	1	330	1	286	1	359	1	1	0	1	1	0	NA	0	WT_39C.WT_30C
intron_HAC1.C1_06130C_A-T_Intron1	HAC1	C1_06130C_A	Ca22chr1A_C_albicans_SC5314:1284362-1284381	-	19	1	314	1	247	1	248	1	297	1	313	1	382	1	1	0	1	1	0	NA	0	S_37C.WT_30C
intron_HAC1.C1_06130C_A-T_Intron1	HAC1	C1_06130C_A	Ca22chr1A_C_albicans_SC5314:1284362-1284381	-	19	1	330	1	286	1	359	1	297	1	313	1	382	1	1	0	1	1	0	NA	0	S_37C.WT_39C
intron_HAP3.C4_01390W_A-T_Intron1	HAP3	C4_01390W_A	Ca22chr4A_C_albicans_SC5314:287721-287840	+	119	0.2	3	0.157895	11	NA	NA	0.333333	4	0.183673	29	0.037037	14	NA	NA	NA	NA	NA	NA	NA	NA	WT_39C.WT_30C
intron_HAP3.C4_01390W_A-T_Intron1	HAP3	C4_01390W_A	Ca22chr4A_C_albicans_SC5314:287721-287840	+	119	0.2	3	0.157895	11	NA	NA	0.166667	49	0.173333	44	0.288136	38	NA	NA	NA	0.173333	0.209379	0.068287	1	NA	S_37C.WT_30C
intron_HAP3.C4_01390W_A-T_Intron1	HAP3	C4_01390W_A	Ca22chr4A_C_albicans_SC5314:287721-287840	+	119	0.333333	4	0.183673	29	0.037037	14	0.166667	49	0.173333	44	0.288136	38	NA	NA	NA	0.173333	0.209379	0.068287	1	NA	S_37C.WT_39C
intron_HAP41.C4_05110C_A-T_Intron1	HAP41	C4_05110C_A	Ca22chr4A_C_albicans_SC5314:1098350-1099163	-	813	0.205479	44	0.333333	36	0.230769	16	0.254237	74	0.272727	35	0.191176	81	0.230769	0.256527	0.0677072	0.254237	0.23938	0.0427572	0.722725	0.0234681	WT_39C.WT_30C
intron_HAP41.C4_05110C_A-T_Intron1	HAP41	C4_05110C_A	Ca22chr4A_C_albicans_SC5314:1098350-1099163	-	813	0.205479	44	0.333333	36	0.230769	16	0.216495	59	0.101124	49	0.178947	56	0.230769	0.256527	0.0677072	0.178947	0.165522	0.0588457	0.317285	-0.0518218	S_37C.WT_30C
intron_HAP41.C4_05110C_A-T_Intron1	HAP41	C4_05110C_A	Ca22chr4A_C_albicans_SC5314:1098350-1099163	-	813	0.254237	74	0.272727	35	0.191176	81	0.216495	59	0.101124	49	0.178947	56	0.254237	0.23938	0.0427572	0.178947	0.165522	0.0588457	0.160252	-0.0752899	S_37C.WT_39C
intron_HCH1.C6_01860C_A-T_Intron1	HCH1	C6_01860C_A	Ca22chr6A_C_albicans_SC5314:386475-386558	-	83	0.00143472	698	0.00180832	554	0.00299401	670	0.0185529	549	0.005997	671	0.00628141	801	0.00180832	0.00207902	0.000814129	0.00628141	0.0102771	0.00716845	0.184691	0.00447309	WT_39C.WT_30C
intron_HCH1.C6_01860C_A-T_Intron1	HCH1	C6_01860C_A	Ca22chr6A_C_albicans_SC5314:386475-386558	-	83	0.00143472	698	0.00180832	554	0.00299401	670	0.00841908	539	0.0030349	661	0.000790514	633	0.00180832	0.00207902	0.000814129	0.0030349	0.0040815	0.0039205	0.471379	0.00122658	S_37C.WT_30C
intron_HCH1.C6_01860C_A-T_Intron1	HCH1	C6_01860C_A	Ca22chr6A_C_albicans_SC5314:386475-386558	-	83	0.0185529	549	0.005997	671	0.00628141	801	0.00841908	539	0.0030349	661	0.000790514	633	0.00628141	0.0102771	0.00716845	0.0030349	0.0040815	0.0039205	0.277849	-0.00324651	S_37C.WT_39C
intron_HGT13.C7_00290C_A-T_Intron1	HGT13	C7_00290C_A	Ca22chr7A_C_albicans_SC5314:43651-43716	-	65	0	1	0	8	0.2	3	0	1	0	3	NA	NA	NA	NA	NA	NA	NA	NA	NA	NA	WT_39C.WT_30C
intron_HGT13.C7_00290C_A-T_Intron1	HGT13	C7_00290C_A	Ca22chr7A_C_albicans_SC5314:43651-43716	-	65	0	1	0	8	0.2	3	0	4	0	4	0	2	NA	NA	NA	NA	NA	NA	NA	NA	S_37C.WT_30C
intron_HGT13.C7_00290C_A-T_Intron1	HGT13	C7_00290C_A	Ca22chr7A_C_albicans_SC5314:43651-43716	-	65	0	1	0	3	NA	NA	0	4	0	4	0	2	NA	NA	NA	NA	NA	NA	NA	NA	S_37C.WT_39C
intron_HGT9.CR_05090C_A-T_Intron2	HGT9	CR_05090C_A	Ca22chrRA_C_albicans_SC5314:1100201-1100310	-	109	NA	NA	NA	NA	NA	NA	NA	NA	1	2	NA	NA	NA	NA	NA	NA	NA	NA	NA	NA	WT_39C.WT_30C
intron_HGT9.CR_05090C_A-T_Intron2	HGT9	CR_05090C_A	Ca22chrRA_C_albicans_SC5314:1100201-1100310	-	109	NA	NA	NA	NA	NA	NA	NA	NA	NA	NA	NA	NA	NA	NA	NA	NA	NA	NA	NA	NA	S_37C.WT_30C
intron_HGT9.CR_05090C_A-T_Intron2	HGT9	CR_05090C_A	Ca22chrRA_C_albicans_SC5314:1100201-1100310	-	109	NA	NA	1	2	NA	NA	NA	NA	NA	NA	NA	NA	NA	NA	NA	NA	NA	NA	NA	NA	S_37C.WT_39C
intron_HGT9.CR_05090C_A-T_Intron3	HGT9	CR_05090C_A	Ca22chrRA_C_albicans_SC5314:1100311-1100388	-	77	NA	NA	NA	NA	NA	NA	NA	NA	1	2	NA	NA	NA	NA	NA	NA	NA	NA	NA	NA	WT_39C.WT_30C
intron_HGT9.CR_05090C_A-T_Intron3	HGT9	CR_05090C_A	Ca22chrRA_C_albicans_SC5314:1100311-1100388	-	77	NA	NA	NA	NA	NA	NA	NA	NA	NA	NA	NA	NA	NA	NA	NA	NA	NA	NA	NA	NA	S_37C.WT_30C
intron_HGT9.CR_05090C_A-T_Intron3	HGT9	CR_05090C_A	Ca22chrRA_C_albicans_SC5314:1100311-1100388	-	77	NA	NA	1	2	NA	NA	NA	NA	NA	NA	NA	NA	NA	NA	NA	NA	NA	NA	NA	NA	S_37C.WT_39C
intron_HHO1.C7_03180C_A-T_Intron1	HHO1	C7_03180C_A	Ca22chr7A_C_albicans_SC5314:691814-691978	-	164	0.0102433	1578	0.015548	1339	0.010223	1087	0.0307828	586	0.0170593	626	0.0190275	723	0.0102433	0.0120048	0.00306852	0.0190275	0.0222898	0.00742062	0.124384	0.00878421	WT_39C.WT_30C
intron_HHO1.C7_03180C_A-T_Intron1	HHO1	C7_03180C_A	Ca22chr7A_C_albicans_SC5314:691814-691978	-	164	0.0102433	1578	0.015548	1339	0.010223	1087	0.0171875	651	0.0139665	726	0.0110701	685	0.0102433	0.0120048	0.00306852	0.0139665	0.0140747	0.00306013	0.454563	0.0037232	S_37C.WT_30C
intron_HHO1.C7_03180C_A-T_Intron1	HHO1	C7_03180C_A	Ca22chr7A_C_albicans_SC5314:691814-691978	-	164	0.0307828	586	0.0170593	626	0.0190275	723	0.0171875	651	0.0139665	726	0.0110701	685	0.0190275	0.0222898	0.00742062	0.0139665	0.0140747	0.00306013	0.185956	-0.005061	S_37C.WT_39C
intron_HHO1.C7_03180C_A-T_Intron2	HHO1	C7_03180C_A	Ca22chr7A_C_albicans_SC5314:692027-692165	-	138	0.0106792	1183	0.0143069	1028	0.0148571	888	0.0197802	464	0.02407	468	0.0209524	536	0.0143069	0.0132811	0.00227002	0.0209524	0.0216009	0.00221721	0.0105002	0.00664552	WT_39C.WT_30C	WT_39C.WT_30C,S_37C.WT_30C	UP,UP
intron_HHO1.C7_03180C_A-T_Intron2	HHO1	C7_03180C_A	Ca22chr7A_C_albicans_SC5314:692027-692165	-	138	0.0106792	1183	0.0143069	1028	0.0148571	888	0.0254842	503	0.0179754	538	0.0207125	616	0.0143069	0.0132811	0.00227002	0.0207125	0.0213907	0.00380006	0.0447729	0.00640565	S_37C.WT_30C	WT_39C.WT_30C,S_37C.WT_30C	UP,UP
intron_HHO1.C7_03180C_A-T_Intron2	HHO1	C7_03180C_A	Ca22chr7A_C_albicans_SC5314:692027-692165	-	138	0.0197802	464	0.02407	468	0.0209524	536	0.0254842	503	0.0179754	538	0.0207125	616	0.0209524	0.0216009	0.00221721	0.0207125	0.0213907	0.00380006	0.938936	-0.000239871	S_37C.WT_39C	WT_39C.WT_30C,S_37C.WT_30C	UP,UP
intron_HIR1.C2_00330C_A-T_Intron1	HIR1	C2_00330C_A	Ca22chr2A_C_albicans_SC5314:41829-41895	-	66	0	70	0	75	0.0166667	61	0.0252101	61	0.0576923	55	0.0604027	79	0	0.00555556	0.00962251	0.0576923	0.0477684	0.019583	0.0460002	0.0576923	WT_39C.WT_30C	WT_39C.WT_30C	UP
intron_HIR1.C2_00330C_A-T_Intron1	HIR1	C2_00330C_A	Ca22chr2A_C_albicans_SC5314:41829-41895	-	66	0	70	0	75	0.0166667	61	0.037594	69	0	50	0.0222222	46	0	0.00555556	0.00962251	0.0222222	0.0199387	0.0189007	0.325634	0.0222222	S_37C.WT_30C	WT_39C.WT_30C	UP
intron_HIR1.C2_00330C_A-T_Intron1	HIR1	C2_00330C_A	Ca22chr2A_C_albicans_SC5314:41829-41895	-	66	0.0252101	61	0.0576923	55	0.0604027	79	0.037594	69	0	50	0.0222222	46	0.0576923	0.0477684	0.019583	0.0222222	0.0199387	0.0189007	0.151339	-0.0354701	S_37C.WT_39C	WT_39C.WT_30C	UP
intron_HRT1.C3_02450W_A-T_Intron1	HRT1	C3_02450W_A	Ca22chr3A_C_albicans_SC5314:536456-536530	+	74	0	367	0.0146341	312	0.00350877	286	0.00669344	376	0.00844391	418	0.00532481	472	0.00350877	0.00604764	0.00764029	0.00669344	0.00682072	0.00156344	0.878385	0.00318467	WT_39C.WT_30C
intron_HRT1.C3_02450W_A-T_Intron1	HRT1	C3_02450W_A	Ca22chr3A_C_albicans_SC5314:536456-536530	+	74	0	367	0.0146341	312	0.00350877	286	0.00959233	421	0.00236967	423	0.00337458	446	0.00350877	0.00604764	0.00764029	0.00337458	0.00511219	0.00391231	0.8624	-0.000134194	S_37C.WT_30C
intron_HRT1.C3_02450W_A-T_Intron1	HRT1	C3_02450W_A	Ca22chr3A_C_albicans_SC5314:536456-536530	+	74	0.00669344	376	0.00844391	418	0.00532481	472	0.00959233	421	0.00236967	423	0.00337458	446	0.00669344	0.00682072	0.00156344	0.00337458	0.00511219	0.00391231	0.539615	-0.00331886	S_37C.WT_39C
intron_HXT5.CR_03450W_A-T_Intron1	HXT5	CR_03450W_A	Ca22chrRA_C_albicans_SC5314:762618-762718	+	100	0	22	0.181818	13	0.0909091	12	0.6	16	0.0930233	47	0.107438	67	0.0909091	0.0909091	0.0909091	0.107438	0.26682	0.288632	1	0.0165289	WT_39C.WT_30C
intron_HXT5.CR_03450W_A-T_Intron1	HXT5	CR_03450W_A	Ca22chrRA_C_albicans_SC5314:762618-762718	+	100	0	22	0.181818	13	0.0909091	12	0.0555556	38	0.0352941	44	0.239437	44	0.0909091	0.0909091	0.0909091	0.0555556	0.110095	0.11247	1	-0.0353535	S_37C.WT_30C
intron_HXT5.CR_03450W_A-T_Intron1	HXT5	CR_03450W_A	Ca22chrRA_C_albicans_SC5314:762618-762718	+	100	0.6	16	0.0930233	47	0.107438	67	0.0555556	38	0.0352941	44	0.239437	44	0.107438	0.26682	0.288632	0.0555556	0.110095	0.11247	0.893542	-0.0518825	S_37C.WT_39C
intron_IDH1.C1_09630W_A-T_Intron1	IDH1	C1_09630W_A	Ca22chr1A_C_albicans_SC5314:2120331-2120550	+	219	0.00398262	2773	0.00726392	2080	0.0042236	2021	0.0139567	1453	0.0574468	497	0.0141951	1679	0.0042236	0.00515672	0.00182887	0.0141951	0.0285329	0.0250405	0.24686	0.00997151	WT_39C.WT_30C
intron_IDH1.C1_09630W_A-T_Intron1	IDH1	C1_09630W_A	Ca22chr1A_C_albicans_SC5314:2120331-2120550	+	219	0.00398262	2773	0.00726392	2080	0.0042236	2021	0.0117096	1296	0.0196629	1452	0.0110654	1599	0.0042236	0.00515672	0.00182887	0.0117096	0.014146	0.00478865	0.0682479	0.007486	S_37C.WT_30C
intron_IDH1.C1_09630W_A-T_Intron1	IDH1	C1_09630W_A	Ca22chr1A_C_albicans_SC5314:2120331-2120550	+	219	0.0139567	1453	0.0574468	497	0.0141951	1679	0.0117096	1296	0.0196629	1452	0.0110654	1599	0.0141951	0.0285329	0.0250405	0.0117096	0.014146	0.00478865	0.425366	-0.00248551	S_37C.WT_39C
intron_IFG3.C5_00450C_A-T_Intron1	IFG3	C5_00450C_A	Ca22chr5A_C_albicans_SC5314:81503-81575	-	72	0.0265487	58	0	45	0.0208333	49	0.010989	46	0	53	0.015625	65	0.0208333	0.015794	0.0139733	0.010989	0.00887134	0.00802487	0.507834	-0.00984432	WT_39C.WT_30C
intron_IFG3.C5_00450C_A-T_Intron1	IFG3	C5_00450C_A	Ca22chr5A_C_albicans_SC5314:81503-81575	-	72	0.0265487	58	0	45	0.0208333	49	0	45	0	69	0	28	0.0208333	0.015794	0.0139733	0	0	0	0.189379	-0.0208333	S_37C.WT_30C
intron_IFG3.C5_00450C_A-T_Intron1	IFG3	C5_00450C_A	Ca22chr5A_C_albicans_SC5314:81503-81575	-	72	0.010989	46	0	53	0.015625	65	0	45	0	69	0	28	0.010989	0.00887134	0.00802487	0	0	0	0.195616	-0.010989	S_37C.WT_39C
intron_IMH3.C2_06390C_A-T_Intron1	IMH3	C2_06390C_A	Ca22chr2A_C_albicans_SC5314:1303313-1303560	-	247	0.00200602	1998	0.00226244	1329	0.0043956	1371	0.00861057	2577	0.0173336	2377	0.011378	2800	0.00226244	0.00288802	0.00131188	0.011378	0.0124407	0.00445757	0.0556863	0.00911556	WT_39C.WT_30C
intron_IMH3.C2_06390C_A-T_Intron1	IMH3	C2_06390C_A	Ca22chr2A_C_albicans_SC5314:1303313-1303560	-	247	0.00200602	1998	0.00226244	1329	0.0043956	1371	0.00832702	1998	0.00618557	1952	0.0167304	2127	0.00226244	0.00288802	0.00131188	0.00832703	0.0104143	0.00557369	0.13786	0.00606458	S_37C.WT_30C
intron_IMH3.C2_06390C_A-T_Intron1	IMH3	C2_06390C_A	Ca22chr2A_C_albicans_SC5314:1303313-1303560	-	247	0.00861057	2577	0.0173336	2377	0.011378	2800	0.00832702	1998	0.00618557	1952	0.0167304	2127	0.011378	0.0124407	0.00445757	0.00832703	0.0104143	0.00557369	0.649815	-0.00305098	S_37C.WT_39C
intron_INO4.C2_03840C_A-T_Intron1	INO4	C2_03840C_A	Ca22chr2A_C_albicans_SC5314:809302-809386	-	84	0.0651558	188	0.12	196	0.0879479	167	0.141243	202	0.155378	145	0.131387	155	0.0879479	0.0910346	0.0275521	0.141243	0.142669	0.0120593	0.0659922	0.0532951	WT_39C.WT_30C
intron_INO4.C2_03840C_A-T_Intron1	INO4	C2_03840C_A	Ca22chr2A_C_albicans_SC5314:809302-809386	-	84	0.0651558	188	0.12	196	0.0879479	167	0.153226	143	0.092437	130	0.175182	161	0.0879479	0.0910346	0.0275521	0.153226	0.140282	0.0428645	0.181623	0.0652779	S_37C.WT_30C
intron_INO4.C2_03840C_A-T_Intron1	INO4	C2_03840C_A	Ca22chr2A_C_albicans_SC5314:809302-809386	-	84	0.141243	202	0.155378	145	0.131387	155	0.153226	143	0.092437	130	0.175182	161	0.141243	0.142669	0.0120593	0.153226	0.140282	0.0428645	0.933431	0.0119829	S_37C.WT_39C
intron_INT1.C5_02470W_A-T_Intron1	INT1	C5_02470W_A	Ca22chr5A_C_albicans_SC5314:547767-548202	+	435	0	39	0	42	0	23	0.333333	12	0.135135	42	0.121212	37	0	0	0	0.135135	0.19656	0.118653	0.0345429	0.135135	WT_39C.WT_30C	WT_39C.WT_30C	UP
intron_INT1.C5_02470W_A-T_Intron1	INT1	C5_02470W_A	Ca22chr5A_C_albicans_SC5314:547767-548202	+	435	0	39	0	42	0	23	0.142857	12	0.157895	11	0.166667	14	0	0	0	0.157895	0.155806	0.0120414	1	0.157895	S_37C.WT_30C	WT_39C.WT_30C	UP
intron_INT1.C5_02470W_A-T_Intron1	INT1	C5_02470W_A	Ca22chr5A_C_albicans_SC5314:547767-548202	+	435	0.333333	12	0.135135	42	0.121212	37	0.142857	12	0.157895	11	0.166667	14	0.135135	0.19656	0.118653	0.157895	0.155806	0.0120414	1	0.0227596	S_37C.WT_39C	WT_39C.WT_30C	UP
intron_KEM1.C1_13420C_A-T_Intron1	KEM1	C1_13420C_A	Ca22chr1A_C_albicans_SC5314:2930509-2930581	-	72	0.00606061	83	0	69	0	32	0	37	0.02	51	0.0280374	55	0	0.0020202	0.00349909	0.02	0.0160125	0.0144378	0.23131	0.02	WT_39C.WT_30C	S_37C.WT_30C	UP
intron_KEM1.C1_13420C_A-T_Intron1	KEM1	C1_13420C_A	Ca22chr1A_C_albicans_SC5314:2930509-2930581	-	72	0.00606061	83	0	69	0	32	0.025	41	0.0212766	48	0.0243902	21	0	0.0020202	0.00349909	0.0243902	0.0235556	0.0019971	0.00580432	0.0243902	S_37C.WT_30C	S_37C.WT_30C	UP
intron_KEM1.C1_13420C_A-T_Intron1	KEM1	C1_13420C_A	Ca22chr1A_C_albicans_SC5314:2930509-2930581	-	72	0	37	0.02	51	0.0280374	55	0.025	41	0.0212766	48	0.0243902	21	0.02	0.0160125	0.0144378	0.0243902	0.0235556	0.0019971	0.485111	0.00439024	S_37C.WT_39C	S_37C.WT_30C	UP
intron_LMO1.C7_03080W_A-T_Intron1	LMO1	C7_03080W_A	Ca22chr7A_C_albicans_SC5314:669616-669691	+	75	0.0128205	79	0	61	0.0222222	46	0.027027	57	0.0608696	61	0.0892857	61	0.0128205	0.0116809	0.0111549	0.0608696	0.0590608	0.0311687	0.106126	0.0480491	WT_39C.WT_30C
intron_LMO1.C7_03080W_A-T_Intron1	LMO1	C7_03080W_A	Ca22chr7A_C_albicans_SC5314:669616-669691	+	75	0.0128205	79	0	61	0.0222222	46	0.0306122	101	0.0192308	106	0.0434783	84	0.0128205	0.0116809	0.0111549	0.0306122	0.0311071	0.0121313	0.111225	0.0177917	S_37C.WT_30C
intron_LMO1.C7_03080W_A-T_Intron1	LMO1	C7_03080W_A	Ca22chr7A_C_albicans_SC5314:669616-669691	+	75	0.027027	57	0.0608696	61	0.0892857	61	0.0306122	101	0.0192308	106	0.0434783	84	0.0608696	0.0590608	0.0311687	0.0306122	0.0311071	0.0121313	0.256959	-0.0302573	S_37C.WT_39C
intron_LSC2.CR_06760C_A-T_Intron1	LSC2	CR_06760C_A	Ca22chrRA_C_albicans_SC5314:1452603-1452994	-	391	0.0115207	1756	0.0153965	1319	0.0107613	1268	0.0571904	952	0.049236	927	0.0487552	1011	0.0115207	0.0125595	0.00248606	0.049236	0.0517272	0.00473741	0.00101715	0.0377153	WT_39C.WT_30C	WT_39C.WT_30C,S_37C.WT_30C	UP,UP
intron_LSC2.CR_06760C_A-T_Intron1	LSC2	CR_06760C_A	Ca22chrRA_C_albicans_SC5314:1452603-1452994	-	391	0.0115207	1756	0.0153965	1319	0.0107613	1268	0.0525757	991	0.0393145	1031	0.0424901	1055	0.0115207	0.0125595	0.00248606	0.0424901	0.0447934	0.00692413	0.00862144	0.0309694	S_37C.WT_30C	WT_39C.WT_30C,S_37C.WT_30C	UP,UP
intron_LSC2.CR_06760C_A-T_Intron1	LSC2	CR_06760C_A	Ca22chrRA_C_albicans_SC5314:1452603-1452994	-	391	0.0571904	952	0.049236	927	0.0487552	1011	0.0525757	991	0.0393145	1031	0.0424901	1055	0.049236	0.0517272	0.00473741	0.0424901	0.0447934	0.00692413	0.234404	-0.00674587	S_37C.WT_39C	WT_39C.WT_30C,S_37C.WT_30C	UP,UP
intron_LSM6.CR_00240W_A-T_Intron1	LSM6	CR_00240W_A	Ca22chrRA_C_albicans_SC5314:62490-62549	+	59	0.0186722	491	0.0430769	339	0.0224719	364	0.055336	267	0.027027	266	0.047619	341	0.0224719	0.0280737	0.0131314	0.047619	0.0433273	0.0146343	0.250971	0.0251471	WT_39C.WT_30C
intron_LSM6.CR_00240W_A-T_Intron1	LSM6	CR_00240W_A	Ca22chrRA_C_albicans_SC5314:62490-62549	+	59	0.0186722	491	0.0430769	339	0.0224719	364	0.659574	39	0.75	35	0.0357143	377	0.0224719	0.0280737	0.0131314	0.659574	0.481763	0.388926	0.18061	0.637103	S_37C.WT_30C
intron_LSM6.CR_00240W_A-T_Intron1	LSM6	CR_00240W_A	Ca22chrRA_C_albicans_SC5314:62490-62549	+	59	0.055336	267	0.027027	266	0.047619	341	0.659574	39	0.75	35	0.0357143	377	0.047619	0.0433273	0.0146343	0.659574	0.481763	0.388926	0.189956	0.611955	S_37C.WT_39C
intron_LTP1.C1_08260C_A-T_Intron1	LTP1	C1_08260C_A	Ca22chr1A_C_albicans_SC5314:1809374-1809536	-	162	0.0141509	645	0.0200211	484	0.0160529	538	0.0166359	550	0.0312837	478	0.0199387	665	0.0160529	0.0167416	0.00299506	0.0199386	0.0226194	0.00768308	0.317043	0.00388577	WT_39C.WT_30C
intron_LTP1.C1_08260C_A-T_Intron1	LTP1	C1_08260C_A	Ca22chr1A_C_albicans_SC5314:1809374-1809536	-	162	0.0141509	645	0.0200211	484	0.0160529	538	0.0217391	423	0.0185185	440	0.01983	540	0.0160529	0.0167416	0.00299506	0.01983	0.0200292	0.00161952	0.190746	0.00377715	S_37C.WT_30C
intron_LTP1.C1_08260C_A-T_Intron1	LTP1	C1_08260C_A	Ca22chr1A_C_albicans_SC5314:1809374-1809536	-	162	0.0166359	550	0.0312837	478	0.0199387	665	0.0217391	423	0.0185185	440	0.01983	540	0.0199386	0.0226194	0.00768308	0.01983	0.0200292	0.00161952	0.621234	-0.000108622	S_37C.WT_39C
intron_MAF1.C2_08120W_A-T_Intron1	MAF1	C2_08120W_A	Ca22chr2A_C_albicans_SC5314:1646058-1646243	+	185	0.0328638	660	0.0344828	420	0.0298686	431	0.0585106	199	0.0653266	212	0.0419753	211	0.0328638	0.0324051	0.00234105	0.0585106	0.0552709	0.012008	0.0758792	0.0256468	WT_39C.WT_30C
intron_MAF1.C2_08120W_A-T_Intron1	MAF1	C2_08120W_A	Ca22chr2A_C_albicans_SC5314:1646058-1646243	+	185	0.0328638	660	0.0344828	420	0.0298686	431	0.03125	231	0.0491071	235	0.0617978	189	0.0328638	0.0324051	0.00234105	0.0491071	0.047385	0.0153465	0.231077	0.0162433	S_37C.WT_30C
intron_MAF1.C2_08120W_A-T_Intron1	MAF1	C2_08120W_A	Ca22chr2A_C_albicans_SC5314:1646058-1646243	+	185	0.0585106	199	0.0653266	212	0.0419753	211	0.03125	231	0.0491071	235	0.0617978	189	0.0585106	0.0552709	0.012008	0.0491071	0.047385	0.0153465	0.524061	-0.0094035	S_37C.WT_39C
intron_MDG1.C1_14290C_A-T_Intron1	MDG1	C1_14290C_A	Ca22chr1A_C_albicans_SC5314:3149847-3150095	-	248	0.00777874	583	0.0185349	577	0.00382166	394	0.0503067	428	0.0269266	553	0.0391753	504	0.00777874	0.0100451	0.00761392	0.0391753	0.0388029	0.0116945	0.0300903	0.0313965	WT_39C.WT_30C	WT_39C.WT_30C	UP
intron_MDG1.C1_14290C_A-T_Intron1	MDG1	C1_14290C_A	Ca22chr1A_C_albicans_SC5314:3149847-3150095	-	248	0.00777874	583	0.0185349	577	0.00382166	394	0.0158416	513	0.0108932	464	0.0238971	557	0.00777874	0.0100451	0.00761392	0.0158416	0.0168773	0.00656348	0.305689	0.00806285	S_37C.WT_30C	WT_39C.WT_30C	UP
intron_MDG1.C1_14290C_A-T_Intron1	MDG1	C1_14290C_A	Ca22chr1A_C_albicans_SC5314:3149847-3150095	-	248	0.0503067	428	0.0269266	553	0.0391753	504	0.0158416	513	0.0108932	464	0.0238971	557	0.0391753	0.0388029	0.0116945	0.0158416	0.0168773	0.00656348	0.0625163	-0.0233337	S_37C.WT_39C	WT_39C.WT_30C	UP
intron_MED17.C1_03530W_A-T_Intron1	MED17	C1_03530W_A	Ca22chr1A_C_albicans_SC5314:742293-742360	+	67	0	233	0.00291545	172	0.00689655	146	0.00288184	174	0.00606061	166	0.0164835	185	0.00291545	0.00327067	0.00346197	0.00606061	0.00847532	0.00711509	0.339966	0.00314515	WT_39C.WT_30C
intron_MED17.C1_03530W_A-T_Intron1	MED17	C1_03530W_A	Ca22chr1A_C_albicans_SC5314:742293-742360	+	67	0	233	0.00291545	172	0.00689655	146	0	126	0.0106952	189	0.0120482	126	0.00291545	0.00327067	0.00346197	0.0106952	0.00758113	0.00660021	0.389778	0.00777974	S_37C.WT_30C
intron_MED17.C1_03530W_A-T_Intron1	MED17	C1_03530W_A	Ca22chr1A_C_albicans_SC5314:742293-742360	+	67	0.00288184	174	0.00606061	166	0.0164835	185	0	126	0.0106952	189	0.0120482	126	0.00606061	0.00847532	0.00711509	0.0106952	0.00758113	0.00660021	0.880982	0.00463458	S_37C.WT_39C
intron_MED19.C6_01640W_A-T_Intron1	MED19	C6_01640W_A	Ca22chr6A_C_albicans_SC5314:339648-339726	+	78	0.0333333	93	0.0215827	71	0.0193548	79	0.130435	52	0.147541	70	0.104478	74	0.0215827	0.024757	0.00751042	0.130435	0.127484	0.0216828	0.00855039	0.108852	WT_39C.WT_30C	WT_39C.WT_30C	UP
intron_MED19.C6_01640W_A-T_Intron1	MED19	C6_01640W_A	Ca22chr6A_C_albicans_SC5314:339648-339726	+	78	0.0333333	93	0.0215827	71	0.0193548	79	0.131313	56	0.0365854	85	0.157025	70	0.0215827	0.024757	0.00751042	0.131313	0.108308	0.0634299	0.148236	0.10973	S_37C.WT_30C	WT_39C.WT_30C	UP
intron_MED19.C6_01640W_A-T_Intron1	MED19	C6_01640W_A	Ca22chr6A_C_albicans_SC5314:339648-339726	+	78	0.130435	52	0.147541	70	0.104478	74	0.131313	56	0.0365854	85	0.157025	70	0.130435	0.127484	0.0216828	0.131313	0.108308	0.0634299	0.661034	0.000878349	S_37C.WT_39C	WT_39C.WT_30C	UP
intron_MED20.C4_02840C_A-T_Intron1	MED20	C4_02840C_A	Ca22chr4A_C_albicans_SC5314:592087-592165	-	78	0	85	0	67	0.0151515	67	0.0344828	60	0.037037	56	0.0327869	63	0	0.00505051	0.00874773	0.0344828	0.0347689	0.00213947	0.0224984	0.0344828	WT_39C.WT_30C	WT_39C.WT_30C	UP
intron_MED20.C4_02840C_A-T_Intron1	MED20	C4_02840C_A	Ca22chr4A_C_albicans_SC5314:592087-592165	-	78	0	85	0	67	0.0151515	67	0.0225564	68	0	44	0.0327869	63	0	0.00505051	0.00874773	0.0225564	0.0184478	0.0167751	0.30715	0.0225564	S_37C.WT_30C	WT_39C.WT_30C	UP
intron_MED20.C4_02840C_A-T_Intron1	MED20	C4_02840C_A	Ca22chr4A_C_albicans_SC5314:592087-592165	-	78	0.0344828	60	0.037037	56	0.0327869	63	0.0225564	68	0	44	0.0327869	63	0.0344828	0.0347689	0.00213947	0.0225564	0.0184478	0.0167751	0.232641	-0.0119264	S_37C.WT_39C	WT_39C.WT_30C	UP
intron_MLC1.CR_03090C_A-T_Intron1	MLC1	CR_03090C_A	Ca22chrRA_C_albicans_SC5314:702255-702322	-	67	0	647	0.00622407	485	0.00278552	540	0.00626305	482	0.00283822	530	0.00917431	605	0.00278552	0.00300319	0.00311774	0.00626305	0.00609186	0.00317151	0.29536	0.00347753	WT_39C.WT_30C
intron_MLC1.CR_03090C_A-T_Intron1	MLC1	CR_03090C_A	Ca22chrRA_C_albicans_SC5314:702255-702322	-	67	0	647	0.00622407	485	0.00278552	540	0.00361011	556	0.00551615	638	0.00561347	627	0.00278552	0.00300319	0.00311774	0.00551615	0.00491325	0.0011296	0.404509	0.00273064	S_37C.WT_30C
intron_MLC1.CR_03090C_A-T_Intron1	MLC1	CR_03090C_A	Ca22chrRA_C_albicans_SC5314:702255-702322	-	67	0.00626305	482	0.00283822	530	0.00917431	605	0.00361011	556	0.00551615	638	0.00561347	627	0.00626305	0.00609186	0.00317151	0.00551615	0.00491325	0.0011296	0.594841	-0.000746893	S_37C.WT_39C
intron_MMD1.C1_06900C_A-T_Intron1	MMD1	C1_06900C_A	Ca22chr1A_C_albicans_SC5314:1469965-1470054	-	89	0.00537197	3088	0.0111732	2715	0.00830368	2550	0.00992282	2748	0.011498	3079	0.012318	3164	0.00830368	0.00828294	0.00290066	0.011498	0.0112463	0.00121728	0.211819	0.00319435	WT_39C.WT_30C
intron_MMD1.C1_06900C_A-T_Intron1	MMD1	C1_06900C_A	Ca22chr1A_C_albicans_SC5314:1469965-1470054	-	89	0.00537197	3088	0.0111732	2715	0.00830368	2550	0.0140211	2929	0.00886076	3188	0.0141988	2750	0.00830368	0.00828294	0.00290066	0.0140211	0.0123602	0.00303192	0.167795	0.00571744	S_37C.WT_30C
intron_MMD1.C1_06900C_A-T_Intron1	MMD1	C1_06900C_A	Ca22chr1A_C_albicans_SC5314:1469965-1470054	-	89	0.00992282	2748	0.011498	3079	0.012318	3164	0.0140211	2929	0.00886076	3188	0.0141988	2750	0.011498	0.0112463	0.00121728	0.0140211	0.0123602	0.00303192	0.601711	0.00252309	S_37C.WT_39C
intron_MMD1.C1_06900C_A-T_Intron2	MMD1	C1_06900C_A	Ca22chr1A_C_albicans_SC5314:1470115-1470193	-	78	0.0151179	2518	0.0340909	2093	0.0201897	2097	0.0167968	2149	0.028413	2226	0.0266667	2387	0.0201897	0.0231329	0.00982294	0.0266667	0.0239588	0.00626367	0.909181	0.00647694	WT_39C.WT_30C
intron_MMD1.C1_06900C_A-T_Intron2	MMD1	C1_06900C_A	Ca22chr1A_C_albicans_SC5314:1470115-1470193	-	78	0.0151179	2518	0.0340909	2093	0.0201897	2097	0.0226288	2124	0.0233516	2235	0.0248162	2230	0.0201897	0.0231329	0.00982294	0.0233516	0.0235989	0.00111445	0.942196	0.00316192	S_37C.WT_30C
intron_MMD1.C1_06900C_A-T_Intron2	MMD1	C1_06900C_A	Ca22chr1A_C_albicans_SC5314:1470115-1470193	-	78	0.0167968	2149	0.028413	2226	0.0266667	2387	0.0226288	2124	0.0233516	2235	0.0248162	2230	0.0266667	0.0239588	0.00626367	0.0233516	0.0235989	0.00111445	0.930397	-0.00331502	S_37C.WT_39C
intron_MTLA1.C5_01740C_A-T_Intron1	MTLA1	C5_01740C_A	Ca22chr5A_C_albicans_SC5314:393561-393817	-	256	0.390244	114	0.438849	100	0.361963	111	0.336538	139	0.425641	139	0.512027	220	0.390244	0.397019	0.038888	0.425641	0.424736	0.087748	0.654122	0.0353971	WT_39C.WT_30C
intron_MTLA1.C5_01740C_A-T_Intron1	MTLA1	C5_01740C_A	Ca22chr5A_C_albicans_SC5314:393561-393817	-	256	0.390244	114	0.438849	100	0.361963	111	0.327801	160	0.333333	172	0.462366	136	0.390244	0.397019	0.038888	0.333333	0.3745	0.0761442	0.67948	-0.0569106	S_37C.WT_30C
intron_MTLA1.C5_01740C_A-T_Intron1	MTLA1	C5_01740C_A	Ca22chr5A_C_albicans_SC5314:393561-393817	-	256	0.336538	139	0.425641	139	0.512027	220	0.327801	160	0.333333	172	0.462366	136	0.425641	0.424736	0.087748	0.333333	0.3745	0.0761442	0.496309	-0.0923077	S_37C.WT_39C
intron_MTLA1.C5_01740C_A-T_Intron2	MTLA1	C5_01740C_A	Ca22chr5A_C_albicans_SC5314:394189-394263	-	74	0	20	0.0222222	23	0	22	0.111111	25	0.333333	26	0.227273	27	0	0.00740741	0.01283	0.227273	0.223906	0.111149	NA	0.227273	WT_39C.WT_30C
intron_MTLA1.C5_01740C_A-T_Intron2	MTLA1	C5_01740C_A	Ca22chr5A_C_albicans_SC5314:394189-394263	-	74	0	20	0.0222222	23	0	22	0.0555556	19	0.0322581	32	0.0724638	37	0	0.00740741	0.01283	0.0555556	0.0534258	0.0201873	1	0.0555556	S_37C.WT_30C
intron_MTLA1.C5_01740C_A-T_Intron2	MTLA1	C5_01740C_A	Ca22chr5A_C_albicans_SC5314:394189-394263	-	74	0.111111	25	0.333333	26	0.227273	27	0.0555556	19	0.0322581	32	0.0724638	37	0.227273	0.223906	0.111149	0.0555556	0.0534258	0.0201873	1	-0.171717	S_37C.WT_39C
intron_MTLA2.C5_01750C_A-T_Intron1	MTLA1	C5_01740C_A	Ca22chr5A_C_albicans_SC5314:394179-394234	-	55	NA	0	1	1	1	3	1	5	1	14	1	13	NA	NA	NA	NA	NA	NA	NA	NA	WT_39C.WT_30C
intron_MTLA2.C5_01750C_A-T_Intron1	MTLA1	C5_01740C_A	Ca22chr5A_C_albicans_SC5314:394179-394234	-	55	NA	0	1	1	1	3	1	4	1	2	1	5	NA	NA	NA	NA	NA	NA	NA	NA	S_37C.WT_30C
intron_MTLA2.C5_01750C_A-T_Intron1	MTLA1	C5_01740C_A	Ca22chr5A_C_albicans_SC5314:394179-394234	-	55	1	5	1	14	1	13	1	4	1	2	1	5	NA	NA	NA	NA	NA	NA	NA	NA	S_37C.WT_39C
intron_MTR2.C2_10640C_A-T_Intron1	MTR2	C2_10640C_A	Ca22chr2A_C_albicans_SC5314:2192917-2192974	-	57	0.0336283	292	0.100917	240	0.0190114	268	0.0390244	213	0.0653753	220	0.0638298	225	0.0336283	0.0511857	0.0436846	0.0638298	0.0560765	0.0147878	0.868368	0.0302015	WT_39C.WT_30C
intron_MTR2.C2_10640C_A-T_Intron1	MTR2	C2_10640C_A	Ca22chr2A_C_albicans_SC5314:2192917-2192974	-	57	0.0336283	292	0.100917	240	0.0190114	268	0.0807175	241	0.0644491	256	0.0558659	189	0.0336283	0.0511857	0.0436846	0.0644491	0.0670108	0.0126223	0.600114	0.0308207	S_37C.WT_30C
intron_MTR2.C2_10640C_A-T_Intron1	MTR2	C2_10640C_A	Ca22chr2A_C_albicans_SC5314:2192917-2192974	-	57	0.0390244	213	0.0653753	220	0.0638298	225	0.0807175	241	0.0644491	256	0.0558659	189	0.0638298	0.0560765	0.0147878	0.0644491	0.0670108	0.0126223	0.386425	0.000619277	S_37C.WT_39C
intron_MUQ1.C2_00260C_A-T_Intron1	MUQ1	C2_00260C_A	Ca22chr2A_C_albicans_SC5314:34716-34772	-	56	0.00492611	408	0.00242718	413	0.0014556	344	0.00995025	406	0.0119284	509	0.575758	26	0.00242718	0.0029363	0.00179039	0.0119284	0.199212	0.326099	0.0142858	0.00950125	WT_39C.WT_30C	WT_39C.WT_30C,S_37C.WT_30C	UP,UP
intron_MUQ1.C2_00260C_A-T_Intron1	MUQ1	C2_00260C_A	Ca22chr2A_C_albicans_SC5314:34716-34772	-	56	0.00492611	408	0.00242718	413	0.0014556	344	0.0136126	484	0.0124777	568	0.00768574	590	0.00242718	0.0029363	0.00179039	0.0124777	0.0112587	0.00314585	0.0255308	0.0100505	S_37C.WT_30C	WT_39C.WT_30C,S_37C.WT_30C	UP,UP
intron_MUQ1.C2_00260C_A-T_Intron1	MUQ1	C2_00260C_A	Ca22chr2A_C_albicans_SC5314:34716-34772	-	56	0.00995025	406	0.0119284	509	0.575758	26	0.0136126	484	0.0124777	568	0.00768574	590	0.0119284	0.199212	0.326099	0.0124777	0.0112587	0.00314585	0.887537	0.000549289	S_37C.WT_39C	WT_39C.WT_30C,S_37C.WT_30C	UP,UP
intron_MVB12.CR_04790W_A-T_Intron1	MVB12	CR_04790W_A	Ca22chrRA_C_albicans_SC5314:1037067-1037143	+	76	0	203	0.0287356	179	0.0188679	189	0.0161812	157	0.0133333	152	0.0222222	161	0.0188679	0.0158678	0.0146008	0.0161812	0.0172456	0.00453902	0.888225	-0.00268669	WT_39C.WT_30C
intron_MVB12.CR_04790W_A-T_Intron1	MVB12	CR_04790W_A	Ca22chrRA_C_albicans_SC5314:1037067-1037143	+	76	0	203	0.0287356	179	0.0188679	189	0.0151057	168	0.00617284	163	0.0282132	164	0.0188679	0.0158678	0.0146008	0.0151057	0.0164972	0.0110859	0.955629	-0.00376218	S_37C.WT_30C
intron_MVB12.CR_04790W_A-T_Intron1	MVB12	CR_04790W_A	Ca22chrRA_C_albicans_SC5314:1037067-1037143	+	76	0.0161812	157	0.0133333	152	0.0222222	161	0.0151057	168	0.00617284	163	0.0282132	164	0.0161812	0.0172456	0.00453902	0.0151057	0.0164972	0.0110859	0.92149	-0.00107549	S_37C.WT_39C
intron_MVD.C1_00070W_A-T_Intron1	MVD	C1_00070W_A	Ca22chr1A_C_albicans_SC5314:13816-13867	+	51	0.00827206	1097	0.00879462	975	0.0078637	769	0.0169492	810	0.0334807	818	0.0224543	979	0.00827206	0.00831012	0.000466628	0.0224543	0.0242947	0.00841806	0.0808826	0.0141822	WT_39C.WT_30C
intron_MVD.C1_00070W_A-T_Intron1	MVD	C1_00070W_A	Ca22chr1A_C_albicans_SC5314:13816-13867	+	51	0.00827206	1097	0.00879462	975	0.0078637	769	0.0102348	839	0.0139935	942	0.0162389	970	0.00827206	0.00831012	0.000466628	0.0139935	0.0134891	0.00303366	0.0945873	0.00572148	S_37C.WT_30C
intron_MVD.C1_00070W_A-T_Intron1	MVD	C1_00070W_A	Ca22chr1A_C_albicans_SC5314:13816-13867	+	51	0.0169492	810	0.0334807	818	0.0224543	979	0.0102348	839	0.0139935	942	0.0162389	970	0.0224543	0.0242947	0.00841806	0.0139935	0.0134891	0.00303366	0.145068	-0.00846077	S_37C.WT_39C
intron_NA.C1_00450C_A-T_Intron1	C1_00450C_A	C1_00450C_A	Ca22chr1A_C_albicans_SC5314:73091-73181	-	90	0.00534759	846	0.00949796	744	0.0069541	724	1	32	0.0254351	383	0.0194175	525	0.0069541	0.00726655	0.00209275	0.0254351	0.348284	0.56441	0.405161	0.018481	WT_39C.WT_30C
intron_NA.C1_00450C_A-T_Intron1	C1_00450C_A	C1_00450C_A	Ca22chr1A_C_albicans_SC5314:73091-73181	-	90	0.00534759	846	0.00949796	744	0.0069541	724	0.0261438	314	0.0228013	314	0.045977	364	0.0069541	0.00726655	0.00209275	0.0261438	0.0316407	0.0125276	0.0741175	0.0191897	S_37C.WT_30C
intron_NA.C1_00450C_A-T_Intron1	C1_00450C_A	C1_00450C_A	Ca22chr1A_C_albicans_SC5314:73091-73181	-	90	1	32	0.0254351	383	0.0194175	525	0.0261438	314	0.0228013	314	0.045977	364	0.0254351	0.348284	0.56441	0.0261438	0.0316407	0.0125276	0.433702	0.000708717	S_37C.WT_39C
intron_NA.C1_00970W_A-T_Intron1	C1_00970W_A	C1_00970W_A	Ca22chr1A_C_albicans_SC5314:198284-198351	+	67	0.0175439	58	0.0681818	47	0.0588235	36	0.0769231	42	0.0263158	39	0.183673	29	0.0588235	0.0481831	0.0269437	0.0769231	0.0956374	0.0803308	0.919649	0.0180995	WT_39C.WT_30C
intron_NA.C1_00970W_A-T_Intron1	C1_00970W_A	C1_00970W_A	Ca22chr1A_C_albicans_SC5314:198284-198351	+	67	0.0175439	58	0.0681818	47	0.0588235	36	0.0769231	35	0.0120482	42	0.075	43	0.0588235	0.0481831	0.0269437	0.075	0.0546571	0.0369129	0.819309	0.0161765	S_37C.WT_30C
intron_NA.C1_00970W_A-T_Intron1	C1_00970W_A	C1_00970W_A	Ca22chr1A_C_albicans_SC5314:198284-198351	+	67	0.0769231	42	0.0263158	39	0.183673	29	0.0769231	35	0.0120482	42	0.075	43	0.0769231	0.0956374	0.0803308	0.075	0.0546571	0.0369129	0.934127	-0.00192308	S_37C.WT_39C
intron_NA.C1_01610C_A-T_Intron1	C1_01610C_A	C1_01610C_A	Ca22chr1A_C_albicans_SC5314:325739-325917	-	178	0.0666667	8	0	15	0.117647	19	0.1	33	0.097561	45	0.0642202	58	NA	NA	NA	0.097561	0.0872604	0.0199906	1	NA	WT_39C.WT_30C
intron_NA.C1_01610C_A-T_Intron1	C1_01610C_A	C1_01610C_A	Ca22chr1A_C_albicans_SC5314:325739-325917	-	178	0.0666667	8	0	15	0.117647	19	0.238095	26	0.0638298	25	0.0952381	23	NA	NA	NA	0.0952381	0.132388	0.0928826	NA	NA	S_37C.WT_30C
intron_NA.C1_01610C_A-T_Intron1	C1_01610C_A	C1_01610C_A	Ca22chr1A_C_albicans_SC5314:325739-325917	-	178	0.1	33	0.097561	45	0.0642202	58	0.238095	26	0.0638298	25	0.0952381	23	0.097561	0.0872604	0.0199906	0.0952381	0.132388	0.0928826	1	-0.00232288	S_37C.WT_39C
intron_NA.C1_01930W_A-T_Intron1	C1_01930W_A	C1_01930W_A	Ca22chr1A_C_albicans_SC5314:400619-400905	+	286	0.145631	59	0.175439	67	0.155963	63	0.0444965	223	0.0535406	305	0.0338346	275	0.155963	0.159011	0.0151357	0.0444965	0.0439572	0.00986406	0.000836194	-0.111467	WT_39C.WT_30C	WT_39C.WT_30C,S_37C.WT_30C	DOWN,DOWN
intron_NA.C1_01930W_A-T_Intron1	C1_01930W_A	C1_01930W_A	Ca22chr1A_C_albicans_SC5314:400619-400905	+	286	0.145631	59	0.175439	67	0.155963	63	0.0669145	287	0.046549	326	0.0424448	307	0.155963	0.159011	0.0151357	0.046549	0.0519694	0.0131045	0.000831735	-0.109414	S_37C.WT_30C	WT_39C.WT_30C,S_37C.WT_30C	DOWN,DOWN
intron_NA.C1_01930W_A-T_Intron1	C1_01930W_A	C1_01930W_A	Ca22chr1A_C_albicans_SC5314:400619-400905	+	286	0.0444965	223	0.0535406	305	0.0338346	275	0.0669145	287	0.046549	326	0.0424448	307	0.0444965	0.0439572	0.00986406	0.046549	0.0519694	0.0131045	0.448543	0.00205247	S_37C.WT_39C	WT_39C.WT_30C,S_37C.WT_30C	DOWN,DOWN
intron_NA.C1_02060W_A-T_Intron1	C1_02060W_A	C1_02060W_A	Ca22chr1A_C_albicans_SC5314:426012-426376	+	364	0.0315789	441	0.0708117	310	0.0600293	362	0.0997877	259	0.136	355	0.083926	381	0.0600293	0.05414	0.0202686	0.0997877	0.106571	0.0266915	0.0577308	0.0397584	WT_39C.WT_30C
intron_NA.C1_02060W_A-T_Intron1	C1_02060W_A	C1_02060W_A	Ca22chr1A_C_albicans_SC5314:426012-426376	+	364	0.0315789	441	0.0708117	310	0.0600293	362	0.0584307	317	0.0623053	341	0.0897227	334	0.0600293	0.05414	0.0202686	0.0623053	0.0701529	0.0170583	0.355813	0.00227602	S_37C.WT_30C
intron_NA.C1_02060W_A-T_Intron1	C1_02060W_A	C1_02060W_A	Ca22chr1A_C_albicans_SC5314:426012-426376	+	364	0.0997877	259	0.136	355	0.083926	381	0.0584307	317	0.0623053	341	0.0897227	334	0.0997877	0.106571	0.0266915	0.0623053	0.0701529	0.0170583	0.129648	-0.0374824	S_37C.WT_39C
intron_NA.C1_02330C_A-T_Intron1	C1_02330C_A	C1_02330C_A	Ca22chr1A_C_albicans_SC5314:487714-488177	-	463	0.00449711	7036	0.00285237	5098	0.0020381	5654	0.00598314	3699	0.00537164	4024	0.00626924	4414	0.00285236	0.00312919	0.00125266	0.00598314	0.00587467	0.000458521	0.0494819	0.00313077	WT_39C.WT_30C	WT_39C.WT_30C	UP
intron_NA.C1_02330C_A-T_Intron1	C1_02330C_A	C1_02330C_A	Ca22chr1A_C_albicans_SC5314:487714-488177	-	463	0.00449711	7036	0.00285237	5098	0.0020381	5654	0.00403735	3979	0.00636492	4269	0.0073134	4683	0.00285236	0.00312919	0.00125266	0.00636492	0.00590522	0.00168571	0.0894316	0.00351256	S_37C.WT_30C	WT_39C.WT_30C	UP
intron_NA.C1_02330C_A-T_Intron1	C1_02330C_A	C1_02330C_A	Ca22chr1A_C_albicans_SC5314:487714-488177	-	463	0.00598314	3699	0.00537164	4024	0.00626924	4414	0.00403735	3979	0.00636492	4269	0.0073134	4683	0.00598314	0.00587467	0.000458521	0.00636492	0.00590522	0.00168571	0.978269	0.000381784	S_37C.WT_39C	WT_39C.WT_30C	UP
intron_NA.C1_02770W_A-T_Intron1	C1_02770W_A	C1_02770W_A	Ca22chr1A_C_albicans_SC5314:581353-581458	+	105	0.0556186	465	0.0483384	347	0.0546022	338	0.0371429	726	0.0220197	673	0.0394022	765	0.0546022	0.0528531	0.00394272	0.0371429	0.0328549	0.0094513	0.0510101	-0.0174593	WT_39C.WT_30C
intron_NA.C1_02770W_A-T_Intron1	C1_02770W_A	C1_02770W_A	Ca22chr1A_C_albicans_SC5314:581353-581458	+	105	0.0556186	465	0.0483384	347	0.0546022	338	0.0431894	628	0.0354413	745	0.0484713	703	0.0546022	0.0528531	0.00394272	0.0431894	0.0423673	0.00655379	0.0906897	-0.0114128	S_37C.WT_30C
intron_NA.C1_02770W_A-T_Intron1	C1_02770W_A	C1_02770W_A	Ca22chr1A_C_albicans_SC5314:581353-581458	+	105	0.0371429	726	0.0220197	673	0.0394022	765	0.0431894	628	0.0354413	745	0.0484713	703	0.0371429	0.0328549	0.0094513	0.0431894	0.0423673	0.00655379	0.233568	0.00604651	S_37C.WT_39C
intron_NA.C1_03100W_A-T_Intron1	C1_03100W_A	C1_03100W_A	Ca22chr1A_C_albicans_SC5314:645118-645311	+	193	0	69	0.0204082	50	0.0212766	48	0	80	0.00507614	99	0	76	0.0204082	0.0138949	0.0120412	0	0.00169205	0.00293071	0.216865	-0.0204082	WT_39C.WT_30C
intron_NA.C1_03100W_A-T_Intron1	C1_03100W_A	C1_03100W_A	Ca22chr1A_C_albicans_SC5314:645118-645311	+	193	0	69	0.0204082	50	0.0212766	48	0	77	0	69	0	84	0.0204082	0.0138949	0.0120412	0	0	0	1	-0.0204082	S_37C.WT_30C
intron_NA.C1_03100W_A-T_Intron1	C1_03100W_A	C1_03100W_A	Ca22chr1A_C_albicans_SC5314:645118-645311	+	193	0	80	0.00507614	99	0	76	0	77	0	69	0	84	0	0.00169205	0.00293071	0	0	0	1	0	S_37C.WT_39C
intron_NA.C1_03150C_A-T_Intron1	C1_03150C_A	C1_03150C_A	Ca22chr1A_C_albicans_SC5314:657075-657165	-	90	0.037037	154	0.135593	134	0.103448	96	0.141104	93	0.180328	108	0.179039	135	0.103448	0.0920262	0.0502611	0.179039	0.166824	0.0222831	0.107383	0.075591	WT_39C.WT_30C
intron_NA.C1_03150C_A-T_Intron1	C1_03150C_A	C1_03150C_A	Ca22chr1A_C_albicans_SC5314:657075-657165	-	90	0.037037	154	0.135593	134	0.103448	96	0.101695	65	0.0697674	69	0.16129	54	0.103448	0.0920262	0.0502611	0.101695	0.110918	0.0464532	0.657686	-0.00175338	S_37C.WT_30C
intron_NA.C1_03150C_A-T_Intron1	C1_03150C_A	C1_03150C_A	Ca22chr1A_C_albicans_SC5314:657075-657165	-	90	0.141104	93	0.180328	108	0.179039	135	0.101695	65	0.0697674	69	0.16129	54	0.179039	0.166824	0.0222831	0.101695	0.110918	0.0464532	0.160793	-0.0773444	S_37C.WT_39C
intron_NA.C1_03270W_A-T_Intron1	C1_03270W_A	C1_03270W_A	Ca22chr1A_C_albicans_SC5314:683927-684001	+	74	0.0424242	86	0.121951	69	0.0833333	52	0.137255	87	0.0862069	63	0.0833333	39	0.0833333	0.0825696	0.039769	0.0862069	0.102265	0.0303361	0.535125	0.00287357	WT_39C.WT_30C
intron_NA.C1_03270W_A-T_Intron1	C1_03270W_A	C1_03270W_A	Ca22chr1A_C_albicans_SC5314:683927-684001	+	74	0.0424242	86	0.121951	69	0.0833333	52	0	32	1	3	0.692308	11	0.0833333	0.0825696	0.039769	NA	NA	NA	1	NA	S_37C.WT_30C
intron_NA.C1_03270W_A-T_Intron1	C1_03270W_A	C1_03270W_A	Ca22chr1A_C_albicans_SC5314:683927-684001	+	74	0.137255	87	0.0862069	63	0.0833333	39	0	32	1	3	0.692308	11	0.0862069	0.102265	0.0303361	NA	NA	NA	1	NA	S_37C.WT_39C
intron_NA.C1_03620C_A-T_Intron1	C1_03620C_A	C1_03620C_A	Ca22chr1A_C_albicans_SC5314:751648-751977	-	329	0.0655962	2721	0.0687285	2177	0.0622053	2365	0.282189	1195	0.296073	1287	0.298959	1310	0.0655962	0.06551	0.00326249	0.296073	0.292407	0.00896586	0.000124262	0.230476	WT_39C.WT_30C	WT_39C.WT_30C,S_37C.WT_30C,S_37C.WT_39C	UP,UP,DOWN
intron_NA.C1_03620C_A-T_Intron1	C1_03620C_A	C1_03620C_A	Ca22chr1A_C_albicans_SC5314:751648-751977	-	329	0.0655962	2721	0.0687285	2177	0.0622053	2365	0.20291	1488	0.182398	1760	0.211572	1738	0.0655962	0.06551	0.00326249	0.20291	0.19896	0.0149825	0.00297316	0.137314	S_37C.WT_30C	WT_39C.WT_30C,S_37C.WT_30C,S_37C.WT_39C	UP,UP,DOWN
intron_NA.C1_03620C_A-T_Intron1	C1_03620C_A	C1_03620C_A	Ca22chr1A_C_albicans_SC5314:751648-751977	-	329	0.282189	1195	0.296073	1287	0.298959	1310	0.20291	1488	0.182398	1760	0.211572	1738	0.296073	0.292407	0.00896586	0.20291	0.19896	0.0149825	0.0018604	-0.0931622	S_37C.WT_39C	WT_39C.WT_30C,S_37C.WT_30C,S_37C.WT_39C	UP,UP,DOWN
intron_NA.C1_04430C_A-T_Intron1	C1_04430C_A	C1_04430C_A	Ca22chr1A_C_albicans_SC5314:917161-917226	-	65	0.0171821	148	0.0458716	114	0.0228311	112	0.0150754	101	0.00395257	127	0.00649351	155	0.022831	0.0286282	0.0151979	0.00649351	0.00850715	0.0058284	0.136466	-0.0163375	WT_39C.WT_30C
intron_NA.C1_04430C_A-T_Intron1	C1_04430C_A	C1_04430C_A	Ca22chr1A_C_albicans_SC5314:917161-917226	-	65	0.0171821	148	0.0458716	114	0.0228311	112	0.0136054	149	0.0254237	121	0.0136986	111	0.022831	0.0286282	0.0151979	0.0136986	0.0175759	0.00679655	0.339757	-0.00913242	S_37C.WT_30C
intron_NA.C1_04430C_A-T_Intron1	C1_04430C_A	C1_04430C_A	Ca22chr1A_C_albicans_SC5314:917161-917226	-	65	0.0150754	101	0.00395257	127	0.00649351	155	0.0136054	149	0.0254237	121	0.0136986	111	0.00649351	0.00850715	0.0058284	0.0136986	0.0175759	0.00679655	0.155891	0.00720512	S_37C.WT_39C
intron_NA.C1_05180C_A-T_Intron1	C1_05180C_A	C1_05180C_A	Ca22chr1A_C_albicans_SC5314:1097347-1097500	-	153	0.000923361	542	0.0037831	398	0.00239234	419	0.0021978	228	0.018018	226	0.02	306	0.00239234	0.00236627	0.00143005	0.018018	0.0134053	0.00975641	0.186793	0.0156257	WT_39C.WT_30C
intron_NA.C1_05180C_A-T_Intron1	C1_05180C_A	C1_05180C_A	Ca22chr1A_C_albicans_SC5314:1097347-1097500	-	153	0.000923361	542	0.0037831	398	0.00239234	419	0.00740741	136	0.0103627	195	0	250	0.00239234	0.00236627	0.00143005	0.00740741	0.00592337	0.00533836	0.368347	0.00501506	S_37C.WT_30C
intron_NA.C1_05180C_A-T_Intron1	C1_05180C_A	C1_05180C_A	Ca22chr1A_C_albicans_SC5314:1097347-1097500	-	153	0.0021978	228	0.018018	226	0.02	306	0.00740741	136	0.0103627	195	0	250	0.018018	0.0134053	0.00975641	0.00740741	0.00592337	0.00533836	0.325718	-0.0106106	S_37C.WT_39C
intron_NA.C1_05190C_A-T_Intron1	C1_05190C_A	C1_05190C_A	Ca22chr1A_C_albicans_SC5314:1098449-1098551	-	102	0.00500835	1204	0.0182482	837	0.00745898	1013	0.0125614	927	0.0172414	885	0.0150451	1012	0.00745898	0.0102385	0.00704398	0.0150451	0.0149493	0.00234144	0.368313	0.00758616	WT_39C.WT_30C
intron_NA.C1_05190C_A-T_Intron1	C1_05190C_A	C1_05190C_A	Ca22chr1A_C_albicans_SC5314:1098449-1098551	-	102	0.00500835	1204	0.0182482	837	0.00745898	1013	0.0125174	728	0.0197368	775	0.0117212	820	0.00745898	0.0102385	0.00704398	0.0125174	0.0146585	0.00441599	0.418343	0.00505841	S_37C.WT_30C
intron_NA.C1_05190C_A-T_Intron1	C1_05190C_A	C1_05190C_A	Ca22chr1A_C_albicans_SC5314:1098449-1098551	-	102	0.0125614	927	0.0172414	885	0.0150451	1012	0.0125174	728	0.0197368	775	0.0117212	820	0.0150451	0.0149493	0.00234144	0.0125174	0.0146585	0.00441599	0.925994	-0.00252775	S_37C.WT_39C
intron_NA.C1_05720W_A-T_Intron1	C1_05720W_A	C1_05720W_A	Ca22chr1A_C_albicans_SC5314:1195178-1195766	+	588	0.00666992	3094	0.0142357	2173	0.00869963	2203	0.0447368	1985	0.0358839	1963	0.0502793	2256	0.00869963	0.00986842	0.00391597	0.0447368	0.0436334	0.00726088	0.00533244	0.0360372	WT_39C.WT_30C	WT_39C.WT_30C,S_37C.WT_30C	UP,UP
intron_NA.C1_05720W_A-T_Intron1	C1_05720W_A	C1_05720W_A	Ca22chr1A_C_albicans_SC5314:1195178-1195766	+	588	0.00666992	3094	0.0142357	2173	0.00869963	2203	0.0357381	2333	0.0375522	2238	0.0364355	2361	0.00869963	0.00986842	0.00391597	0.0364355	0.0365752	0.000915084	0.00508477	0.0277358	S_37C.WT_30C	WT_39C.WT_30C,S_37C.WT_30C	UP,UP
intron_NA.C1_05720W_A-T_Intron1	C1_05720W_A	C1_05720W_A	Ca22chr1A_C_albicans_SC5314:1195178-1195766	+	588	0.0447368	1985	0.0358839	1963	0.0502793	2256	0.0357381	2333	0.0375522	2238	0.0364355	2361	0.0447368	0.0436334	0.00726088	0.0364355	0.0365752	0.000915084	0.232953	-0.00830137	S_37C.WT_39C	WT_39C.WT_30C,S_37C.WT_30C	UP,UP
intron_NA.C1_05720W_A-T_Intron2	C1_05720W_A	C1_05720W_A	Ca22chr1A_C_albicans_SC5314:1195857-1196081	+	224	0.00176783	9350	0.0031769	6947	0.00364964	6875	0.0113557	5789	0.0109982	6067	0.00996678	7600	0.00317689	0.00286479	0.000978959	0.0109982	0.0107735	0.00072119	0.000554086	0.00782127	WT_39C.WT_30C	WT_39C.WT_30C,S_37C.WT_30C	UP,UP
intron_NA.C1_05720W_A-T_Intron2	C1_05720W_A	C1_05720W_A	Ca22chr1A_C_albicans_SC5314:1195857-1196081	+	224	0.00176783	9350	0.0031769	6947	0.00364964	6875	0.00916116	6334	0.0098201	6427	0.00923852	7210	0.00317689	0.00286479	0.000978959	0.00923852	0.00940659	0.000360188	0.00344499	0.00606163	S_37C.WT_30C	WT_39C.WT_30C,S_37C.WT_30C	UP,UP
intron_NA.C1_05720W_A-T_Intron2	C1_05720W_A	C1_05720W_A	Ca22chr1A_C_albicans_SC5314:1195857-1196081	+	224	0.0113557	5789	0.0109982	6067	0.00996678	7600	0.00916116	6334	0.0098201	6427	0.00923852	7210	0.0109982	0.0107735	0.00072119	0.00923852	0.00940659	0.000360188	0.0622014	-0.00175965	S_37C.WT_39C	WT_39C.WT_30C,S_37C.WT_30C	UP,UP
intron_NA.C1_06050C_A-T_Intron1	C1_06050C_A	C1_06050C_A	Ca22chr1A_C_albicans_SC5314:1271526-1271631	-	105	0.00292398	1029	0.00768693	721	0.0083709	783	0.00968992	521	0.00635593	475	0.00607903	662	0.00768693	0.00632727	0.00296711	0.00635593	0.00737496	0.00200959	0.64267	-0.001331	WT_39C.WT_30C
intron_NA.C1_06050C_A-T_Intron1	C1_06050C_A	C1_06050C_A	Ca22chr1A_C_albicans_SC5314:1271526-1271631	-	105	0.00292398	1029	0.00768693	721	0.0083709	783	0.00787402	384	0.004662	431	0.00728408	484	0.00768693	0.00632727	0.00296711	0.00728408	0.0066067	0.00170979	0.89605	-0.000402853	S_37C.WT_30C
intron_NA.C1_06050C_A-T_Intron1	C1_06050C_A	C1_06050C_A	Ca22chr1A_C_albicans_SC5314:1271526-1271631	-	105	0.00968992	521	0.00635593	475	0.00607903	662	0.00787402	384	0.004662	431	0.00728408	484	0.00635593	0.00737496	0.00200959	0.00728408	0.0066067	0.00170979	0.641191	0.000928147	S_37C.WT_39C
intron_NA.C1_06470W_A-T_Intron1	C1_06470W_A	C1_06470W_A	Ca22chr1A_C_albicans_SC5314:1377817-1378048	+	231	0.00111912	8051	0.000716076	5590	0.0013898	6845	0.0184221	4008	0.0133394	4444	0.0114338	4423	0.00111912	0.001075	0.000339024	0.0133394	0.0143984	0.00361249	0.0228295	0.0122203	WT_39C.WT_30C	WT_39C.WT_30C,S_37C.WT_30C	UP,UP
intron_NA.C1_06470W_A-T_Intron1	C1_06470W_A	C1_06470W_A	Ca22chr1A_C_albicans_SC5314:1377817-1378048	+	231	0.00111912	8051	0.000716076	5590	0.0013898	6845	0.00763048	4952	0.00640439	5500	0.00914441	5573	0.00111912	0.001075	0.000339024	0.00763048	0.00772643	0.00137253	0.0103959	0.00651136	S_37C.WT_30C	WT_39C.WT_30C,S_37C.WT_30C	UP,UP
intron_NA.C1_06470W_A-T_Intron1	C1_06470W_A	C1_06470W_A	Ca22chr1A_C_albicans_SC5314:1377817-1378048	+	231	0.0184221	4008	0.0133394	4444	0.0114338	4423	0.00763048	4952	0.00640439	5500	0.00914441	5573	0.0133394	0.0143984	0.00361249	0.00763048	0.00772643	0.00137253	0.0707382	-0.00570893	S_37C.WT_39C	WT_39C.WT_30C,S_37C.WT_30C	UP,UP
intron_NA.C1_06480C_A-T_Intron1	C1_06480C_A	C1_06480C_A	Ca22chr1A_C_albicans_SC5314:1379118-1379199	-	81	0.0043956	457	0.00473934	318	0.00609756	330	0.00223714	224	0.0143149	248	0.00529101	285	0.00473934	0.0050775	0.000899961	0.005291	0.00728102	0.00628	0.606432	0.000551669	WT_39C.WT_30C
intron_NA.C1_06480C_A-T_Intron1	C1_06480C_A	C1_06480C_A	Ca22chr1A_C_albicans_SC5314:1379118-1379199	-	81	0.0043956	457	0.00473934	318	0.00609756	330	0	223	0.0102041	297	0.012844	276	0.00473934	0.0050775	0.000899961	0.0102041	0.00768271	0.00678309	0.575362	0.00546475	S_37C.WT_30C
intron_NA.C1_06480C_A-T_Intron1	C1_06480C_A	C1_06480C_A	Ca22chr1A_C_albicans_SC5314:1379118-1379199	-	81	0.00223714	224	0.0143149	248	0.00529101	285	0	223	0.0102041	297	0.012844	276	0.005291	0.00728102	0.00628	0.0102041	0.00768271	0.00678309	0.943638	0.00491308	S_37C.WT_39C
intron_NA.C1_06890C_A-T_Intron1	C1_06890C_A	C1_06890C_A	Ca22chr1A_C_albicans_SC5314:1468796-1469238	-	442	0.00114756	12650	0.00214091	10298	0.00184281	10873	0.00893271	8697	0.0128662	8817	0.00979402	10001	0.00184281	0.00171043	0.000509735	0.00979402	0.010531	0.00206769	0.01374	0.00795121	WT_39C.WT_30C	WT_39C.WT_30C,S_37C.WT_30C	UP,UP
intron_NA.C1_06890C_A-T_Intron1	C1_06890C_A	C1_06890C_A	Ca22chr1A_C_albicans_SC5314:1468796-1469238	-	442	0.00114756	12650	0.00214091	10298	0.00184281	10873	0.0081716	8883	0.00648117	9007	0.00990818	9734	0.00184281	0.00171043	0.000509735	0.0081716	0.00818699	0.00171356	0.0162041	0.0063288	S_37C.WT_30C	WT_39C.WT_30C,S_37C.WT_30C	UP,UP
intron_NA.C1_06890C_A-T_Intron1	C1_06890C_A	C1_06890C_A	Ca22chr1A_C_albicans_SC5314:1468796-1469238	-	442	0.00893271	8697	0.0128662	8817	0.00979402	10001	0.0081716	8883	0.00648117	9007	0.00990818	9734	0.00979402	0.010531	0.00206769	0.0081716	0.00818699	0.00171356	0.207512	-0.00162242	S_37C.WT_39C	WT_39C.WT_30C,S_37C.WT_30C	UP,UP
intron_NA.C1_07060C_A-T_Intron1	C1_07060C_A	C1_07060C_A	Ca22chr1A_C_albicans_SC5314:1508048-1508255	-	207	0.0200211	484	0.0299728	378	0.0194175	420	0.026738	384	0.0171306	475	0.022439	524	0.0200211	0.0231371	0.00592753	0.022439	0.0221025	0.0048125	0.826433	0.00241795	WT_39C.WT_30C
intron_NA.C1_07060C_A-T_Intron1	C1_07060C_A	C1_07060C_A	Ca22chr1A_C_albicans_SC5314:1508048-1508255	-	207	0.0200211	484	0.0299728	378	0.0194175	420	0.00977199	465	0.023301	527	0.0206897	518	0.0200211	0.0231371	0.00592753	0.0206897	0.0179209	0.00717691	0.388523	0.00066858	S_37C.WT_30C
intron_NA.C1_07060C_A-T_Intron1	C1_07060C_A	C1_07060C_A	Ca22chr1A_C_albicans_SC5314:1508048-1508255	-	207	0.026738	384	0.0171306	475	0.022439	524	0.00977199	465	0.023301	527	0.0206897	518	0.022439	0.0221025	0.0048125	0.0206897	0.0179209	0.00717691	0.455383	-0.00174937	S_37C.WT_39C
intron_NA.C1_07340W_A-T_Intron1	C1_07340W_A	C1_07340W_A	Ca22chr1A_C_albicans_SC5314:1581170-1581240	+	70	0.0044843	112	0	59	0	43	0.0208333	49	0.0506329	83	0.0327869	63	0	0.00149477	0.00258901	0.0327869	0.034751	0.0149966	0.0577375	0.0327869	WT_39C.WT_30C
intron_NA.C1_07340W_A-T_Intron1	C1_07340W_A	C1_07340W_A	Ca22chr1A_C_albicans_SC5314:1581170-1581240	+	70	0.0044843	112	0	59	0	43	0.025641	80	0	89	0.00900901	56	0	0.00149477	0.00258901	0.00900901	0.01155	0.013008	0.311348	0.00900901	S_37C.WT_30C
intron_NA.C1_07340W_A-T_Intron1	C1_07340W_A	C1_07340W_A	Ca22chr1A_C_albicans_SC5314:1581170-1581240	+	70	0.0208333	49	0.0506329	83	0.0327869	63	0.025641	80	0	89	0.00900901	56	0.0327869	0.034751	0.0149966	0.00900901	0.01155	0.013008	0.114353	-0.0237779	S_37C.WT_39C
intron_NA.C1_08710W_A-T_Intron1	C1_08710W_A	C1_08710W_A	Ca22chr1A_C_albicans_SC5314:1901493-1901555	+	62	0	54	0.1	33	0.0222222	46	0.0442478	59	0.0107527	47	0.0387597	67	0.0222222	0.0407407	0.0525091	0.0387597	0.0312534	0.0179649	0.790321	0.0165375	WT_39C.WT_30C
intron_NA.C1_08710W_A-T_Intron1	C1_08710W_A	C1_08710W_A	Ca22chr1A_C_albicans_SC5314:1901493-1901555	+	62	0	54	0.1	33	0.0222222	46	0.0105263	48	0.00952381	53	0	32	0.0222222	0.0407407	0.0525091	0.00952381	0.00668338	0.00580964	0.377948	-0.0126984	S_37C.WT_30C
intron_NA.C1_08710W_A-T_Intron1	C1_08710W_A	C1_08710W_A	Ca22chr1A_C_albicans_SC5314:1901493-1901555	+	62	0.0442478	59	0.0107527	47	0.0387597	67	0.0105263	48	0.00952381	53	0	32	0.0387597	0.0312534	0.0179649	0.00952381	0.00668338	0.00580964	0.130886	-0.0292359	S_37C.WT_39C
intron_NA.C1_08830C_A-T_Intron1	C1_08830C_A	C1_08830C_A	Ca22chr1A_C_albicans_SC5314:1922113-1922179	-	66	NA	NA	NA	NA	NA	NA	1	1	1	1	1	1	NA	NA	NA	NA	NA	NA	NA	NA	WT_39C.WT_30C
intron_NA.C1_08830C_A-T_Intron1	C1_08830C_A	C1_08830C_A	Ca22chr1A_C_albicans_SC5314:1922113-1922179	-	66	NA	NA	NA	NA	NA	NA	1	1	NA	NA	1	1	NA	NA	NA	NA	NA	NA	NA	NA	S_37C.WT_30C
intron_NA.C1_08830C_A-T_Intron1	C1_08830C_A	C1_08830C_A	Ca22chr1A_C_albicans_SC5314:1922113-1922179	-	66	1	1	1	1	1	1	1	1	NA	NA	1	1	NA	NA	NA	NA	NA	NA	NA	NA	S_37C.WT_39C
intron_NA.C1_08830C_A-T_Intron2	C1_08830C_A	C1_08830C_A	Ca22chr1A_C_albicans_SC5314:1922238-1922309	-	71	NA	NA	NA	NA	NA	NA	NA	NA	1	2	NA	NA	NA	NA	NA	NA	NA	NA	NA	NA	WT_39C.WT_30C
intron_NA.C1_08830C_A-T_Intron2	C1_08830C_A	C1_08830C_A	Ca22chr1A_C_albicans_SC5314:1922238-1922309	-	71	NA	NA	NA	NA	NA	NA	NA	NA	NA	NA	NA	NA	NA	NA	NA	NA	NA	NA	NA	NA	S_37C.WT_30C
intron_NA.C1_08830C_A-T_Intron2	C1_08830C_A	C1_08830C_A	Ca22chr1A_C_albicans_SC5314:1922238-1922309	-	71	NA	NA	1	2	NA	NA	NA	NA	NA	NA	NA	NA	NA	NA	NA	NA	NA	NA	NA	NA	S_37C.WT_39C
intron_NA.C1_09650W_A-T_Intron1	C1_09650W_A	C1_09650W_A	Ca22chr1A_C_albicans_SC5314:2124277-2124343	+	66	0.0766284	281	0.0791075	266	0.0807453	261	0.169811	310	0.169381	359	0.159664	276	0.0791075	0.0788271	0.00207277	0.169381	0.166285	0.00573848	0.000451972	0.0902736	WT_39C.WT_30C	WT_39C.WT_30C,S_37C.WT_30C	UP,UP
intron_NA.C1_09650W_A-T_Intron1	C1_09650W_A	C1_09650W_A	Ca22chr1A_C_albicans_SC5314:2124277-2124343	+	66	0.0766284	281	0.0791075	266	0.0807453	261	0.150413	348	0.162205	369	0.124774	311	0.0791075	0.0788271	0.00207277	0.150413	0.145797	0.0191375	0.0250282	0.0713057	S_37C.WT_30C	WT_39C.WT_30C,S_37C.WT_30C	UP,UP
intron_NA.C1_09650W_A-T_Intron1	C1_09650W_A	C1_09650W_A	Ca22chr1A_C_albicans_SC5314:2124277-2124343	+	66	0.169811	310	0.169381	359	0.159664	276	0.150413	348	0.162205	369	0.124774	311	0.169381	0.166285	0.00573848	0.150413	0.145797	0.0191375	0.198254	-0.0189679	S_37C.WT_39C	WT_39C.WT_30C,S_37C.WT_30C	UP,UP
intron_NA.C1_10680C_A-T_Intron1	C1_10680C_A	C1_10680C_A	Ca22chr1A_C_albicans_SC5314:2373267-2373358	-	91	0.00436681	115	0	81	0	92	0.00877193	115	0.00507614	198	0.00401606	125	0	0.0014556	0.00252118	0.00507614	0.00595471	0.00249669	0.0930498	0.00507614	WT_39C.WT_30C
intron_NA.C1_10680C_A-T_Intron1	C1_10680C_A	C1_10680C_A	Ca22chr1A_C_albicans_SC5314:2373267-2373358	-	91	0.00436681	115	0	81	0	92	0.00568182	177	0.00332226	151	0	147	0	0.0014556	0.00252118	0.00332226	0.00300136	0.00285447	0.521375	0.00332226	S_37C.WT_30C
intron_NA.C1_10680C_A-T_Intron1	C1_10680C_A	C1_10680C_A	Ca22chr1A_C_albicans_SC5314:2373267-2373358	-	91	0.00877193	115	0.00507614	198	0.00401606	125	0.00568182	177	0.00332226	151	0	147	0.00507614	0.00595471	0.00249669	0.00332226	0.00300136	0.00285447	0.24985	-0.00175388	S_37C.WT_39C
intron_NA.C1_10750C_A-T_Intron1	C1_10750C_A	C1_10750C_A	Ca22chr1A_C_albicans_SC5314:2386451-2386524	-	73	NA	0	1	3	1	4	1	5	1	3	1	1	NA	NA	NA	NA	NA	NA	NA	NA	WT_39C.WT_30C
intron_NA.C1_10750C_A-T_Intron1	C1_10750C_A	C1_10750C_A	Ca22chr1A_C_albicans_SC5314:2386451-2386524	-	73	NA	0	1	3	1	4	1	2	1	6	1	9	NA	NA	NA	NA	NA	NA	NA	NA	S_37C.WT_30C
intron_NA.C1_10750C_A-T_Intron1	C1_10750C_A	C1_10750C_A	Ca22chr1A_C_albicans_SC5314:2386451-2386524	-	73	1	5	1	3	1	1	1	2	1	6	1	9	NA	NA	NA	NA	NA	NA	NA	NA	S_37C.WT_39C
intron_NA.C1_10960W_A-T_Intron1	C1_10960W_A	C1_10960W_A	Ca22chr1A_C_albicans_SC5314:2418439-2418509	+	70	0.00877193	115	0.0230415	111	0.00383142	131	0.0382514	190	0.0200573	178	0.0446194	199	0.00877193	0.0118816	0.00997542	0.0382514	0.0343094	0.0127467	0.0780728	0.0294794	WT_39C.WT_30C
intron_NA.C1_10960W_A-T_Intron1	C1_10960W_A	C1_10960W_A	Ca22chr1A_C_albicans_SC5314:2418439-2418509	+	70	0.00877193	115	0.0230415	111	0.00383142	131	0.0178571	171	0.0416667	175	0.0501475	178	0.00877193	0.0118816	0.00997542	0.0416667	0.0365571	0.0167406	0.108714	0.0328947	S_37C.WT_30C
intron_NA.C1_10960W_A-T_Intron1	C1_10960W_A	C1_10960W_A	Ca22chr1A_C_albicans_SC5314:2418439-2418509	+	70	0.0382514	190	0.0200573	178	0.0446194	199	0.0178571	171	0.0416667	175	0.0501475	178	0.0382514	0.0343094	0.0127467	0.0416667	0.0365571	0.0167406	0.862813	0.0034153	S_37C.WT_39C
intron_NA.C1_11050W_A-T_Intron1	C1_11050W_A	C1_11050W_A	Ca22chr1A_C_albicans_SC5314:2434611-2434693	+	82	1	16	1	4	1	5	1	10	1	26	1	28	NA	NA	NA	NA	NA	NA	NA	NA	WT_39C.WT_30C
intron_NA.C1_11050W_A-T_Intron1	C1_11050W_A	C1_11050W_A	Ca22chr1A_C_albicans_SC5314:2434611-2434693	+	82	1	16	1	4	1	5	1	5	1	9	1	12	NA	NA	NA	NA	NA	NA	NA	NA	S_37C.WT_30C
intron_NA.C1_11050W_A-T_Intron1	C1_11050W_A	C1_11050W_A	Ca22chr1A_C_albicans_SC5314:2434611-2434693	+	82	1	10	1	26	1	28	1	5	1	9	1	12	NA	NA	NA	NA	NA	NA	NA	NA	S_37C.WT_39C
intron_NA.C1_11320C_A-T_Intron1	C1_11320C_A	C1_11320C_A	Ca22chr1A_C_albicans_SC5314:2485315-2485397	-	82	0.00697799	938	0.00967982	678	0.00343643	730	0.0185185	55	0	42	0	55	0.00697799	0.00669808	0.0031311	0	0.00617284	0.0106917	0.941377	-0.00697799	WT_39C.WT_30C
intron_NA.C1_11320C_A-T_Intron1	C1_11320C_A	C1_11320C_A	Ca22chr1A_C_albicans_SC5314:2485315-2485397	-	82	0.00697799	938	0.00967982	678	0.00343643	730	0.0425532	49	0.0181818	28	0	38	0.00697799	0.00669808	0.0031311	0.0181818	0.020245	0.0213515	0.617316	0.0112038	S_37C.WT_30C
intron_NA.C1_11320C_A-T_Intron1	C1_11320C_A	C1_11320C_A	Ca22chr1A_C_albicans_SC5314:2485315-2485397	-	82	0.0185185	55	0	42	0	55	0.0425532	49	0.0181818	28	0	38	0	0.00617284	0.0106917	0.0181818	0.020245	0.0213515	0.605001	0.0181818	S_37C.WT_39C
intron_NA.C1_11570W_A-T_Intron1	C1_11570W_A	C1_11570W_A	Ca22chr1A_C_albicans_SC5314:2540472-2540552	+	80	0.111111	10	0.2	12	0	14	0.333333	22	0.0810811	20	0.166667	35	NA	NA	NA	0.166667	0.193694	0.12828	1	NA	WT_39C.WT_30C
intron_NA.C1_11570W_A-T_Intron1	C1_11570W_A	C1_11570W_A	Ca22chr1A_C_albicans_SC5314:2540472-2540552	+	80	0.111111	10	0.2	12	0	14	0	7	0.1	11	0.0434783	24	NA	NA	NA	NA	NA	NA	NA	NA	S_37C.WT_30C
intron_NA.C1_11570W_A-T_Intron1	C1_11570W_A	C1_11570W_A	Ca22chr1A_C_albicans_SC5314:2540472-2540552	+	80	0.333333	22	0.0810811	20	0.166667	35	0	7	0.1	11	0.0434783	24	0.166667	0.193694	0.12828	NA	NA	NA	1	NA	S_37C.WT_39C
intron_NA.C1_12150C_A-T_Intron1	C1_12150C_A	C1_12150C_A	Ca22chr1A_C_albicans_SC5314:2654672-2654741	-	69	0.0181818	56	0	22	0	26	0.213115	37	0.0909091	36	0.142857	44	0	0.00606061	0.0104973	0.142857	0.14896	0.061331	1	0.142857	WT_39C.WT_30C
intron_NA.C1_12150C_A-T_Intron1	C1_12150C_A	C1_12150C_A	Ca22chr1A_C_albicans_SC5314:2654672-2654741	-	69	0.0181818	56	0	22	0	26	0.207547	32	0.047619	33	0.130435	39	0	0.00606061	0.0104973	0.130435	0.128534	0.079981	1	0.130435	S_37C.WT_30C
intron_NA.C1_12150C_A-T_Intron1	C1_12150C_A	C1_12150C_A	Ca22chr1A_C_albicans_SC5314:2654672-2654741	-	69	0.213115	37	0.0909091	36	0.142857	44	0.207547	32	0.047619	33	0.130435	39	0.142857	0.14896	0.061331	0.130435	0.128534	0.079981	0.744402	-0.0124224	S_37C.WT_39C
intron_NA.C1_12480W_A-T_Intron1	C1_12480W_A	C1_12480W_A	Ca22chr1A_C_albicans_SC5314:2720942-2721028	+	86	0.0833333	78	0.137255	29	0.162162	43	0.333333	56	0.37037	37	0.220339	72	0.137255	0.127583	0.0402945	0.333333	0.308014	0.0781546	0.0568025	0.196078	WT_39C.WT_30C
intron_NA.C1_12480W_A-T_Intron1	C1_12480W_A	C1_12480W_A	Ca22chr1A_C_albicans_SC5314:2720942-2721028	+	86	0.0833333	78	0.137255	29	0.162162	43	0.196581	70	0.225806	57	0.292683	53	0.137255	0.127583	0.0402945	0.225806	0.238357	0.0492648	0.138203	0.0885516	S_37C.WT_30C
intron_NA.C1_12480W_A-T_Intron1	C1_12480W_A	C1_12480W_A	Ca22chr1A_C_albicans_SC5314:2720942-2721028	+	86	0.333333	56	0.37037	37	0.220339	72	0.196581	70	0.225806	57	0.292683	53	0.333333	0.308014	0.0781546	0.225806	0.238357	0.0492648	0.273512	-0.107527	S_37C.WT_39C
intron_NA.C1_12650C_A-T_Intron1	C1_12650C_A	C1_12650C_A	Ca22chr1A_C_albicans_SC5314:2759016-2759099	-	83	0	120	0.00793651	127	0.0251256	102	0	72	0.0212766	96	0	72	0.00793651	0.0110207	0.0128436	0	0.0070922	0.012284	0.721333	-0.00793651	WT_39C.WT_30C
intron_NA.C1_12650C_A-T_Intron1	C1_12650C_A	C1_12650C_A	Ca22chr1A_C_albicans_SC5314:2759016-2759099	-	83	0	120	0.00793651	127	0.0251256	102	0.0326087	95	0.00934579	108	0.0167598	91	0.00793651	0.0110207	0.0128436	0.0167598	0.0195714	0.0118836	0.445263	0.00882327	S_37C.WT_30C
intron_NA.C1_12650C_A-T_Intron1	C1_12650C_A	C1_12650C_A	Ca22chr1A_C_albicans_SC5314:2759016-2759099	-	83	0	72	0.0212766	96	0	72	0.0326087	95	0.00934579	108	0.0167598	91	0	0.0070922	0.012284	0.0167598	0.0195714	0.0118836	0.274732	0.0167598	S_37C.WT_39C
intron_NA.C1_12820C_A-T_Intron1	C1_12820C_A	C1_12820C_A	Ca22chr1A_C_albicans_SC5314:2791751-2792055	-	304	0.00938967	215	0.0463215	192	0.00505051	199	0.0741301	355	0.101124	343	0.0615165	371	0.00938967	0.0202539	0.0226792	0.0741301	0.0789234	0.020234	0.0293082	0.0647404	WT_39C.WT_30C	WT_39C.WT_30C	UP
intron_NA.C1_12820C_A-T_Intron1	C1_12820C_A	C1_12820C_A	Ca22chr1A_C_albicans_SC5314:2791751-2792055	-	304	0.00938967	215	0.0463215	192	0.00505051	199	0.0693431	293	0.0485762	313	0.122056	262	0.00938967	0.0202539	0.0226792	0.0693431	0.0799917	0.0378794	0.0936674	0.0599534	S_37C.WT_30C	WT_39C.WT_30C	UP
intron_NA.C1_12820C_A-T_Intron1	C1_12820C_A	C1_12820C_A	Ca22chr1A_C_albicans_SC5314:2791751-2792055	-	304	0.0741301	355	0.101124	343	0.0615165	371	0.0693431	293	0.0485762	313	0.122056	262	0.0741301	0.0789234	0.020234	0.0693431	0.0799917	0.0378794	0.968295	-0.00478704	S_37C.WT_39C	WT_39C.WT_30C	UP
intron_NA.C1_12920C_A-T_Intron1	C1_12920C_A	C1_12920C_A	Ca22chr1A_C_albicans_SC5314:2813127-2813210	-	83	0.00833333	121	0.0413223	126	0.0508475	124	0.0326797	79	0.034188	121	0.0177515	86	0.0413223	0.033501	0.0223101	0.0326797	0.0282064	0.0090856	0.731906	-0.00864257	WT_39C.WT_30C
intron_NA.C1_12920C_A-T_Intron1	C1_12920C_A	C1_12920C_A	Ca22chr1A_C_albicans_SC5314:2813127-2813210	-	83	0.00833333	121	0.0413223	126	0.0508475	124	0.00934579	108	0.00833333	121	0.0632911	84	0.0413223	0.033501	0.0223101	0.00934579	0.0269901	0.0314417	0.785937	-0.0319765	S_37C.WT_30C
intron_NA.C1_12920C_A-T_Intron1	C1_12920C_A	C1_12920C_A	Ca22chr1A_C_albicans_SC5314:2813127-2813210	-	83	0.0326797	79	0.034188	121	0.0177515	86	0.00934579	108	0.00833333	121	0.0632911	84	0.0326797	0.0282064	0.0090856	0.00934579	0.0269901	0.0314417	0.953778	-0.0233339	S_37C.WT_39C
intron_NA.C1_12920C_A-T_Intron2	C1_12920C_A	C1_12920C_A	Ca22chr1A_C_albicans_SC5314:2813247-2813337	-	90	0.411765	24	0.741935	27	0.212121	20	0.4	14	0.333333	14	0.1	22	0.411765	0.455274	0.267574	0.333333	0.277778	0.157527	NA	-0.0784314	WT_39C.WT_30C
intron_NA.C1_12920C_A-T_Intron2	C1_12920C_A	C1_12920C_A	Ca22chr1A_C_albicans_SC5314:2813247-2813337	-	90	0.411765	24	0.741935	27	0.212121	20	0.419355	22	0.0769231	7	0.647059	14	0.411765	0.455274	0.267574	NA	NA	NA	NA	NA	S_37C.WT_30C
intron_NA.C1_12920C_A-T_Intron2	C1_12920C_A	C1_12920C_A	Ca22chr1A_C_albicans_SC5314:2813247-2813337	-	90	0.4	14	0.333333	14	0.1	22	0.419355	22	0.0769231	7	0.647059	14	0.333333	0.277778	0.157527	NA	NA	NA	NA	NA	S_37C.WT_39C
intron_NA.C1_13260W_A-T_Intron1	C1_13260W_A	C1_13260W_A	Ca22chr1A_C_albicans_SC5314:2893335-2893442	+	107	0.0129577	899	1	46	0.0171429	801	0.0400867	480	0.0592965	527	0.048583	518	0.0171429	0.343367	0.568665	0.048583	0.0493221	0.00962621	0.464982	0.0314401	WT_39C.WT_30C
intron_NA.C1_13260W_A-T_Intron1	C1_13260W_A	C1_13260W_A	Ca22chr1A_C_albicans_SC5314:2893335-2893442	+	107	0.0129577	899	1	46	0.0171429	801	0.0343096	618	0.022942	758	0.0357995	651	0.0171429	0.343367	0.568665	0.0343096	0.031017	0.00703278	0.441834	0.0171668	S_37C.WT_30C
intron_NA.C1_13260W_A-T_Intron1	C1_13260W_A	C1_13260W_A	Ca22chr1A_C_albicans_SC5314:2893335-2893442	+	107	0.0400867	480	0.0592965	527	0.048583	518	0.0343096	618	0.022942	758	0.0357995	651	0.048583	0.0493221	0.00962621	0.0343096	0.031017	0.00703278	0.0618779	-0.0142734	S_37C.WT_39C
intron_NA.C1_13290W_A-T_Intron1	C1_13290W_A	C1_13290W_A	Ca22chr1A_C_albicans_SC5314:2896678-2896738	+	60	0	1	NA	NA	NA	NA	NA	NA	NA	NA	0	2	NA	NA	NA	NA	NA	NA	NA	NA	WT_39C.WT_30C
intron_NA.C1_13290W_A-T_Intron1	C1_13290W_A	C1_13290W_A	Ca22chr1A_C_albicans_SC5314:2896678-2896738	+	60	0	1	NA	NA	NA	NA	NA	NA	0	1	NA	NA	NA	NA	NA	NA	NA	NA	NA	NA	S_37C.WT_30C
intron_NA.C1_13290W_A-T_Intron1	C1_13290W_A	C1_13290W_A	Ca22chr1A_C_albicans_SC5314:2896678-2896738	+	60	NA	NA	NA	NA	0	2	NA	NA	0	1	NA	NA	NA	NA	NA	NA	NA	NA	NA	NA	S_37C.WT_39C
intron_NA.C1_13690C_A-T_Intron1	C1_13690C_A	C1_13690C_A	Ca22chr1A_C_albicans_SC5314:3009646-3009718	-	72	0.0112508	764	0.00730994	689	0.00946372	640	0.028522	595	0.029595	661	0.0295469	784	0.00946372	0.0093415	0.00197328	0.0295469	0.0292213	0.000606084	0.00162327	0.0200832	WT_39C.WT_30C	WT_39C.WT_30C,S_37C.WT_30C	UP,UP
intron_NA.C1_13690C_A-T_Intron1	C1_13690C_A	C1_13690C_A	Ca22chr1A_C_albicans_SC5314:3009646-3009718	-	72	0.0112508	764	0.00730994	689	0.00946372	640	0.0173516	557	0.0181818	616	0.0252649	629	0.00946372	0.0093415	0.00197328	0.0181818	0.0202661	0.00434892	0.0327738	0.0087181	S_37C.WT_30C	WT_39C.WT_30C,S_37C.WT_30C	UP,UP
intron_NA.C1_13690C_A-T_Intron1	C1_13690C_A	C1_13690C_A	Ca22chr1A_C_albicans_SC5314:3009646-3009718	-	72	0.028522	595	0.029595	661	0.0295469	784	0.0173516	557	0.0181818	616	0.0252649	629	0.0295469	0.0292213	0.000606084	0.0181818	0.0202661	0.00434892	0.0677587	-0.0113651	S_37C.WT_39C	WT_39C.WT_30C,S_37C.WT_30C	UP,UP
intron_NA.C1_14090W_A-T_Intron1	C1_14090W_A	C1_14090W_A	Ca22chr1A_C_albicans_SC5314:3104892-3104953	+	61	0.00200669	749	0.00265722	566	0.0032	627	0.00732443	1169	0.0104712	1158	0.00378215	1327	0.00265722	0.0026213	0.000597466	0.00732443	0.00719259	0.00334648	0.137648	0.00466721	WT_39C.WT_30C
intron_NA.C1_14090W_A-T_Intron1	C1_14090W_A	C1_14090W_A	Ca22chr1A_C_albicans_SC5314:3104892-3104953	+	61	0.00200669	749	0.00265722	566	0.0032	627	0.00175336	857	0.00729927	828	0.00935608	917	0.00265722	0.0026213	0.000597466	0.00729927	0.00613624	0.00393253	0.260201	0.00464205	S_37C.WT_30C
intron_NA.C1_14090W_A-T_Intron1	C1_14090W_A	C1_14090W_A	Ca22chr1A_C_albicans_SC5314:3104892-3104953	+	61	0.00732443	1169	0.0104712	1158	0.00378215	1327	0.00175336	857	0.00729927	828	0.00935608	917	0.00732443	0.00719259	0.00334648	0.00729927	0.00613624	0.00393253	0.741414	-2.5159e-05	S_37C.WT_39C
intron_NA.C2_00420W_A-T_Intron1	C2_00420W_A	C2_00420W_A	Ca22chr2A_C_albicans_SC5314:63271-63346	+	75	0.0885714	381	0.112263	322	0.11811	284	0.276836	226	0.26615	245	0.250689	227	0.112263	0.106315	0.0156418	0.26615	0.264558	0.0131462	0.000213286	0.153887	WT_39C.WT_30C	WT_39C.WT_30C,S_37C.WT_30C,S_37C.WT_39C	UP,UP,DOWN
intron_NA.C2_00420W_A-T_Intron1	C2_00420W_A	C2_00420W_A	Ca22chr2A_C_albicans_SC5314:63271-63346	+	75	0.0885714	381	0.112263	322	0.11811	284	0.174157	209	0.210191	190	0.222535	217	0.112263	0.106315	0.0156418	0.210191	0.202295	0.0251371	0.0082757	0.0979286	S_37C.WT_30C	WT_39C.WT_30C,S_37C.WT_30C,S_37C.WT_39C	UP,UP,DOWN
intron_NA.C2_00420W_A-T_Intron1	C2_00420W_A	C2_00420W_A	Ca22chr2A_C_albicans_SC5314:63271-63346	+	75	0.276836	226	0.26615	245	0.250689	227	0.174157	209	0.210191	190	0.222535	217	0.26615	0.264558	0.0131462	0.210191	0.202295	0.0251371	0.0316365	-0.0559588	S_37C.WT_39C	WT_39C.WT_30C,S_37C.WT_30C,S_37C.WT_39C	UP,UP,DOWN
intron_NA.C2_00730C_A-T_Intron1	C2_00730C_A	C2_00730C_A	Ca22chr2A_C_albicans_SC5314:126552-126765	-	213	0.0114943	44	0.0980392	28	0	10	0.0163934	31	0.0410959	38	0.0208333	49	NA	NA	NA	0.0208333	0.0261076	0.0131687	1	NA	WT_39C.WT_30C
intron_NA.C2_00730C_A-T_Intron1	C2_00730C_A	C2_00730C_A	Ca22chr2A_C_albicans_SC5314:126552-126765	-	213	0.0114943	44	0.0980392	28	0	10	0.010101	50	0.0178571	57	0	37	NA	NA	NA	0.010101	0.00931938	0.00895419	1	NA	S_37C.WT_30C
intron_NA.C2_00730C_A-T_Intron1	C2_00730C_A	C2_00730C_A	Ca22chr2A_C_albicans_SC5314:126552-126765	-	213	0.0163934	31	0.0410959	38	0.0208333	49	0.010101	50	0.0178571	57	0	37	0.0208333	0.0261076	0.0131687	0.010101	0.00931938	0.00895419	0.151502	-0.0107323	S_37C.WT_39C
intron_NA.C2_01040W_A-T_Intron1	C2_01040W_A	C2_01040W_A	Ca22chr2A_C_albicans_SC5314:173323-173381	+	58	0.0222222	92	0.0666667	104	0.0121457	125	0.0666667	120	0.05	105	0.0964467	108	0.0222222	0.0336782	0.0290097	0.0666667	0.0710378	0.0235299	0.161285	0.0444444	WT_39C.WT_30C
intron_NA.C2_01040W_A-T_Intron1	C2_01040W_A	C2_01040W_A	Ca22chr2A_C_albicans_SC5314:173323-173381	+	58	0.0222222	92	0.0666667	104	0.0121457	125	0.0566038	84	0.0517241	61	0.0837989	97	0.0222222	0.0336782	0.0290097	0.0566038	0.0640423	0.0172828	0.210034	0.0343816	S_37C.WT_30C
intron_NA.C2_01040W_A-T_Intron1	C2_01040W_A	C2_01040W_A	Ca22chr2A_C_albicans_SC5314:173323-173381	+	58	0.0666667	120	0.05	105	0.0964467	108	0.0566038	84	0.0517241	61	0.0837989	97	0.0666667	0.0710378	0.0235299	0.0566038	0.0640423	0.0172828	0.701218	-0.0100629	S_37C.WT_39C
intron_NA.C2_01440C_A-T_Intron1	C2_01440C_A	C2_01440C_A	Ca22chr2A_C_albicans_SC5314:257661-257790	-	129	0.0184211	387	0.038961	280	0.00495868	304	0.0251108	347	0.0285714	378	0.0391304	478	0.0184211	0.0207803	0.0171235	0.0285714	0.0309375	0.00730319	0.421189	0.0101504	WT_39C.WT_30C
intron_NA.C2_01440C_A-T_Intron1	C2_01440C_A	C2_01440C_A	Ca22chr2A_C_albicans_SC5314:257661-257790	-	129	0.0184211	387	0.038961	280	0.00495868	304	0.016692	335	0.0273752	319	0.0248902	350	0.0184211	0.0207803	0.0171235	0.0248902	0.0229858	0.00559044	0.8486	0.00646914	S_37C.WT_30C
intron_NA.C2_01440C_A-T_Intron1	C2_01440C_A	C2_01440C_A	Ca22chr2A_C_albicans_SC5314:257661-257790	-	129	0.0251108	347	0.0285714	378	0.0391304	478	0.016692	335	0.0273752	319	0.0248902	350	0.0285714	0.0309375	0.00730319	0.0248902	0.0229858	0.00559044	0.213324	-0.00368124	S_37C.WT_39C
intron_NA.C2_02570W_A-T_Intron1	C2_02570W_A	C2_02570W_A	Ca22chr2A_C_albicans_SC5314:519632-519698	+	66	NA	NA	NA	NA	NA	0	NA	NA	0	1	NA	NA	NA	NA	NA	NA	NA	NA	NA	NA	WT_39C.WT_30C
intron_NA.C2_02570W_A-T_Intron1	C2_02570W_A	C2_02570W_A	Ca22chr2A_C_albicans_SC5314:519632-519698	+	66	NA	NA	NA	NA	NA	0	0	1	NA	NA	NA	NA	NA	NA	NA	NA	NA	NA	NA	NA	S_37C.WT_30C
intron_NA.C2_02570W_A-T_Intron1	C2_02570W_A	C2_02570W_A	Ca22chr2A_C_albicans_SC5314:519632-519698	+	66	NA	NA	0	1	NA	NA	0	1	NA	NA	NA	NA	NA	NA	NA	NA	NA	NA	NA	NA	S_37C.WT_39C
intron_NA.C2_02870W_A-T_Intron1	C2_02870W_A	C2_02870W_A	Ca22chr2A_C_albicans_SC5314:574399-574478	+	79	0.0183824	277	0.0628272	203	0.0379147	219	0.111111	160	0.0633609	193	0.0898876	194	0.0379147	0.0397081	0.0222766	0.0898876	0.0881199	0.0239241	0.0626102	0.0519729	WT_39C.WT_30C
intron_NA.C2_02870W_A-T_Intron1	C2_02870W_A	C2_02870W_A	Ca22chr2A_C_albicans_SC5314:574399-574478	+	79	0.0183824	277	0.0628272	203	0.0379147	219	0.0576923	220	0.0652632	253	0.0721649	208	0.0379147	0.0397081	0.0222766	0.0652632	0.0650401	0.0072389	0.179492	0.0273485	S_37C.WT_30C
intron_NA.C2_02870W_A-T_Intron1	C2_02870W_A	C2_02870W_A	Ca22chr2A_C_albicans_SC5314:574399-574478	+	79	0.111111	160	0.0633609	193	0.0898876	194	0.0576923	220	0.0652632	253	0.0721649	208	0.0898876	0.0881199	0.0239241	0.0652632	0.0650401	0.0072389	0.231671	-0.0246245	S_37C.WT_39C
intron_NA.C2_03210W_A-T_Intron1	C2_03210W_A	C2_03210W_A	Ca22chr2A_C_albicans_SC5314:657139-657260	+	121	0.0126582	720	0.0860692	612	0.0380952	545	0.0830565	326	0.0781893	393	0.0746269	468	0.0380952	0.0456076	0.0372776	0.0781893	0.0786242	0.0042316	0.263901	0.0400941	WT_39C.WT_30C	S_37C.WT_39C	DOWN
intron_NA.C2_03210W_A-T_Intron1	C2_03210W_A	C2_03210W_A	Ca22chr2A_C_albicans_SC5314:657139-657260	+	121	0.0126582	720	0.0860692	612	0.0380952	545	0.0646067	379	0.0585034	389	0.0705128	501	0.0380952	0.0456076	0.0372776	0.0646067	0.064541	0.00600498	0.472758	0.0265115	S_37C.WT_30C	S_37C.WT_39C	DOWN
intron_NA.C2_03210W_A-T_Intron1	C2_03210W_A	C2_03210W_A	Ca22chr2A_C_albicans_SC5314:657139-657260	+	121	0.0830565	326	0.0781893	393	0.0746269	468	0.0646067	379	0.0585034	389	0.0705128	501	0.0781893	0.0786242	0.0042316	0.0646067	0.064541	0.00600498	0.0344781	-0.0135826	S_37C.WT_39C	S_37C.WT_39C	DOWN
intron_NA.C2_03210W_A-T_Intron2	C2_03210W_A	C2_03210W_A	Ca22chr2A_C_albicans_SC5314:657409-657503	+	94	0.0274443	599	0.0760118	545	0.0651934	482	0.0684411	281	0.0828221	353	0.0454545	368	0.0651934	0.0562165	0.0254979	0.0684411	0.0655726	0.0188482	0.638395	0.00324769	WT_39C.WT_30C
intron_NA.C2_03210W_A-T_Intron2	C2_03210W_A	C2_03210W_A	Ca22chr2A_C_albicans_SC5314:657409-657503	+	94	0.0274443	599	0.0760118	545	0.0651934	482	0.0736498	328	0.0632091	328	0.0539773	371	0.0651934	0.0562165	0.0254979	0.0632091	0.063612	0.00984243	0.675969	-0.00198429	S_37C.WT_30C
intron_NA.C2_03210W_A-T_Intron2	C2_03210W_A	C2_03210W_A	Ca22chr2A_C_albicans_SC5314:657409-657503	+	94	0.0684411	281	0.0828221	353	0.0454545	368	0.0736498	328	0.0632091	328	0.0539773	371	0.0684411	0.0655726	0.0188482	0.0632091	0.063612	0.00984243	0.883217	-0.00523199	S_37C.WT_39C
intron_NA.C2_03880C_A-T_Intron1	C2_03880C_A	C2_03880C_A	Ca22chr2A_C_albicans_SC5314:811591-811663	-	72	0	4	0	3	0	4	0	10	0.2	12	0	11	NA	NA	NA	NA	NA	NA	NA	NA	WT_39C.WT_30C
intron_NA.C2_03880C_A-T_Intron1	C2_03880C_A	C2_03880C_A	Ca22chr2A_C_albicans_SC5314:811591-811663	-	72	0	4	0	3	0	4	0	3	0.0526316	10	0	7	NA	NA	NA	NA	NA	NA	NA	NA	S_37C.WT_30C
intron_NA.C2_03880C_A-T_Intron1	C2_03880C_A	C2_03880C_A	Ca22chr2A_C_albicans_SC5314:811591-811663	-	72	0	10	0.2	12	0	11	0	3	0.0526316	10	0	7	NA	NA	NA	NA	NA	NA	NA	NA	S_37C.WT_39C
intron_NA.C2_03880C_A-T_Intron2	C2_03880C_A	C2_03880C_A	Ca22chr2A_C_albicans_SC5314:811696-811780	-	84	0.0174564	204	0.0185874	137	0	185	0.0625	119	0.0787402	137	0.0246914	166	0.0174564	0.0120146	0.0104203	0.0625	0.0553105	0.0277324	0.0999681	0.0450436	WT_39C.WT_30C
intron_NA.C2_03880C_A-T_Intron2	C2_03880C_A	C2_03880C_A	Ca22chr2A_C_albicans_SC5314:811696-811780	-	84	0.0174564	204	0.0185874	137	0	185	0.0196078	130	0.0414201	176	0.0414201	176	0.0174564	0.0120146	0.0104203	0.0414201	0.0341494	0.0125933	0.0811886	0.0239638	S_37C.WT_30C
intron_NA.C2_03880C_A-T_Intron2	C2_03880C_A	C2_03880C_A	Ca22chr2A_C_albicans_SC5314:811696-811780	-	84	0.0625	119	0.0787402	137	0.0246914	166	0.0196078	130	0.0414201	176	0.0414201	176	0.0625	0.0553105	0.0277324	0.0414201	0.0341494	0.0125933	0.320897	-0.0210799	S_37C.WT_39C
intron_NA.C2_03880C_A-T_Intron3	C2_03880C_A	C2_03880C_A	Ca22chr2A_C_albicans_SC5314:811927-811999	-	72	0	420	0.0020202	248	0.00900901	280	0.0143737	247	0.0175439	261	0.0135747	336	0.0020202	0.0036764	0.00472735	0.0143737	0.0151641	0.00209932	0.0359174	0.0123535	WT_39C.WT_30C	WT_39C.WT_30C	UP
intron_NA.C2_03880C_A-T_Intron3	C2_03880C_A	C2_03880C_A	Ca22chr2A_C_albicans_SC5314:811927-811999	-	72	0	420	0.0020202	248	0.00900901	280	0.00618557	244	0.0212766	312	0.0220441	255	0.0020202	0.0036764	0.00472735	0.0212766	0.0165021	0.0089426	0.114499	0.0192564	S_37C.WT_30C	WT_39C.WT_30C	UP
intron_NA.C2_03880C_A-T_Intron3	C2_03880C_A	C2_03880C_A	Ca22chr2A_C_albicans_SC5314:811927-811999	-	72	0.0143737	247	0.0175439	261	0.0135747	336	0.00618557	244	0.0212766	312	0.0220441	255	0.0143737	0.0151641	0.00209932	0.0212766	0.0165021	0.0089426	0.822283	0.00690288	S_37C.WT_39C	WT_39C.WT_30C	UP
intron_NA.C2_03970W_A-T_Intron1	C2_03970W_A	C2_03970W_A	Ca22chr2A_C_albicans_SC5314:833299-833380	+	81	0.0691244	116	0.114428	112	0.0972222	79	0.114094	83	0.119403	75	0.150838	103	0.0972222	0.0935915	0.0228689	0.119403	0.128112	0.0198598	0.121005	0.0221808	WT_39C.WT_30C
intron_NA.C2_03970W_A-T_Intron1	C2_03970W_A	C2_03970W_A	Ca22chr2A_C_albicans_SC5314:833299-833380	+	81	0.0691244	116	0.114428	112	0.0972222	79	0.144279	115	0.126761	120	0.100671	82	0.0972222	0.0935915	0.0228689	0.126761	0.123903	0.0219437	0.173079	0.0295383	S_37C.WT_30C
intron_NA.C2_03970W_A-T_Intron1	C2_03970W_A	C2_03970W_A	Ca22chr2A_C_albicans_SC5314:833299-833380	+	81	0.114094	83	0.119403	75	0.150838	103	0.144279	115	0.126761	120	0.100671	82	0.119403	0.128112	0.0198598	0.126761	0.123903	0.0219437	0.817705	0.00735758	S_37C.WT_39C
intron_NA.C2_04110W_A-T_Intron1	C2_04110W_A	C2_04110W_A	Ca22chr2A_C_albicans_SC5314:864242-864303	+	61	0	2	NA	NA	NA	NA	NA	NA	1	1	NA	NA	NA	NA	NA	NA	NA	NA	NA	NA	WT_39C.WT_30C
intron_NA.C2_04110W_A-T_Intron1	C2_04110W_A	C2_04110W_A	Ca22chr2A_C_albicans_SC5314:864242-864303	+	61	0	2	NA	NA	NA	NA	NA	NA	1	2	NA	NA	NA	NA	NA	NA	NA	NA	NA	NA	S_37C.WT_30C
intron_NA.C2_04110W_A-T_Intron1	C2_04110W_A	C2_04110W_A	Ca22chr2A_C_albicans_SC5314:864242-864303	+	61	NA	NA	1	1	NA	NA	NA	NA	1	2	NA	NA	NA	NA	NA	NA	NA	NA	NA	NA	S_37C.WT_39C
intron_NA.C2_04280W_A-T_Intron1	C2_04280W_A	C2_04280W_A	Ca22chr2A_C_albicans_SC5314:898652-899437	+	785	0.877676	307	0.966527	235	0.711712	190	0.789474	170	0.681592	169	0.787037	193	0.877676	0.851972	0.129338	0.787037	0.752701	0.0615941	0.319877	-0.0906388	WT_39C.WT_30C
intron_NA.C2_04280W_A-T_Intron1	C2_04280W_A	C2_04280W_A	Ca22chr2A_C_albicans_SC5314:898652-899437	+	785	0.877676	307	0.966527	235	0.711712	190	0.870968	174	0.705069	185	0.737052	218	0.877676	0.851972	0.129338	0.737052	0.77103	0.0880139	0.427139	-0.140624	S_37C.WT_30C
intron_NA.C2_04280W_A-T_Intron1	C2_04280W_A	C2_04280W_A	Ca22chr2A_C_albicans_SC5314:898652-899437	+	785	0.789474	170	0.681592	169	0.787037	193	0.870968	174	0.705069	185	0.737052	218	0.787037	0.752701	0.0615941	0.737052	0.77103	0.0880139	0.783933	-0.0499852	S_37C.WT_39C
intron_NA.C2_04850C_A-T_Intron1	C2_04850C_A	C2_04850C_A	Ca22chr2A_C_albicans_SC5314:1014308-1014386	-	78	0.0098832	562	0.0137566	479	0.0181818	392	0.0212766	216	0.0546318	222	0.0659134	283	0.0137566	0.0139405	0.00415237	0.0546318	0.0472739	0.0232102	0.126535	0.0408752	WT_39C.WT_30C
intron_NA.C2_04850C_A-T_Intron1	C2_04850C_A	C2_04850C_A	Ca22chr2A_C_albicans_SC5314:1014308-1014386	-	78	0.0098832	562	0.0137566	479	0.0181818	392	0.0285714	252	0.0250417	307	0.0561798	235	0.0137566	0.0139405	0.00415237	0.0285714	0.0365976	0.0170502	0.14129	0.0148148	S_37C.WT_30C
intron_NA.C2_04850C_A-T_Intron1	C2_04850C_A	C2_04850C_A	Ca22chr2A_C_albicans_SC5314:1014308-1014386	-	78	0.0212766	216	0.0546318	222	0.0659134	283	0.0285714	252	0.0250417	307	0.0561798	235	0.0546318	0.0472739	0.0232102	0.0285714	0.0365976	0.0170502	0.558695	-0.0260604	S_37C.WT_39C
intron_NA.C2_05300C_A-T_Intron1	C2_05300C_A	C2_05300C_A	Ca22chr2A_C_albicans_SC5314:1092198-1092480	-	282	0.00168634	297	0.0116279	174	0.00977199	155	0.0132371	421	0.0173745	527	0.0138169	587	0.00977199	0.00769541	0.0052861	0.0138169	0.0148095	0.00224021	0.131251	0.00404494	WT_39C.WT_30C
intron_NA.C2_05300C_A-T_Intron1	C2_05300C_A	C2_05300C_A	Ca22chr2A_C_albicans_SC5314:1092198-1092480	-	282	0.00168634	297	0.0116279	174	0.00977199	155	0.0196629	363	0.0168269	423	0.0190114	402	0.00977199	0.00769541	0.0052861	0.0190114	0.0185004	0.00148545	0.0620538	0.00923942	S_37C.WT_30C
intron_NA.C2_05300C_A-T_Intron1	C2_05300C_A	C2_05300C_A	Ca22chr2A_C_albicans_SC5314:1092198-1092480	-	282	0.0132371	421	0.0173745	527	0.0138169	587	0.0196629	363	0.0168269	423	0.0190114	402	0.0138169	0.0148095	0.00224021	0.0190114	0.0185004	0.00148545	0.0859449	0.00519448	S_37C.WT_39C
intron_NA.C2_05410W_A-T_Intron1	C2_05410W_A	C2_05410W_A	Ca22chr2A_C_albicans_SC5314:1110447-1110929	+	482	0.000421183	22565	0.000567279	17638	0.00027664	18079	0.00250946	13383	0.00345075	13958	0.00295546	14762	0.000421183	0.000421701	0.00014532	0.00295546	0.00297189	0.000470864	0.00692268	0.00253428	WT_39C.WT_30C	WT_39C.WT_30C,S_37C.WT_30C	UP,UP
intron_NA.C2_05410W_A-T_Intron1	C2_05410W_A	C2_05410W_A	Ca22chr2A_C_albicans_SC5314:1110447-1110929	+	482	0.000421183	22565	0.000567279	17638	0.00027664	18079	0.00278205	13697	0.00176104	14790	0.00298834	15607	0.000421183	0.000421701	0.00014532	0.00278205	0.00251047	0.000657174	0.0267891	0.00236087	S_37C.WT_30C	WT_39C.WT_30C,S_37C.WT_30C	UP,UP
intron_NA.C2_05410W_A-T_Intron1	C2_05410W_A	C2_05410W_A	Ca22chr2A_C_albicans_SC5314:1110447-1110929	+	482	0.00250946	13383	0.00345075	13958	0.00295546	14762	0.00278205	13697	0.00176104	14790	0.00298834	15607	0.00295546	0.00297189	0.000470864	0.00278205	0.00251047	0.000657174	0.384183	-0.000173415	S_37C.WT_39C	WT_39C.WT_30C,S_37C.WT_30C	UP,UP
intron_NA.C2_05520W_A-T_Intron1	C2_05520W_A	C2_05520W_A	Ca22chr2A_C_albicans_SC5314:1125254-1125313	+	59	0.00775194	260	0.00632911	159	0	139	0.0294118	140	0.00628931	160	0.026178	196	0.00632911	0.00469368	0.00412663	0.026178	0.0206264	0.0125211	0.148417	0.0198489	WT_39C.WT_30C
intron_NA.C2_05520W_A-T_Intron1	C2_05520W_A	C2_05520W_A	Ca22chr2A_C_albicans_SC5314:1125254-1125313	+	59	0.00775194	260	0.00632911	159	0	139	0.0041841	120	0.00819672	123	0.0119522	127	0.00632911	0.00469368	0.00412663	0.00819672	0.008111	0.00388475	0.35547	0.00186761	S_37C.WT_30C
intron_NA.C2_05520W_A-T_Intron1	C2_05520W_A	C2_05520W_A	Ca22chr2A_C_albicans_SC5314:1125254-1125313	+	59	0.0294118	140	0.00628931	160	0.026178	196	0.0041841	120	0.00819672	123	0.0119522	127	0.026178	0.0206264	0.0125211	0.00819672	0.008111	0.00388475	0.219797	-0.0179813	S_37C.WT_39C
intron_NA.C2_05540C_A-T_Intron1	C2_05540C_A	C2_05540C_A	Ca22chr2A_C_albicans_SC5314:1128580-1128656	-	76	0.0106383	95	0.0454545	46	0.0727273	59	0.0125	81	0.00900901	112	0.0918919	101	0.0454546	0.04294	0.0311208	0.0125	0.0378003	0.0468772	0.883043	-0.0329545	WT_39C.WT_30C
intron_NA.C2_05540C_A-T_Intron1	C2_05540C_A	C2_05540C_A	Ca22chr2A_C_albicans_SC5314:1128580-1128656	-	76	0.0106383	95	0.0454545	46	0.0727273	59	0.0442478	118	0.0434783	132	0.0472441	133	0.0454546	0.04294	0.0311208	0.0442478	0.04499	0.00198962	0.919672	-0.00120676	S_37C.WT_30C
intron_NA.C2_05540C_A-T_Intron1	C2_05540C_A	C2_05540C_A	Ca22chr2A_C_albicans_SC5314:1128580-1128656	-	76	0.0125	81	0.00900901	112	0.0918919	101	0.0442478	118	0.0434783	132	0.0472441	133	0.0125	0.0378003	0.0468772	0.0442478	0.04499	0.00198962	0.815466	0.0317478	S_37C.WT_39C
intron_NA.C2_05710C_A-T_Intron1	C2_05710C_A	C2_05710C_A	Ca22chr2A_C_albicans_SC5314:1167469-1167925	-	456	0.000619291	12926	0.000595657	9239	0.000746756	10721	0.00574116	7270	0.00549413	7412	0.00662331	8435	0.000619291	0.000653901	8.12783e-05	0.00574116	0.00595287	0.00059361	0.00362563	0.00512187	WT_39C.WT_30C	WT_39C.WT_30C,S_37C.WT_30C,S_37C.WT_39C	UP,UP,DOWN
intron_NA.C2_05710C_A-T_Intron1	C2_05710C_A	C2_05710C_A	Ca22chr2A_C_albicans_SC5314:1167469-1167925	-	456	0.000619291	12926	0.000595657	9239	0.000746756	10721	0.00446898	7642	0.00361305	8611	0.00496903	7382	0.000619291	0.000653901	8.12783e-05	0.00446898	0.00435035	0.000685727	0.01046	0.00384969	S_37C.WT_30C	WT_39C.WT_30C,S_37C.WT_30C,S_37C.WT_39C	UP,UP,DOWN
intron_NA.C2_05710C_A-T_Intron1	C2_05710C_A	C2_05710C_A	Ca22chr2A_C_albicans_SC5314:1167469-1167925	-	456	0.00574116	7270	0.00549413	7412	0.00662331	8435	0.00446898	7642	0.00361305	8611	0.00496903	7382	0.00574116	0.00595287	0.00059361	0.00446898	0.00435035	0.000685727	0.0386686	-0.00127218	S_37C.WT_39C	WT_39C.WT_30C,S_37C.WT_30C,S_37C.WT_39C	UP,UP,DOWN
intron_NA.C2_05770W_A-T_Intron1	C2_05770W_A	C2_05770W_A	Ca22chr2A_C_albicans_SC5314:1178261-1178371	+	110	0.0526316	50	0.042735	61	0	31	0.0461538	34	0.142857	40	0.2	27	0.042735	0.0317889	0.0279711	0.142857	0.12967	0.0777662	0.40407	0.100122	WT_39C.WT_30C
intron_NA.C2_05770W_A-T_Intron1	C2_05770W_A	C2_05770W_A	Ca22chr2A_C_albicans_SC5314:1178261-1178371	+	110	0.0526316	50	0.042735	61	0	31	0.047619	66	0.047619	22	0.186441	35	0.042735	0.0317889	0.0279711	0.047619	0.0938929	0.0801487	0.427844	0.00488401	S_37C.WT_30C
intron_NA.C2_05770W_A-T_Intron1	C2_05770W_A	C2_05770W_A	Ca22chr2A_C_albicans_SC5314:1178261-1178371	+	110	0.0461538	34	0.142857	40	0.2	27	0.047619	66	0.047619	22	0.186441	35	0.142857	0.12967	0.0777662	0.047619	0.0938929	0.0801487	0.817578	-0.0952381	S_37C.WT_39C
intron_NA.C2_05870W_A-T_Intron1	C2_05870W_A	C2_05870W_A	Ca22chr2A_C_albicans_SC5314:1204192-1204255	+	63	0.0838926	323	0.154639	224	0.140351	260	0.21875	234	0.189504	204	0.256881	274	0.140351	0.126294	0.0374094	0.21875	0.221712	0.0337857	0.0310047	0.0783991	WT_39C.WT_30C	WT_39C.WT_30C	UP
intron_NA.C2_05870W_A-T_Intron1	C2_05870W_A	C2_05870W_A	Ca22chr2A_C_albicans_SC5314:1204192-1204255	+	63	0.0838926	323	0.154639	224	0.140351	260	0.177966	278	0.0965251	284	0.21813	215	0.140351	0.126294	0.0374094	0.177966	0.164207	0.0619592	0.425784	0.0376152	S_37C.WT_30C	WT_39C.WT_30C	UP
intron_NA.C2_05870W_A-T_Intron1	C2_05870W_A	C2_05870W_A	Ca22chr2A_C_albicans_SC5314:1204192-1204255	+	63	0.21875	234	0.189504	204	0.256881	274	0.177966	278	0.0965251	284	0.21813	215	0.21875	0.221712	0.0337857	0.177966	0.164207	0.0619592	0.2504	-0.0407839	S_37C.WT_39C	WT_39C.WT_30C	UP
intron_NA.C2_05900W_A-T_Intron1	C2_05900W_A	C2_05900W_A	Ca22chr2A_C_albicans_SC5314:1206502-1206564	+	62	0	2	NA	NA	NA	NA	NA	NA	NA	NA	NA	NA	NA	NA	NA	NA	NA	NA	NA	NA	WT_39C.WT_30C
intron_NA.C2_05900W_A-T_Intron1	C2_05900W_A	C2_05900W_A	Ca22chr2A_C_albicans_SC5314:1206502-1206564	+	62	0	2	NA	NA	NA	NA	NA	NA	NA	NA	NA	NA	NA	NA	NA	NA	NA	NA	NA	NA	S_37C.WT_30C
intron_NA.C2_05900W_A-T_Intron1	C2_05900W_A	C2_05900W_A	Ca22chr2A_C_albicans_SC5314:1206502-1206564	+	62	NA	NA	NA	NA	NA	NA	NA	NA	NA	NA	NA	NA	NA	NA	NA	NA	NA	NA	NA	NA	S_37C.WT_39C
intron_NA.C2_06510W_A-T_Intron1	C2_06510W_A	C2_06510W_A	Ca22chr2A_C_albicans_SC5314:1321793-1321856	+	63	0.0816327	53	0.230769	32	0.148148	31	0.2	27	0.288889	29	0.428571	30	0.148148	0.153517	0.0747131	0.288889	0.30582	0.115222	1	0.140741	WT_39C.WT_30C
intron_NA.C2_06510W_A-T_Intron1	C2_06510W_A	C2_06510W_A	Ca22chr2A_C_albicans_SC5314:1321793-1321856	+	63	0.0816327	53	0.230769	32	0.148148	31	0.444444	26	0.0909091	24	0.5	33	0.148148	0.153517	0.0747131	0.444444	0.345118	0.221897	1	0.296296	S_37C.WT_30C
intron_NA.C2_06510W_A-T_Intron1	C2_06510W_A	C2_06510W_A	Ca22chr2A_C_albicans_SC5314:1321793-1321856	+	63	0.2	27	0.288889	29	0.428571	30	0.444444	26	0.0909091	24	0.5	33	0.288889	0.30582	0.115222	0.444444	0.345118	0.221897	1	0.155556	S_37C.WT_39C
intron_NA.C2_06850W_A-T_Intron1	C2_06850W_A	C2_06850W_A	Ca22chr2A_C_albicans_SC5314:1404235-1404309	+	74	0.0133333	38	0	23	0	19	0	70	0.04	52	0.0285714	72	0	0.00444444	0.007698	0.0285714	0.0228571	0.0206032	1	0.0285714	WT_39C.WT_30C
intron_NA.C2_06850W_A-T_Intron1	C2_06850W_A	C2_06850W_A	Ca22chr2A_C_albicans_SC5314:1404235-1404309	+	74	0.0133333	38	0	23	0	19	0	36	0	32	0	37	0	0.00444444	0.007698	0	0	0	1	0	S_37C.WT_30C
intron_NA.C2_06850W_A-T_Intron1	C2_06850W_A	C2_06850W_A	Ca22chr2A_C_albicans_SC5314:1404235-1404309	+	74	0	70	0.04	52	0.0285714	72	0	36	0	32	0	37	0.0285714	0.0228571	0.0206032	0	0	0	1	-0.0285714	S_37C.WT_39C
intron_NA.C2_07010W_A-T_Intron1	C2_07010W_A	C2_07010W_A	Ca22chr2A_C_albicans_SC5314:1437429-1437497	+	68	0.0022779	440	0.0184922	358	0.0115702	306	0.00318471	315	0.0238095	301	0.0231788	309	0.0115703	0.0107801	0.00813596	0.0231788	0.0167243	0.0117299	0.51524	0.0116086	WT_39C.WT_30C
intron_NA.C2_07010W_A-T_Intron1	C2_07010W_A	C2_07010W_A	Ca22chr2A_C_albicans_SC5314:1437429-1437497	+	68	0.0022779	440	0.0184922	358	0.0115702	306	0.0105263	336	0.00911854	332	0.0181406	449	0.0115703	0.0107801	0.00813596	0.0105263	0.0125951	0.0048538	0.760197	-0.00104393	S_37C.WT_30C
intron_NA.C2_07010W_A-T_Intron1	C2_07010W_A	C2_07010W_A	Ca22chr2A_C_albicans_SC5314:1437429-1437497	+	68	0.00318471	315	0.0238095	301	0.0231788	309	0.0105263	336	0.00911854	332	0.0181406	449	0.0231788	0.0167243	0.0117299	0.0105263	0.0125951	0.0048538	0.617043	-0.0126525	S_37C.WT_39C
intron_NA.C2_08160C_A-T_Intron1	C2_08160C_A	C2_08160C_A	Ca22chr2A_C_albicans_SC5314:1655469-1655626	-	157	0.0273224	376	0.0213675	239	0.0176056	289	0.0434783	216	0.045082	255	0.029549	331	0.0213675	0.0220985	0.00489946	0.0434783	0.0393697	0.00854273	0.0517458	0.0221107	WT_39C.WT_30C
intron_NA.C2_08160C_A-T_Intron1	C2_08160C_A	C2_08160C_A	Ca22chr2A_C_albicans_SC5314:1655469-1655626	-	157	0.0273224	376	0.0213675	239	0.0176056	289	0.0243902	189	0.0365591	241	0.0453721	288	0.0213675	0.0220985	0.00489946	0.0365591	0.0354405	0.0105355	0.14644	0.0151916	S_37C.WT_30C
intron_NA.C2_08160C_A-T_Intron1	C2_08160C_A	C2_08160C_A	Ca22chr2A_C_albicans_SC5314:1655469-1655626	-	157	0.0434783	216	0.045082	255	0.029549	331	0.0243902	189	0.0365591	241	0.0453721	288	0.0434783	0.0393697	0.00854273	0.0365591	0.0354405	0.0105355	0.643263	-0.00691912	S_37C.WT_39C
intron_NA.C2_08180C_A-T_Intron1	C2_08180C_A	C2_08180C_A	Ca22chr2A_C_albicans_SC5314:1659884-1659967	-	83	0.0133333	38	0	17	0	20	0.0344828	135	0.0487805	129	0.023622	130	0	0.00444444	0.007698	0.0344828	0.0356284	0.0126183	1	0.0344828	WT_39C.WT_30C
intron_NA.C2_08180C_A-T_Intron1	C2_08180C_A	C2_08180C_A	Ca22chr2A_C_albicans_SC5314:1659884-1659967	-	83	0.0133333	38	0	17	0	20	0	59	0.0434783	72	0.105263	42	0	0.00444444	0.007698	0.0434783	0.0495805	0.0528962	1	0.0434783	S_37C.WT_30C
intron_NA.C2_08180C_A-T_Intron1	C2_08180C_A	C2_08180C_A	Ca22chr2A_C_albicans_SC5314:1659884-1659967	-	83	0.0344828	135	0.0487805	129	0.023622	130	0	59	0.0434783	72	0.105263	42	0.0344828	0.0356284	0.0126183	0.0434783	0.0495805	0.0528962	0.696268	0.0089955	S_37C.WT_39C
intron_NA.C2_09030W_A-T_Intron1	C2_09030W_A	C2_09030W_A	Ca22chr2A_C_albicans_SC5314:1847795-1847868	+	73	0.146667	86	0.175676	87	0.135484	88	0.181818	65	0.341176	57	0.314685	94	0.146667	0.152609	0.0207443	0.314685	0.279227	0.0853918	0.116853	0.168019	WT_39C.WT_30C
intron_NA.C2_09030W_A-T_Intron1	C2_09030W_A	C2_09030W_A	Ca22chr2A_C_albicans_SC5314:1847795-1847868	+	73	0.146667	86	0.175676	87	0.135484	88	0.34375	86	0.219512	100	0.197279	88	0.146667	0.152609	0.0207443	0.219512	0.253514	0.0789337	0.14996	0.0728455	S_37C.WT_30C
intron_NA.C2_09030W_A-T_Intron1	C2_09030W_A	C2_09030W_A	Ca22chr2A_C_albicans_SC5314:1847795-1847868	+	73	0.181818	65	0.341176	57	0.314685	94	0.34375	86	0.219512	100	0.197279	88	0.314685	0.279227	0.0853918	0.219512	0.253514	0.0789337	0.721324	-0.0951731	S_37C.WT_39C
intron_NA.C2_09290W_A-T_Intron1	C2_09290W_A	C2_09290W_A	Ca22chr2A_C_albicans_SC5314:1898837-1898910	+	73	0.00368098	409	0.00546448	368	0.0168539	362	0.0309951	316	0.0218182	281	0.0111732	362	0.00546448	0.00866646	0.00714641	0.0218182	0.0213288	0.00992002	0.154436	0.0163537	WT_39C.WT_30C
intron_NA.C2_09290W_A-T_Intron1	C2_09290W_A	C2_09290W_A	Ca22chr2A_C_albicans_SC5314:1898837-1898910	+	73	0.00368098	409	0.00546448	368	0.0168539	362	0.0202429	252	0.00701262	359	0.0288462	321	0.00546448	0.00866646	0.00714641	0.0202429	0.0187006	0.0109982	0.266442	0.0147784	S_37C.WT_30C
intron_NA.C2_09290W_A-T_Intron1	C2_09290W_A	C2_09290W_A	Ca22chr2A_C_albicans_SC5314:1898837-1898910	+	73	0.0309951	316	0.0218182	281	0.0111732	362	0.0202429	252	0.00701262	359	0.0288462	321	0.0218182	0.0213288	0.00992002	0.0202429	0.0187006	0.0109982	0.774063	-0.00157527	S_37C.WT_39C
intron_NA.C2_10000C_A-T_Intron1	C2_10000C_A	C2_10000C_A	Ca22chr2A_C_albicans_SC5314:2049102-2049181	-	79	NA	0	1	1	1	1	NA	NA	1	2	NA	NA	NA	NA	NA	NA	NA	NA	NA	NA	WT_39C.WT_30C
intron_NA.C2_10000C_A-T_Intron1	C2_10000C_A	C2_10000C_A	Ca22chr2A_C_albicans_SC5314:2049102-2049181	-	79	NA	0	1	1	1	1	NA	NA	1	1	NA	NA	NA	NA	NA	NA	NA	NA	NA	NA	S_37C.WT_30C
intron_NA.C2_10000C_A-T_Intron1	C2_10000C_A	C2_10000C_A	Ca22chr2A_C_albicans_SC5314:2049102-2049181	-	79	NA	NA	1	2	NA	NA	NA	NA	1	1	NA	NA	NA	NA	NA	NA	NA	NA	NA	NA	S_37C.WT_39C
intron_NA.C3_00620C_A-T_Intron1	C3_00620C_A	C3_00620C_A	Ca22chr3A_C_albicans_SC5314:98815-98877	-	62	0.0960854	154	0.0363636	114	0.0916335	137	0.131673	159	0.0842491	148	0.0902527	151	0.0916335	0.0746942	0.0332698	0.0902527	0.102058	0.025822	0.326953	-0.00138076	WT_39C.WT_30C
intron_NA.C3_00620C_A-T_Intron1	C3_00620C_A	C3_00620C_A	Ca22chr3A_C_albicans_SC5314:98815-98877	-	62	0.0960854	154	0.0363636	114	0.0916335	137	0.0627615	127	0.178947	168	0.0656371	138	0.0916335	0.0746942	0.0332698	0.0656371	0.102449	0.0662654	0.563723	-0.0259964	S_37C.WT_30C
intron_NA.C3_00620C_A-T_Intron1	C3_00620C_A	C3_00620C_A	Ca22chr3A_C_albicans_SC5314:98815-98877	-	62	0.131673	159	0.0842491	148	0.0902527	151	0.0627615	127	0.178947	168	0.0656371	138	0.0902527	0.102058	0.025822	0.0656371	0.102449	0.0662654	0.993095	-0.0246156	S_37C.WT_39C
intron_NA.C3_01210C_A-T_Intron1	C3_01210C_A	C3_01210C_A	Ca22chr3A_C_albicans_SC5314:258436-258510	-	74	0.019544	313	0.045283	277	0.0340909	182	0.0212766	216	0.0594901	187	0.0666667	224	0.0340909	0.0329726	0.0129059	0.0594901	0.0491444	0.0243996	0.384094	0.0253992	WT_39C.WT_30C
intron_NA.C3_01210C_A-T_Intron1	C3_01210C_A	C3_01210C_A	Ca22chr3A_C_albicans_SC5314:258436-258510	-	74	0.019544	313	0.045283	277	0.0340909	182	0.0320856	193	0.0222222	207	0.0462185	249	0.0340909	0.0329726	0.0129059	0.0320856	0.0335088	0.0120613	0.960608	-0.00200535	S_37C.WT_30C
intron_NA.C3_01210C_A-T_Intron1	C3_01210C_A	C3_01210C_A	Ca22chr3A_C_albicans_SC5314:258436-258510	-	74	0.0212766	216	0.0594901	187	0.0666667	224	0.0320856	193	0.0222222	207	0.0462185	249	0.0594901	0.0491444	0.0243996	0.0320856	0.0335088	0.0120613	0.394833	-0.0274045	S_37C.WT_39C
intron_NA.C3_01890C_A-T_Intron1	C3_01890C_A	C3_01890C_A	Ca22chr3A_C_albicans_SC5314:415673-416229	-	556	0.619632	264	0.585714	222	0.50365	206	0.215686	217	0.211268	215	0.256637	213	0.585714	0.569665	0.0596335	0.215686	0.227864	0.0250163	0.00425174	-0.370028	WT_39C.WT_30C	WT_39C.WT_30C,S_37C.WT_30C	DOWN,DOWN
intron_NA.C3_01890C_A-T_Intron1	C3_01890C_A	C3_01890C_A	Ca22chr3A_C_albicans_SC5314:415673-416229	-	556	0.619632	264	0.585714	222	0.50365	206	0.301115	175	0.264249	244	0.259786	177	0.585714	0.569665	0.0596335	0.264249	0.27505	0.022683	0.00701974	-0.321466	S_37C.WT_30C	WT_39C.WT_30C,S_37C.WT_30C	DOWN,DOWN
intron_NA.C3_01890C_A-T_Intron1	C3_01890C_A	C3_01890C_A	Ca22chr3A_C_albicans_SC5314:415673-416229	-	556	0.215686	217	0.211268	215	0.256637	213	0.301115	175	0.264249	244	0.259786	177	0.215686	0.227864	0.0250163	0.264249	0.27505	0.022683	0.0733505	0.0485624	S_37C.WT_39C	WT_39C.WT_30C,S_37C.WT_30C	DOWN,DOWN
intron_NA.C3_02010C_A-T_Intron1	C3_02010C_A	C3_02010C_A	Ca22chr3A_C_albicans_SC5314:442294-442376	-	82	NA	NA	NA	NA	NA	NA	1	1	NA	NA	1	2	NA	NA	NA	NA	NA	NA	NA	NA	WT_39C.WT_30C
intron_NA.C3_02010C_A-T_Intron1	C3_02010C_A	C3_02010C_A	Ca22chr3A_C_albicans_SC5314:442294-442376	-	82	NA	NA	NA	NA	NA	NA	NA	NA	NA	NA	NA	NA	NA	NA	NA	NA	NA	NA	NA	NA	S_37C.WT_30C
intron_NA.C3_02010C_A-T_Intron1	C3_02010C_A	C3_02010C_A	Ca22chr3A_C_albicans_SC5314:442294-442376	-	82	1	1	NA	NA	1	2	NA	NA	NA	NA	NA	NA	NA	NA	NA	NA	NA	NA	NA	NA	S_37C.WT_39C
intron_NA.C3_02120W_A-T_Intron1	C3_02120W_A	C3_02120W_A	Ca22chr3A_C_albicans_SC5314:459280-459350	+	70	0	157	0.0258621	119	0	93	0.0222222	69	0.044586	82	0.00813008	62	0	0.00862069	0.0149315	0.0222222	0.0249794	0.0183837	0.300181	0.0222222	WT_39C.WT_30C
intron_NA.C3_02120W_A-T_Intron1	C3_02120W_A	C3_02120W_A	Ca22chr3A_C_albicans_SC5314:459280-459350	+	70	0	157	0.0258621	119	0	93	0.025974	79	0.0363636	57	0.068323	86	0	0.00862069	0.0149315	0.0363636	0.0435535	0.022071	0.0948984	0.0363636	S_37C.WT_30C
intron_NA.C3_02120W_A-T_Intron1	C3_02120W_A	C3_02120W_A	Ca22chr3A_C_albicans_SC5314:459280-459350	+	70	0.0222222	69	0.044586	82	0.00813008	62	0.025974	79	0.0363636	57	0.068323	86	0.0222222	0.0249794	0.0183837	0.0363636	0.0435535	0.022071	0.327313	0.0141414	S_37C.WT_39C
intron_NA.C3_02160C_A-T_Intron1	C3_02160C_A	C3_02160C_A	Ca22chr3A_C_albicans_SC5314:469301-469391	-	90	0	27	0.130435	13	0	20	0.130435	13	0.0461538	34	0.0909091	24	0	0.0434783	0.0753066	0.0909091	0.0891659	0.0421675	1	0.0909091	WT_39C.WT_30C
intron_NA.C3_02160C_A-T_Intron1	C3_02160C_A	C3_02160C_A	Ca22chr3A_C_albicans_SC5314:469301-469391	-	90	0	27	0.130435	13	0	20	0.0571429	37	0.038961	40	0.0508475	31	0	0.0434783	0.0753066	0.0508475	0.0489838	0.00923307	1	0.0508475	S_37C.WT_30C
intron_NA.C3_02160C_A-T_Intron1	C3_02160C_A	C3_02160C_A	Ca22chr3A_C_albicans_SC5314:469301-469391	-	90	0.130435	13	0.0461538	34	0.0909091	24	0.0571429	37	0.038961	40	0.0508475	31	0.0909091	0.0891659	0.0421675	0.0508475	0.0489838	0.00923307	1	-0.0400616	S_37C.WT_39C
intron_NA.C3_02160C_A-T_Intron2	C3_02160C_A	C3_02160C_A	Ca22chr3A_C_albicans_SC5314:469436-469588	-	152	0	27	0	10	0.166667	7	0.0204082	25	0.037037	14	0.0322581	16	NA	NA	NA	0.0322581	0.0299011	0.00856133	NA	NA	WT_39C.WT_30C
intron_NA.C3_02160C_A-T_Intron2	C3_02160C_A	C3_02160C_A	Ca22chr3A_C_albicans_SC5314:469436-469588	-	152	0	27	0	10	0.166667	7	0	14	0	9	0	18	NA	NA	NA	NA	NA	NA	NA	NA	S_37C.WT_30C
intron_NA.C3_02160C_A-T_Intron2	C3_02160C_A	C3_02160C_A	Ca22chr3A_C_albicans_SC5314:469436-469588	-	152	0.0204082	25	0.037037	14	0.0322581	16	0	14	0	9	0	18	0.0322581	0.0299011	0.00856133	NA	NA	NA	NA	NA	S_37C.WT_39C
intron_NA.C3_02210C_A-T_Intron1	C3_02210C_A	C3_02210C_A	Ca22chr3A_C_albicans_SC5314:477176-477256	-	80	0	64	0	50	0	48	0	56	0.0246914	83	0	55	0	0	0	0	0.00823045	0.0142556	1	0	WT_39C.WT_30C
intron_NA.C3_02210C_A-T_Intron1	C3_02210C_A	C3_02210C_A	Ca22chr3A_C_albicans_SC5314:477176-477256	-	80	0	64	0	50	0	48	0.00854701	59	0.00578035	87	0	70	0	0	0	0.00578035	0.00477579	0.00436116	1	0.00578035	S_37C.WT_30C
intron_NA.C3_02210C_A-T_Intron1	C3_02210C_A	C3_02210C_A	Ca22chr3A_C_albicans_SC5314:477176-477256	-	80	0	56	0.0246914	83	0	55	0.00854701	59	0.00578035	87	0	70	0	0.00823045	0.0142556	0.00578035	0.00477579	0.00436116	0.721487	0.00578035	S_37C.WT_39C
intron_NA.C3_02410C_A-T_Intron1	C3_02410C_A	C3_02410C_A	Ca22chr3A_C_albicans_SC5314:528341-528622	-	281	0.0851064	51	0.0447761	35	0.0434783	12	1	1	0.04	26	0.0666667	32	0.0447761	0.0577869	0.0236682	NA	NA	NA	1	NA	WT_39C.WT_30C
intron_NA.C3_02410C_A-T_Intron1	C3_02410C_A	C3_02410C_A	Ca22chr3A_C_albicans_SC5314:528341-528622	-	281	0.0851064	51	0.0447761	35	0.0434783	12	0	43	0.114286	39	0.101449	38	0.0447761	0.0577869	0.0236682	0.101449	0.0719117	0.0626072	0.877389	0.0566732	S_37C.WT_30C
intron_NA.C3_02410C_A-T_Intron1	C3_02410C_A	C3_02410C_A	Ca22chr3A_C_albicans_SC5314:528341-528622	-	281	1	1	0.04	26	0.0666667	32	0	43	0.114286	39	0.101449	38	NA	NA	NA	0.101449	0.0719117	0.0626072	1	NA	S_37C.WT_39C
intron_NA.C3_02710W_A-T_Intron1	C3_02710W_A	C3_02710W_A	Ca22chr3A_C_albicans_SC5314:588385-589003	+	618	0.00198413	505	0	447	0.0100251	403	0.0117463	646	0.00934579	702	0.00720288	839	0.00198413	0.00400306	0.00530872	0.00934579	0.00943165	0.00227292	0.211567	0.00736167	WT_39C.WT_30C
intron_NA.C3_02710W_A-T_Intron1	C3_02710W_A	C3_02710W_A	Ca22chr3A_C_albicans_SC5314:588385-589003	+	618	0.00198413	505	0	447	0.0100251	403	0.0020284	741	0.00481762	730	0.00860357	762	0.00198413	0.00400306	0.00530872	0.00481762	0.00514986	0.00330016	0.769484	0.00283349	S_37C.WT_30C
intron_NA.C3_02710W_A-T_Intron1	C3_02710W_A	C3_02710W_A	Ca22chr3A_C_albicans_SC5314:588385-589003	+	618	0.0117463	646	0.00934579	702	0.00720288	839	0.0020284	741	0.00481762	730	0.00860357	762	0.00934579	0.00943165	0.00227292	0.00481762	0.00514986	0.00330016	0.146903	-0.00452818	S_37C.WT_39C
intron_NA.C3_04080W_A-T_Intron1	C3_04080W_A	C3_04080W_A	Ca22chr3A_C_albicans_SC5314:855017-855136	+	119	0.00301508	2495	0.00591716	1870	0.00218221	1837	0.00586907	1114	0.00721256	1187	0.00549882	1280	0.00301508	0.00370482	0.00196068	0.00586907	0.00619348	0.000901751	0.145852	0.002854	WT_39C.WT_30C
intron_NA.C3_04080W_A-T_Intron1	C3_04080W_A	C3_04080W_A	Ca22chr3A_C_albicans_SC5314:855017-855136	+	119	0.00301508	2495	0.00591716	1870	0.00218221	1837	0.00355872	1128	0.00710405	1205	0.00639488	1259	0.00301508	0.00370482	0.00196068	0.00639488	0.00568589	0.001876	0.274837	0.00337981	S_37C.WT_30C
intron_NA.C3_04080W_A-T_Intron1	C3_04080W_A	C3_04080W_A	Ca22chr3A_C_albicans_SC5314:855017-855136	+	119	0.00586907	1114	0.00721256	1187	0.00549882	1280	0.00355872	1128	0.00710405	1205	0.00639488	1259	0.00586907	0.00619348	0.000901751	0.00639488	0.00568589	0.001876	0.702307	0.00052581	S_37C.WT_39C
intron_NA.C3_04260W_A-T_Intron1	C3_04260W_A	C3_04260W_A	Ca22chr3A_C_albicans_SC5314:885220-885509	+	289	0.0515464	51	0.12069	65	0.0645161	33	0.113924	88	0.081761	86	0.184549	138	0.0645161	0.0789174	0.0367525	0.113924	0.126745	0.0525798	0.273702	0.0494079	WT_39C.WT_30C
intron_NA.C3_04260W_A-T_Intron1	C3_04260W_A	C3_04260W_A	Ca22chr3A_C_albicans_SC5314:885220-885509	+	289	0.0515464	51	0.12069	65	0.0645161	33	0.0449438	93	0.1	99	0.131429	99	0.0645161	0.0789174	0.0367525	0.1	0.0921241	0.043777	0.710046	0.0354839	S_37C.WT_30C
intron_NA.C3_04260W_A-T_Intron1	C3_04260W_A	C3_04260W_A	Ca22chr3A_C_albicans_SC5314:885220-885509	+	289	0.113924	88	0.081761	86	0.184549	138	0.0449438	93	0.1	99	0.131429	99	0.113924	0.126745	0.0525798	0.1	0.0921241	0.043777	0.431784	-0.0139241	S_37C.WT_39C
intron_NA.C3_04330C_A-T_Intron1	C3_04330C_A	C3_04330C_A	Ca22chr3A_C_albicans_SC5314:900900-900963	-	63	0.217753	439	0.289562	383	0.297578	375	0.312977	344	0.293729	392	0.332268	417	0.289562	0.268298	0.043956	0.312977	0.312992	0.0192695	0.21359	0.0234148	WT_39C.WT_30C
intron_NA.C3_04330C_A-T_Intron1	C3_04330C_A	C3_04330C_A	Ca22chr3A_C_albicans_SC5314:900900-900963	-	63	0.217753	439	0.289562	383	0.297578	375	0.308017	310	0.283757	328	0.270463	357	0.289562	0.268298	0.043956	0.283757	0.287412	0.019042	0.54372	-0.00580496	S_37C.WT_30C
intron_NA.C3_04330C_A-T_Intron1	C3_04330C_A	C3_04330C_A	Ca22chr3A_C_albicans_SC5314:900900-900963	-	63	0.312977	344	0.293729	392	0.332268	417	0.308017	310	0.283757	328	0.270463	357	0.312977	0.312992	0.0192695	0.283757	0.287412	0.019042	0.177312	-0.0292198	S_37C.WT_39C
intron_NA.C3_04440C_A-T_Intron1	C3_04440C_A	C3_04440C_A	Ca22chr3A_C_albicans_SC5314:924931-925007	-	76	NA	NA	NA	NA	0.6	4	NA	NA	NA	NA	NA	NA	NA	NA	NA	NA	NA	NA	NA	NA	WT_39C.WT_30C
intron_NA.C3_04440C_A-T_Intron1	C3_04440C_A	C3_04440C_A	Ca22chr3A_C_albicans_SC5314:924931-925007	-	76	NA	NA	NA	NA	0.6	4	NA	NA	NA	NA	NA	NA	NA	NA	NA	NA	NA	NA	NA	NA	S_37C.WT_30C
intron_NA.C3_04440C_A-T_Intron1	C3_04440C_A	C3_04440C_A	Ca22chr3A_C_albicans_SC5314:924931-925007	-	76	NA	NA	NA	NA	NA	NA	NA	NA	NA	NA	NA	NA	NA	NA	NA	NA	NA	NA	NA	NA	S_37C.WT_39C
intron_NA.C3_04590W_A-T_Intron1	C3_04590W_A	C3_04590W_A	Ca22chr3A_C_albicans_SC5314:974046-974949	+	903	0.134877	1544	0.192114	1300	0.183202	1127	0.262062	667	0.280534	671	0.269722	845	0.183202	0.170064	0.0307972	0.269722	0.270773	0.00928069	0.0222426	0.0865199	WT_39C.WT_30C	WT_39C.WT_30C,S_37C.WT_30C	UP,UP
intron_NA.C3_04590W_A-T_Intron1	C3_04590W_A	C3_04590W_A	Ca22chr3A_C_albicans_SC5314:974046-974949	+	903	0.134877	1544	0.192114	1300	0.183202	1127	0.290123	627	0.288553	681	0.255474	774	0.183202	0.170064	0.0307972	0.288553	0.27805	0.0195669	0.0105998	0.10535	S_37C.WT_30C	WT_39C.WT_30C,S_37C.WT_30C	UP,UP
intron_NA.C3_04590W_A-T_Intron1	C3_04590W_A	C3_04590W_A	Ca22chr3A_C_albicans_SC5314:974046-974949	+	903	0.262062	667	0.280534	671	0.269722	845	0.290123	627	0.288553	681	0.255474	774	0.269722	0.270773	0.00928069	0.288553	0.27805	0.0195669	0.603287	0.0188305	S_37C.WT_39C	WT_39C.WT_30C,S_37C.WT_30C	UP,UP
intron_NA.C3_04810C_A-T_Intron1	C3_04810C_A	C3_04810C_A	Ca22chr3A_C_albicans_SC5314:1023919-1024393	-	474	0.00251974	2984	0.005074	2377	0.00489258	2362	0.0175553	1565	0.0186104	1642	0.016317	1962	0.00489258	0.0041621	0.00142522	0.0175553	0.0174942	0.00114792	0.00029396	0.0126627	WT_39C.WT_30C	WT_39C.WT_30C,S_37C.WT_30C	UP,UP
intron_NA.C3_04810C_A-T_Intron1	C3_04810C_A	C3_04810C_A	Ca22chr3A_C_albicans_SC5314:1023919-1024393	-	474	0.00251974	2984	0.005074	2377	0.00489258	2362	0.0175775	1592	0.0180072	1696	0.015625	1885	0.00489258	0.0041621	0.00142522	0.0175775	0.0170699	0.00126963	0.000327035	0.0126849	S_37C.WT_30C	WT_39C.WT_30C,S_37C.WT_30C	UP,UP
intron_NA.C3_04810C_A-T_Intron1	C3_04810C_A	C3_04810C_A	Ca22chr3A_C_albicans_SC5314:1023919-1024393	-	474	0.0175553	1565	0.0186104	1642	0.016317	1962	0.0175775	1592	0.0180072	1696	0.015625	1885	0.0175553	0.0174942	0.00114792	0.0175775	0.0170699	0.00126963	0.689965	2.22342e-05	S_37C.WT_39C	WT_39C.WT_30C,S_37C.WT_30C	UP,UP
intron_NA.C3_04870W_A-T_Intron1	C3_04870W_A	C3_04870W_A	Ca22chr3A_C_albicans_SC5314:1044507-1044595	+	88	NA	NA	NA	NA	NA	NA	0	1	1	2	0.5	3	NA	NA	NA	NA	NA	NA	NA	NA	WT_39C.WT_30C
intron_NA.C3_04870W_A-T_Intron1	C3_04870W_A	C3_04870W_A	Ca22chr3A_C_albicans_SC5314:1044507-1044595	+	88	NA	NA	NA	NA	NA	NA	NA	NA	NA	NA	NA	NA	NA	NA	NA	NA	NA	NA	NA	NA	S_37C.WT_30C
intron_NA.C3_04870W_A-T_Intron1	C3_04870W_A	C3_04870W_A	Ca22chr3A_C_albicans_SC5314:1044507-1044595	+	88	0	1	1	2	0.5	3	NA	NA	NA	NA	NA	NA	NA	NA	NA	NA	NA	NA	NA	NA	S_37C.WT_39C
intron_NA.C3_05120C_A-T_Intron1	C3_05120C_A	C3_05120C_A	Ca22chr3A_C_albicans_SC5314:1099544-1099598	-	54	0.00168067	298	0.00692841	218	0	225	0.0153322	298	0.0189873	322	0.0197487	284	0.00168067	0.00286969	0.003614	0.0189873	0.0180227	0.00236096	0.00592718	0.0173067	WT_39C.WT_30C	WT_39C.WT_30C,S_37C.WT_39C	UP,DOWN
intron_NA.C3_05120C_A-T_Intron1	C3_05120C_A	C3_05120C_A	Ca22chr3A_C_albicans_SC5314:1099544-1099598	-	54	0.00168067	298	0.00692841	218	0	225	0.00342466	293	0.0101351	299	0.00398406	252	0.00168067	0.00286969	0.003614	0.00398406	0.00584795	0.00372333	0.376467	0.00230339	S_37C.WT_30C	WT_39C.WT_30C,S_37C.WT_39C	UP,DOWN
intron_NA.C3_05120C_A-T_Intron1	C3_05120C_A	C3_05120C_A	Ca22chr3A_C_albicans_SC5314:1099544-1099598	-	54	0.0153322	298	0.0189873	322	0.0197487	284	0.00342466	293	0.0101351	299	0.00398406	252	0.0189873	0.0180227	0.00236096	0.00398406	0.00584795	0.00372333	0.0131301	-0.0150033	S_37C.WT_39C	WT_39C.WT_30C,S_37C.WT_39C	UP,DOWN
intron_NA.C3_05790C_A-T_Intron1	C3_05790C_A	C3_05790C_A	Ca22chr3A_C_albicans_SC5314:1298393-1298507	-	114	0.0877193	93	0.105263	84	0.0738255	80	0.207547	32	0.0517241	61	0.122807	64	0.0877193	0.088936	0.0157541	0.122807	0.127359	0.0780112	0.48524	0.0350877	WT_39C.WT_30C	S_37C.WT_30C	UP
intron_NA.C3_05790C_A-T_Intron1	C3_05790C_A	C3_05790C_A	Ca22chr3A_C_albicans_SC5314:1298393-1298507	-	114	0.0877193	93	0.105263	84	0.0738255	80	0.147541	70	0.144928	79	0.172414	68	0.0877193	0.088936	0.0157541	0.147541	0.154961	0.0151711	0.00641446	0.0598217	S_37C.WT_30C	S_37C.WT_30C	UP
intron_NA.C3_05790C_A-T_Intron1	C3_05790C_A	C3_05790C_A	Ca22chr3A_C_albicans_SC5314:1298393-1298507	-	114	0.207547	32	0.0517241	61	0.122807	64	0.147541	70	0.144928	79	0.172414	68	0.122807	0.127359	0.0780112	0.147541	0.154961	0.0151711	0.604783	0.024734	S_37C.WT_39C	S_37C.WT_30C	UP
intron_NA.C3_06800C_A-T_Intron1	C3_06800C_A	C3_06800C_A	Ca22chr3A_C_albicans_SC5314:1551584-1551770	-	186	0.0313152	247	0.0546624	164	0.022082	162	0.111782	184	0.0949367	173	0.0584795	181	0.0313152	0.0360199	0.016792	0.0949367	0.0883996	0.0272461	0.0584026	0.0636215	WT_39C.WT_30C
intron_NA.C3_06800C_A-T_Intron1	C3_06800C_A	C3_06800C_A	Ca22chr3A_C_albicans_SC5314:1551584-1551770	-	186	0.0313152	247	0.0546624	164	0.022082	162	0.038674	188	0.0943396	174	0.059322	125	0.0313152	0.0360199	0.016792	0.059322	0.0641119	0.0281402	0.227106	0.0280068	S_37C.WT_30C
intron_NA.C3_06800C_A-T_Intron1	C3_06800C_A	C3_06800C_A	Ca22chr3A_C_albicans_SC5314:1551584-1551770	-	186	0.111782	184	0.0949367	173	0.0584795	181	0.038674	188	0.0943396	174	0.059322	125	0.0949367	0.0883996	0.0272461	0.059322	0.0641119	0.0281402	0.343354	-0.0356147	S_37C.WT_39C
intron_NA.C3_07130W_A-T_Intron1	C3_07130W_A	C3_07130W_A	Ca22chr3A_C_albicans_SC5314:1633340-1633600	+	260	0.00967118	261	0.0112994	179	0.0117096	216	0.0510638	247	0.0357143	319	0.0460405	284	0.0112994	0.0108934	0.00107816	0.0460405	0.0442729	0.00782595	0.0163884	0.0347411	WT_39C.WT_30C	WT_39C.WT_30C	UP
intron_NA.C3_07130W_A-T_Intron1	C3_07130W_A	C3_07130W_A	Ca22chr3A_C_albicans_SC5314:1633340-1633600	+	260	0.00967118	261	0.0112994	179	0.0117096	216	0.0191972	292	0.0229277	290	0.0391459	292	0.0112994	0.0108934	0.00107816	0.0229277	0.0270903	0.0106058	0.11667	0.0116282	S_37C.WT_30C	WT_39C.WT_30C	UP
intron_NA.C3_07130W_A-T_Intron1	C3_07130W_A	C3_07130W_A	Ca22chr3A_C_albicans_SC5314:1633340-1633600	+	260	0.0510638	247	0.0357143	319	0.0460405	284	0.0191972	292	0.0229277	290	0.0391459	292	0.0460405	0.0442729	0.00782595	0.0229277	0.0270903	0.0106058	0.0926946	-0.0231128	S_37C.WT_39C	WT_39C.WT_30C	UP
intron_NA.C3_07140C_A-T_Intron1	C3_07140C_A	C3_07140C_A	Ca22chr3A_C_albicans_SC5314:1636010-1636078	-	68	0	17	0	12	0	3	0	9	0.105263	21	0.0645161	33	NA	NA	NA	NA	NA	NA	1	NA	WT_39C.WT_30C
intron_NA.C3_07140C_A-T_Intron1	C3_07140C_A	C3_07140C_A	Ca22chr3A_C_albicans_SC5314:1636010-1636078	-	68	0	17	0	12	0	3	0.08	27	0	23	0	7	NA	NA	NA	NA	NA	NA	NA	NA	S_37C.WT_30C
intron_NA.C3_07140C_A-T_Intron1	C3_07140C_A	C3_07140C_A	Ca22chr3A_C_albicans_SC5314:1636010-1636078	-	68	0	9	0.105263	21	0.0645161	33	0.08	27	0	23	0	7	NA	NA	NA	NA	NA	NA	1	NA	S_37C.WT_39C
intron_NA.C3_07380W_A-T_Intron1	C3_07380W_A	C3_07380W_A	Ca22chr3A_C_albicans_SC5314:1694626-1694705	+	79	0.128405	145	0.217877	109	0.21875	78	0.253012	104	0.253886	121	0.265537	112	0.217877	0.188344	0.0519108	0.253886	0.257478	0.0069925	0.145134	0.0360089	WT_39C.WT_30C
intron_NA.C3_07380W_A-T_Intron1	C3_07380W_A	C3_07380W_A	Ca22chr3A_C_albicans_SC5314:1694626-1694705	+	79	0.128405	145	0.217877	109	0.21875	78	0.277108	106	0.219512	125	0.2	114	0.217877	0.188344	0.0519108	0.219512	0.232207	0.0400911	0.314983	0.0016351	S_37C.WT_30C
intron_NA.C3_07380W_A-T_Intron1	C3_07380W_A	C3_07380W_A	Ca22chr3A_C_albicans_SC5314:1694626-1694705	+	79	0.253012	104	0.253886	121	0.265537	112	0.277108	106	0.219512	125	0.2	114	0.253886	0.257478	0.0069925	0.219512	0.232207	0.0400911	0.389103	-0.0343738	S_37C.WT_39C
intron_NA.C3_07430W_A-T_Intron1	C3_07430W_A	C3_07430W_A	Ca22chr3A_C_albicans_SC5314:1700512-1700579	+	67	0.00689655	146	0.0137931	147	0.03	103	0.00862069	117	0.0259067	99	0.0121457	125	0.0137931	0.0168966	0.0118603	0.0121457	0.0155577	0.00913417	0.884862	-0.00164735	WT_39C.WT_30C
intron_NA.C3_07430W_A-T_Intron1	C3_07430W_A	C3_07430W_A	Ca22chr3A_C_albicans_SC5314:1700512-1700579	+	67	0.00689655	146	0.0137931	147	0.03	103	0.0185185	110	0.00621118	81	0.00980392	103	0.0137931	0.0168966	0.0118603	0.00980392	0.0115112	0.0063288	0.536866	-0.00398918	S_37C.WT_30C
intron_NA.C3_07430W_A-T_Intron1	C3_07430W_A	C3_07430W_A	Ca22chr3A_C_albicans_SC5314:1700512-1700579	+	67	0.00862069	117	0.0259067	99	0.0121457	125	0.0185185	110	0.00621118	81	0.00980392	103	0.0121457	0.0155577	0.00913417	0.00980392	0.0115112	0.0063288	0.566421	-0.00234183	S_37C.WT_39C
intron_NA.C3_07680W_A-T_Intron1	C3_07680W_A	C3_07680W_A	Ca22chr3A_C_albicans_SC5314:1749090-1749147	+	57	NA	NA	0.5	3	1	3	1	6	0.636364	9	1	7	NA	NA	NA	NA	NA	NA	NA	NA	WT_39C.WT_30C
intron_NA.C3_07680W_A-T_Intron1	C3_07680W_A	C3_07680W_A	Ca22chr3A_C_albicans_SC5314:1749090-1749147	+	57	NA	NA	0.5	3	1	3	1	2	0.555556	7	1	3	NA	NA	NA	NA	NA	NA	NA	NA	S_37C.WT_30C
intron_NA.C3_07680W_A-T_Intron1	C3_07680W_A	C3_07680W_A	Ca22chr3A_C_albicans_SC5314:1749090-1749147	+	57	1	6	0.636364	9	1	7	1	2	0.555556	7	1	3	NA	NA	NA	NA	NA	NA	NA	NA	S_37C.WT_39C
intron_NA.C3_07690C_A-T_Intron1	C3_07690C_A	C3_07690C_A	Ca22chr3A_C_albicans_SC5314:1754639-1754694	-	55	0.0253807	505	0.059542	347	0.0257732	398	0.0682493	360	0.0562613	291	0.0675039	340	0.0257732	0.0368986	0.0196107	0.0675039	0.0640048	0.00671641	0.127596	0.0417307	WT_39C.WT_30C
intron_NA.C3_07690C_A-T_Intron1	C3_07690C_A	C3_07690C_A	Ca22chr3A_C_albicans_SC5314:1754639-1754694	-	55	0.0253807	505	0.059542	347	0.0257732	398	0.100917	300	0.0458453	365	0.0850575	236	0.0257732	0.0368986	0.0196107	0.0850575	0.0772734	0.0283492	0.12108	0.0592843	S_37C.WT_30C
intron_NA.C3_07690C_A-T_Intron1	C3_07690C_A	C3_07690C_A	Ca22chr3A_C_albicans_SC5314:1754639-1754694	-	55	0.0682493	360	0.0562613	291	0.0675039	340	0.100917	300	0.0458453	365	0.0850575	236	0.0675039	0.0640048	0.00671641	0.0850575	0.0772734	0.0283492	0.505558	0.0175535	S_37C.WT_39C
intron_NA.C3_07920W_A-T_Intron1	C3_07920W_A	C3_07920W_A	Ca22chr3A_C_albicans_SC5314:1783194-1783246	+	52	0.372308	223	0.445455	159	0.287197	186	0.56	195	0.606557	147	0.430199	251	0.372308	0.36832	0.079204	0.56	0.532252	0.0913947	0.0800243	0.187692	WT_39C.WT_30C
intron_NA.C3_07920W_A-T_Intron1	C3_07920W_A	C3_07920W_A	Ca22chr3A_C_albicans_SC5314:1783194-1783246	+	52	0.372308	223	0.445455	159	0.287197	186	0.76087	162	0.520913	200	0.542636	199	0.372308	0.36832	0.079204	0.542636	0.608139	0.132714	0.0680823	0.170328	S_37C.WT_30C
intron_NA.C3_07920W_A-T_Intron1	C3_07920W_A	C3_07920W_A	Ca22chr3A_C_albicans_SC5314:1783194-1783246	+	52	0.56	195	0.606557	147	0.430199	251	0.76087	162	0.520913	200	0.542636	199	0.56	0.532252	0.0913947	0.542636	0.608139	0.132714	0.465864	-0.0173643	S_37C.WT_39C
intron_NA.C4_00290C_A-T_Intron1	C4_00290C_A	C4_00290C_A	Ca22chr4A_C_albicans_SC5314:43847-43987	-	140	NA	NA	NA	NA	NA	0	NA	NA	NA	NA	NA	0	NA	NA	NA	NA	NA	NA	NA	NA	WT_39C.WT_30C
intron_NA.C4_00290C_A-T_Intron1	C4_00290C_A	C4_00290C_A	Ca22chr4A_C_albicans_SC5314:43847-43987	-	140	NA	NA	NA	NA	NA	0	NA	NA	1	1	NA	NA	NA	NA	NA	NA	NA	NA	NA	NA	S_37C.WT_30C
intron_NA.C4_00290C_A-T_Intron1	C4_00290C_A	C4_00290C_A	Ca22chr4A_C_albicans_SC5314:43847-43987	-	140	NA	NA	NA	NA	NA	0	NA	NA	1	1	NA	NA	NA	NA	NA	NA	NA	NA	NA	NA	S_37C.WT_39C
intron_NA.C4_00290C_A-T_Intron2	C4_00290C_A	C4_00290C_A	Ca22chr4A_C_albicans_SC5314:43991-44077	-	86	NA	NA	NA	NA	NA	0	NA	NA	NA	NA	NA	0	NA	NA	NA	NA	NA	NA	NA	NA	WT_39C.WT_30C
intron_NA.C4_00290C_A-T_Intron2	C4_00290C_A	C4_00290C_A	Ca22chr4A_C_albicans_SC5314:43991-44077	-	86	NA	NA	NA	NA	NA	0	NA	NA	NA	NA	NA	NA	NA	NA	NA	NA	NA	NA	NA	NA	S_37C.WT_30C
intron_NA.C4_00290C_A-T_Intron2	C4_00290C_A	C4_00290C_A	Ca22chr4A_C_albicans_SC5314:43991-44077	-	86	NA	NA	NA	NA	NA	0	NA	NA	NA	NA	NA	NA	NA	NA	NA	NA	NA	NA	NA	NA	S_37C.WT_39C
intron_NA.C4_00320C_A-T_Intron1	C4_00320C_A	C4_00320C_A	Ca22chr4A_C_albicans_SC5314:50398-50468	-	70	0	70	0	63	0.0697674	46	0.0422535	37	0.047619	33	0.010101	50	0	0.0232558	0.0402803	0.0422535	0.0333245	0.0202903	0.725173	0.0422535	WT_39C.WT_30C
intron_NA.C4_00320C_A-T_Intron1	C4_00320C_A	C4_00320C_A	Ca22chr4A_C_albicans_SC5314:50398-50468	-	70	0	70	0	63	0.0697674	46	0.0625	17	0.0204082	50	0.027027	38	0	0.0232558	0.0402803	0.027027	0.0366451	0.0226343	0.986039	0.027027	S_37C.WT_30C
intron_NA.C4_00320C_A-T_Intron1	C4_00320C_A	C4_00320C_A	Ca22chr4A_C_albicans_SC5314:50398-50468	-	70	0.0422535	37	0.047619	33	0.010101	50	0.0625	17	0.0204082	50	0.027027	38	0.0422535	0.0333245	0.0202903	0.027027	0.0366451	0.0226343	0.503103	-0.0152265	S_37C.WT_39C
intron_NA.C4_00610W_A-T_Intron1	C4_00610W_A	C4_00610W_A	Ca22chr4A_C_albicans_SC5314:107411-107478	+	67	0.157895	44	0.125	45	0.193548	37	0.407407	19	0.118644	33	0.206897	35	0.157895	0.158814	0.0342835	0.206897	0.244316	0.147974	0.944843	0.0490018	WT_39C.WT_30C
intron_NA.C4_00610W_A-T_Intron1	C4_00610W_A	C4_00610W_A	Ca22chr4A_C_albicans_SC5314:107411-107478	+	67	0.157895	44	0.125	45	0.193548	37	0.16129	18	0.0491803	32	0.169231	38	0.157895	0.158814	0.0342835	0.16129	0.126567	0.0671364	0.55601	0.00339559	S_37C.WT_30C
intron_NA.C4_00610W_A-T_Intron1	C4_00610W_A	C4_00610W_A	Ca22chr4A_C_albicans_SC5314:107411-107478	+	67	0.407407	19	0.118644	33	0.206897	35	0.16129	18	0.0491803	32	0.169231	38	0.206897	0.244316	0.147974	0.16129	0.126567	0.0671364	0.552506	-0.0456062	S_37C.WT_39C
intron_NA.C4_02160C_A-T_Intron1	C4_02160C_A	C4_02160C_A	Ca22chr4A_C_albicans_SC5314:427610-427675	-	65	0.0384615	54	0.0491803	32	0.0379747	41	0.0588235	18	0.0793651	34	0.0704225	38	0.0384615	0.0418722	0.00633372	0.0704225	0.069537	0.0102994	0.0216056	0.031961	WT_39C.WT_30C	WT_39C.WT_30C	UP
intron_NA.C4_02160C_A-T_Intron1	C4_02160C_A	C4_02160C_A	Ca22chr4A_C_albicans_SC5314:427610-427675	-	65	0.0384615	54	0.0491803	32	0.0379747	41	0.0909091	24	0	19	0	24	0.0384615	0.0418722	0.00633372	0	0.030303	0.0524864	1	-0.0384615	S_37C.WT_30C	WT_39C.WT_30C	UP
intron_NA.C4_02160C_A-T_Intron1	C4_02160C_A	C4_02160C_A	Ca22chr4A_C_albicans_SC5314:427610-427675	-	65	0.0588235	18	0.0793651	34	0.0704225	38	0.0909091	24	0	19	0	24	0.0704225	0.069537	0.0102994	0	0.030303	0.0524864	1	-0.0704225	S_37C.WT_39C	WT_39C.WT_30C	UP
intron_NA.C4_02160C_A-T_Intron2	C4_02160C_A	C4_02160C_A	Ca22chr4A_C_albicans_SC5314:427811-427961	-	150	0.179487	69	0.239437	44	0.0909091	42	0.764706	15	0.0508475	31	0.075	43	0.179487	0.169944	0.0747222	0.075	0.296851	0.405354	0.123103	-0.104487	WT_39C.WT_30C
intron_NA.C4_02160C_A-T_Intron2	C4_02160C_A	C4_02160C_A	Ca22chr4A_C_albicans_SC5314:427811-427961	-	150	0.179487	69	0.239437	44	0.0909091	42	0.147059	39	0.107692	36	0.0571429	37	0.179487	0.169944	0.0747222	0.107692	0.103965	0.0450737	0.274393	-0.0717949	S_37C.WT_30C
intron_NA.C4_02160C_A-T_Intron2	C4_02160C_A	C4_02160C_A	Ca22chr4A_C_albicans_SC5314:427811-427961	-	150	0.764706	15	0.0508475	31	0.075	43	0.147059	39	0.107692	36	0.0571429	37	0.075	0.296851	0.405354	0.107692	0.103965	0.0450737	0.257286	0.0326923	S_37C.WT_39C
intron_NA.C4_02820W_A-T_Intron1	C4_02820W_A	C4_02820W_A	Ca22chr4A_C_albicans_SC5314:586750-586814	+	64	NA	NA	NA	NA	NA	NA	NA	NA	NA	NA	NA	NA	NA	NA	NA	NA	NA	NA	NA	NA	WT_39C.WT_30C
intron_NA.C4_02820W_A-T_Intron1	C4_02820W_A	C4_02820W_A	Ca22chr4A_C_albicans_SC5314:586750-586814	+	64	NA	NA	NA	NA	NA	NA	NA	NA	NA	NA	NA	NA	NA	NA	NA	NA	NA	NA	NA	NA	S_37C.WT_30C
intron_NA.C4_02820W_A-T_Intron1	C4_02820W_A	C4_02820W_A	Ca22chr4A_C_albicans_SC5314:586750-586814	+	64	NA	NA	NA	NA	NA	NA	NA	NA	NA	NA	NA	NA	NA	NA	NA	NA	NA	NA	NA	NA	S_37C.WT_39C
intron_NA.C4_03400W_A-T_Intron1	C4_03400W_A	C4_03400W_A	Ca22chr4A_C_albicans_SC5314:711457-711732	+	275	0.0107198	660	0.0138504	549	0.0152027	601	0.032413	430	0.0328738	487	0.0418079	461	0.0138504	0.0132576	0.00229951	0.0328738	0.0356982	0.00529616	0.00897234	0.0190234	WT_39C.WT_30C	WT_39C.WT_30C,S_37C.WT_39C	UP,DOWN
intron_NA.C4_03400W_A-T_Intron1	C4_03400W_A	C4_03400W_A	Ca22chr4A_C_albicans_SC5314:711457-711732	+	275	0.0107198	660	0.0138504	549	0.0152027	601	0.0119403	339	0.0130624	349	0.0225	409	0.0138504	0.0132576	0.00229951	0.0130624	0.0158342	0.00579992	0.532974	-0.000788011	S_37C.WT_30C	WT_39C.WT_30C,S_37C.WT_39C	UP,DOWN
intron_NA.C4_03400W_A-T_Intron1	C4_03400W_A	C4_03400W_A	Ca22chr4A_C_albicans_SC5314:711457-711732	+	275	0.032413	430	0.0328738	487	0.0418079	461	0.0119403	339	0.0130624	349	0.0225	409	0.0328738	0.0356982	0.00529616	0.0130624	0.0158342	0.00579992	0.0120876	-0.0198114	S_37C.WT_39C	WT_39C.WT_30C,S_37C.WT_39C	UP,DOWN
intron_NA.C4_04390W_A-T_Intron1	C4_04390W_A	C4_04390W_A	Ca22chr4A_C_albicans_SC5314:936841-937413	+	572	0.0304918	3971	0.0330607	3031	0.0268378	3080	0.0777162	2822	0.0705474	2777	0.0968548	2633	0.0304918	0.0301301	0.00312716	0.0777162	0.0817062	0.0136	0.0182375	0.0472245	WT_39C.WT_30C	WT_39C.WT_30C,S_37C.WT_30C	UP,UP
intron_NA.C4_04390W_A-T_Intron1	C4_04390W_A	C4_04390W_A	Ca22chr4A_C_albicans_SC5314:936841-937413	+	572	0.0304918	3971	0.0330607	3031	0.0268378	3080	0.0766259	2508	0.0830494	2543	0.0681004	2980	0.0304918	0.0301301	0.00312716	0.0766259	0.0759252	0.00749911	0.0036329	0.0461341	S_37C.WT_30C	WT_39C.WT_30C,S_37C.WT_30C	UP,UP
intron_NA.C4_04390W_A-T_Intron1	C4_04390W_A	C4_04390W_A	Ca22chr4A_C_albicans_SC5314:936841-937413	+	572	0.0777162	2822	0.0705474	2777	0.0968548	2633	0.0766259	2508	0.0830494	2543	0.0681004	2980	0.0777162	0.0817062	0.0136	0.0766259	0.0759252	0.00749911	0.563472	-0.00109036	S_37C.WT_39C	WT_39C.WT_30C,S_37C.WT_30C	UP,UP
intron_NA.C4_06150C_A-T_Intron1	C4_06150C_A	C4_06150C_A	Ca22chr4A_C_albicans_SC5314:1378160-1378225	-	65	0	2	NA	NA	NA	NA	0	2	0	1	1	2	NA	NA	NA	NA	NA	NA	NA	NA	WT_39C.WT_30C
intron_NA.C4_06150C_A-T_Intron1	C4_06150C_A	C4_06150C_A	Ca22chr4A_C_albicans_SC5314:1378160-1378225	-	65	0	2	NA	NA	NA	NA	1	2	0	1	1	2	NA	NA	NA	NA	NA	NA	NA	NA	S_37C.WT_30C
intron_NA.C4_06150C_A-T_Intron1	C4_06150C_A	C4_06150C_A	Ca22chr4A_C_albicans_SC5314:1378160-1378225	-	65	0	2	0	1	1	2	1	2	0	1	1	2	NA	NA	NA	NA	NA	NA	NA	NA	S_37C.WT_39C
intron_NA.C4_06150C_A-T_Intron2	C4_06150C_A	C4_06150C_A	Ca22chr4A_C_albicans_SC5314:1378279-1378366	-	87	0	2	NA	NA	NA	NA	NA	NA	0	4	0	3	NA	NA	NA	NA	NA	NA	NA	NA	WT_39C.WT_30C
intron_NA.C4_06150C_A-T_Intron2	C4_06150C_A	C4_06150C_A	Ca22chr4A_C_albicans_SC5314:1378279-1378366	-	87	0	2	NA	NA	NA	NA	NA	NA	NA	NA	NA	NA	NA	NA	NA	NA	NA	NA	NA	NA	S_37C.WT_30C
intron_NA.C4_06150C_A-T_Intron2	C4_06150C_A	C4_06150C_A	Ca22chr4A_C_albicans_SC5314:1378279-1378366	-	87	NA	NA	0	4	0	3	NA	NA	NA	NA	NA	NA	NA	NA	NA	NA	NA	NA	NA	NA	S_37C.WT_39C
intron_NA.C4_06150C_A-T_Intron3	C4_06150C_A	C4_06150C_A	Ca22chr4A_C_albicans_SC5314:1378560-1378611	-	51	1	3	NA	NA	1	4	1	5	1	4	NA	0	NA	NA	NA	NA	NA	NA	NA	NA	WT_39C.WT_30C
intron_NA.C4_06150C_A-T_Intron3	C4_06150C_A	C4_06150C_A	Ca22chr4A_C_albicans_SC5314:1378560-1378611	-	51	1	3	NA	NA	1	4	NA	NA	NA	NA	0	5	NA	NA	NA	NA	NA	NA	NA	NA	S_37C.WT_30C
intron_NA.C4_06150C_A-T_Intron3	C4_06150C_A	C4_06150C_A	Ca22chr4A_C_albicans_SC5314:1378560-1378611	-	51	1	5	1	4	NA	0	NA	NA	NA	NA	0	5	NA	NA	NA	NA	NA	NA	NA	NA	S_37C.WT_39C
intron_NA.C4_06690C_A-T_Intron1	C4_06690C_A	C4_06690C_A	Ca22chr4A_C_albicans_SC5314:1494665-1494733	-	68	0.0075188	469	0.0171149	416	0.00848485	416	0.0202532	403	0.0190736	374	0.0190024	429	0.00848485	0.0110395	0.00528357	0.0190736	0.019443	0.000702494	0.107907	0.0105887	WT_39C.WT_30C
intron_NA.C4_06690C_A-T_Intron1	C4_06690C_A	C4_06690C_A	Ca22chr4A_C_albicans_SC5314:1494665-1494733	-	68	0.0075188	469	0.0171149	416	0.00848485	416	0.0165605	399	0.00302115	332	0.0301205	342	0.00848485	0.0110395	0.00528357	0.0165605	0.0165674	0.0135497	0.56399	0.00807566	S_37C.WT_30C
intron_NA.C4_06690C_A-T_Intron1	C4_06690C_A	C4_06690C_A	Ca22chr4A_C_albicans_SC5314:1494665-1494733	-	68	0.0202532	403	0.0190736	374	0.0190024	429	0.0165605	399	0.00302115	332	0.0301205	342	0.0190736	0.019443	0.000702494	0.0165605	0.0165674	0.0135497	0.748581	-0.00251306	S_37C.WT_39C
intron_NA.C4_06860C_A-T_Intron1	C4_06860C_A	C4_06860C_A	Ca22chr4A_C_albicans_SC5314:1532023-1532090	-	67	0.0497738	116	0.0755556	121	0.0798122	115	0.0253165	81	0.0394737	79	0.0718954	82	0.0755556	0.0683805	0.0162539	0.0394737	0.0455619	0.0238788	0.251924	-0.0360819	WT_39C.WT_30C
intron_NA.C4_06860C_A-T_Intron1	C4_06860C_A	C4_06860C_A	Ca22chr4A_C_albicans_SC5314:1532023-1532090	-	67	0.0497738	116	0.0755556	121	0.0798122	115	0.0666667	56	0.0198675	77	0.0502793	94	0.0755556	0.0683805	0.0162539	0.0502793	0.0456045	0.0237472	0.250959	-0.0252762	S_37C.WT_30C
intron_NA.C4_06860C_A-T_Intron1	C4_06860C_A	C4_06860C_A	Ca22chr4A_C_albicans_SC5314:1532023-1532090	-	67	0.0253165	81	0.0394737	79	0.0718954	82	0.0666667	56	0.0198675	77	0.0502793	94	0.0394737	0.0455619	0.0238788	0.0502793	0.0456045	0.0237472	0.998354	0.0108056	S_37C.WT_39C
intron_NA.C4_06860C_A-T_Intron2	C4_06860C_A	C4_06860C_A	Ca22chr4A_C_albicans_SC5314:1532205-1532271	-	66	0.19708	82	0.203252	74	0.411765	60	0.222222	55	0.354839	63	0.292929	64	0.203252	0.270699	0.122205	0.292929	0.289997	0.0663569	0.82514	0.0896773	WT_39C.WT_30C
intron_NA.C4_06860C_A-T_Intron2	C4_06860C_A	C4_06860C_A	Ca22chr4A_C_albicans_SC5314:1532205-1532271	-	66	0.19708	82	0.203252	74	0.411765	60	0.287356	56	0.233645	66	0.138889	41	0.203252	0.270699	0.122205	0.233645	0.219963	0.0751733	0.579595	0.0303929	S_37C.WT_30C
intron_NA.C4_06860C_A-T_Intron2	C4_06860C_A	C4_06860C_A	Ca22chr4A_C_albicans_SC5314:1532205-1532271	-	66	0.222222	55	0.354839	63	0.292929	64	0.287356	56	0.233645	66	0.138889	41	0.292929	0.289997	0.0663569	0.233645	0.219963	0.0751733	0.293933	-0.0592844	S_37C.WT_39C
intron_NA.C4_06860C_A-T_Intron3	C4_06860C_A	C4_06860C_A	Ca22chr4A_C_albicans_SC5314:1532308-1532378	-	70	0.0413223	63	0.132743	64	0.0892857	61	0.0204082	25	0.0782609	62	0.00900901	56	0.0892857	0.0877838	0.045729	0.0204082	0.0358927	0.037132	0.411339	-0.0688775	WT_39C.WT_30C
intron_NA.C4_06860C_A-T_Intron3	C4_06860C_A	C4_06860C_A	Ca22chr4A_C_albicans_SC5314:1532308-1532378	-	70	0.0413223	63	0.132743	64	0.0892857	61	0.0188679	54	0.0175439	58	0.0654206	57	0.0892857	0.0877838	0.045729	0.0188679	0.0339441	0.0272674	0.170723	-0.0704178	S_37C.WT_30C
intron_NA.C4_06860C_A-T_Intron3	C4_06860C_A	C4_06860C_A	Ca22chr4A_C_albicans_SC5314:1532308-1532378	-	70	0.0204082	25	0.0782609	62	0.00900901	56	0.0188679	54	0.0175439	58	0.0654206	57	0.0204082	0.0358927	0.037132	0.0188679	0.0339441	0.0272674	0.830747	-0.00154024	S_37C.WT_39C
intron_NA.C5_01050C_A-T_Intron1	C5_01050C_A	C5_01050C_A	Ca22chr5A_C_albicans_SC5314:224390-224454	-	64	0	516	0.00453858	332	0.00910273	388	0.0219619	698	0.014881	682	0.0147783	824	0.00453858	0.0045471	0.00455137	0.014881	0.0172071	0.00411815	0.0237135	0.0103424	WT_39C.WT_30C	WT_39C.WT_30C,S_37C.WT_30C	UP,UP
intron_NA.C5_01050C_A-T_Intron1	C5_01050C_A	C5_01050C_A	Ca22chr5A_C_albicans_SC5314:224390-224454	-	64	0	516	0.00453858	332	0.00910273	388	0.0255144	623	0.0155521	653	0.0215947	615	0.00453858	0.0045471	0.00455137	0.0215947	0.0208871	0.00501871	0.0142266	0.0170561	S_37C.WT_30C	WT_39C.WT_30C,S_37C.WT_30C	UP,UP
intron_NA.C5_01050C_A-T_Intron1	C5_01050C_A	C5_01050C_A	Ca22chr5A_C_albicans_SC5314:224390-224454	-	64	0.0219619	698	0.014881	682	0.0147783	824	0.0255144	623	0.0155521	653	0.0215947	615	0.014881	0.0172071	0.00411815	0.0215947	0.0208871	0.00501871	0.383748	0.00671373	S_37C.WT_39C	WT_39C.WT_30C,S_37C.WT_30C	UP,UP
intron_NA.C5_01170W_A-T_Intron1	C5_01170W_A	C5_01170W_A	Ca22chr5A_C_albicans_SC5314:266689-266761	+	72	0.029703	52	0.05	42	0.0153846	33	0.130435	78	0.016129	63	0.131313	56	0.029703	0.0316959	0.0173935	0.130435	0.0926256	0.0662495	0.248496	0.100732	WT_39C.WT_30C
intron_NA.C5_01170W_A-T_Intron1	C5_01170W_A	C5_01170W_A	Ca22chr5A_C_albicans_SC5314:266689-266761	+	72	0.029703	52	0.05	42	0.0153846	33	0.0505051	52	0.0576923	55	0.0410959	38	0.029703	0.0316959	0.0173935	0.0505051	0.0497644	0.00832296	0.207109	0.0208021	S_37C.WT_30C
intron_NA.C5_01170W_A-T_Intron1	C5_01170W_A	C5_01170W_A	Ca22chr5A_C_albicans_SC5314:266689-266761	+	72	0.130435	78	0.016129	63	0.131313	56	0.0505051	52	0.0576923	55	0.0410959	38	0.130435	0.0926256	0.0662495	0.0505051	0.0497644	0.00832296	0.37892	-0.0799297	S_37C.WT_39C
intron_NA.C5_01420W_A-T_Intron1	C5_01420W_A	C5_01420W_A	Ca22chr5A_C_albicans_SC5314:318385-318453	+	68	0.012987	195	0.035461	146	0.0231214	177	0.0268949	210	0.025641	180	0.0295359	244	0.0231214	0.0238565	0.011255	0.0268949	0.0273573	0.00198816	0.646005	0.00377348	WT_39C.WT_30C
intron_NA.C5_01420W_A-T_Intron1	C5_01420W_A	C5_01420W_A	Ca22chr5A_C_albicans_SC5314:318385-318453	+	68	0.012987	195	0.035461	146	0.0231214	177	0.0332103	140	0.0295359	122	0.024735	145	0.0231214	0.0238565	0.011255	0.0295359	0.0291604	0.00425013	0.50928	0.00641448	S_37C.WT_30C
intron_NA.C5_01420W_A-T_Intron1	C5_01420W_A	C5_01420W_A	Ca22chr5A_C_albicans_SC5314:318385-318453	+	68	0.0268949	210	0.025641	180	0.0295359	244	0.0332103	140	0.0295359	122	0.024735	145	0.0268949	0.0273573	0.00198816	0.0295359	0.0291604	0.00425013	0.555794	0.002641	S_37C.WT_39C
intron_NA.C5_01540W_A-T_Intron1	C5_01540W_A	C5_01540W_A	Ca22chr5A_C_albicans_SC5314:342931-343314	+	383	0.00504607	15436	0.00625652	12545	0.00580206	12048	0.0115671	9095	0.00962518	8916	0.00943211	10274	0.00580206	0.00570155	0.000611453	0.00962518	0.0102081	0.00118087	0.00985724	0.00382312	WT_39C.WT_30C	WT_39C.WT_30C,S_37C.WT_30C,S_37C.WT_39C	UP,UP,DOWN
intron_NA.C5_01540W_A-T_Intron1	C5_01540W_A	C5_01540W_A	Ca22chr5A_C_albicans_SC5314:342931-343314	+	383	0.00504607	15436	0.00625652	12545	0.00580206	12048	0.00652039	9725	0.00816723	10369	0.00779827	10791	0.00580206	0.00570155	0.000611453	0.00779827	0.0074953	0.000864216	0.048506	0.00199621	S_37C.WT_30C	WT_39C.WT_30C,S_37C.WT_30C,S_37C.WT_39C	UP,UP,DOWN
intron_NA.C5_01540W_A-T_Intron1	C5_01540W_A	C5_01540W_A	Ca22chr5A_C_albicans_SC5314:342931-343314	+	383	0.0115671	9095	0.00962518	8916	0.00943211	10274	0.00652039	9725	0.00816723	10369	0.00779827	10791	0.00962518	0.0102081	0.00118087	0.00779827	0.0074953	0.000864216	0.0368751	-0.00182691	S_37C.WT_39C	WT_39C.WT_30C,S_37C.WT_30C,S_37C.WT_39C	UP,UP,DOWN
intron_NA.C5_02190C_A-T_Intron1	C5_02190C_A	C5_02190C_A	Ca22chr5A_C_albicans_SC5314:488015-488091	-	76	0.0276783	1578	0.0265299	1451	0.0300871	1301	0.070632	720	0.0674402	736	0.0473301	863	0.0276783	0.0280984	0.00181544	0.0674402	0.0618007	0.0126332	0.0413347	0.0397619	WT_39C.WT_30C	WT_39C.WT_30C	UP
intron_NA.C5_02190C_A-T_Intron1	C5_02190C_A	C5_02190C_A	Ca22chr5A_C_albicans_SC5314:488015-488091	-	76	0.0276783	1578	0.0265299	1451	0.0300871	1301	0.0499432	925	0.034134	818	0.0442591	814	0.0276783	0.0280984	0.00181544	0.0442591	0.0427788	0.00800791	0.0798815	0.0165809	S_37C.WT_30C	WT_39C.WT_30C	UP
intron_NA.C5_02190C_A-T_Intron1	C5_02190C_A	C5_02190C_A	Ca22chr5A_C_albicans_SC5314:488015-488091	-	76	0.070632	720	0.0674402	736	0.0473301	863	0.0499432	925	0.034134	818	0.0442591	814	0.0674402	0.0618007	0.0126332	0.0442591	0.0427788	0.00800791	0.104699	-0.023181	S_37C.WT_39C	WT_39C.WT_30C	UP
intron_NA.C5_02310C_A-T_Intron1	C5_02310C_A	C5_02310C_A	Ca22chr5A_C_albicans_SC5314:509607-509691	-	84	1	381	1	303	1	391	1	276	1	289	1	329	1	1	0	1	1	0	NA	0	WT_39C.WT_30C
intron_NA.C5_02310C_A-T_Intron1	C5_02310C_A	C5_02310C_A	Ca22chr5A_C_albicans_SC5314:509607-509691	-	84	1	381	1	303	1	391	1	345	1	421	1	375	1	1	0	1	1	0	NA	0	S_37C.WT_30C
intron_NA.C5_02310C_A-T_Intron1	C5_02310C_A	C5_02310C_A	Ca22chr5A_C_albicans_SC5314:509607-509691	-	84	1	276	1	289	1	329	1	345	1	421	1	375	1	1	0	1	1	0	NA	0	S_37C.WT_39C
intron_NA.C5_02810W_A-T_Intron1	C5_02810W_A	C5_02810W_A	Ca22chr5A_C_albicans_SC5314:629323-629392	+	69	0	45	0.05	42	0	22	0.0140845	36	0.04	52	0.135135	21	0	0.0166667	0.0288675	0.04	0.0630732	0.0637385	0.950642	0.04	WT_39C.WT_30C
intron_NA.C5_02810W_A-T_Intron1	C5_02810W_A	C5_02810W_A	Ca22chr5A_C_albicans_SC5314:629323-629392	+	69	0	45	0.05	42	0	22	0.0144928	35	0	36	0.0232558	44	0	0.0166667	0.0288675	0.0144928	0.0125829	0.011745	0.706881	0.0144928	S_37C.WT_30C
intron_NA.C5_02810W_A-T_Intron1	C5_02810W_A	C5_02810W_A	Ca22chr5A_C_albicans_SC5314:629323-629392	+	69	0.0140845	36	0.04	52	0.135135	21	0.0144928	35	0	36	0.0232558	44	0.04	0.0630732	0.0637385	0.0144928	0.0125829	0.011745	0.450808	-0.0255072	S_37C.WT_39C
intron_NA.C5_03110C_A-T_Intron1	C5_03110C_A	C5_03110C_A	Ca22chr5A_C_albicans_SC5314:690974-691048	-	74	0.0131579	77	0.0188679	54	0	41	0.0212766	48	0.0212766	48	0.0136986	74	0.0131579	0.0106753	0.00967585	0.0212766	0.0187506	0.00437514	0.285673	0.0081187	WT_39C.WT_30C
intron_NA.C5_03110C_A-T_Intron1	C5_03110C_A	C5_03110C_A	Ca22chr5A_C_albicans_SC5314:690974-691048	-	74	0.0131579	77	0.0188679	54	0	41	0	51	0.0285714	18	0.0188679	54	0.0131579	0.0106753	0.00967585	0.0188679	0.0158131	0.0145286	0.921665	0.00571003	S_37C.WT_30C
intron_NA.C5_03110C_A-T_Intron1	C5_03110C_A	C5_03110C_A	Ca22chr5A_C_albicans_SC5314:690974-691048	-	74	0.0212766	48	0.0212766	48	0.0136986	74	0	51	0.0285714	18	0.0188679	54	0.0212766	0.0187506	0.00437514	0.0188679	0.0158131	0.0145286	0.498213	-0.00240867	S_37C.WT_39C
intron_NA.C5_03400C_A-T_Intron1	C5_03400C_A	C5_03400C_A	Ca22chr5A_C_albicans_SC5314:767357-767427	-	70	0.00522193	385	0.00963391	262	0.0015949	314	0.0198915	282	0.0301954	290	0.0148699	273	0.00522193	0.00548358	0.00402589	0.0198915	0.0216523	0.00781299	0.050035	0.0146696	WT_39C.WT_30C
intron_NA.C5_03400C_A-T_Intron1	C5_03400C_A	C5_03400C_A	Ca22chr5A_C_albicans_SC5314:767357-767427	-	70	0.00522193	385	0.00963391	262	0.0015949	314	0.0108303	280	0.00754717	267	0.0194004	289	0.00522193	0.00548358	0.00402589	0.0108303	0.0125926	0.00611995	0.179164	0.00560839	S_37C.WT_30C
intron_NA.C5_03400C_A-T_Intron1	C5_03400C_A	C5_03400C_A	Ca22chr5A_C_albicans_SC5314:767357-767427	-	70	0.0198915	282	0.0301954	290	0.0148699	273	0.0108303	280	0.00754717	267	0.0194004	289	0.0198915	0.0216523	0.00781299	0.0108303	0.0125926	0.00611995	0.193044	-0.00906118	S_37C.WT_39C
intron_NA.C5_03400C_A-T_Intron2	C5_03400C_A	C5_03400C_A	Ca22chr5A_C_albicans_SC5314:767650-767735	-	85	0.0102389	148	0.00806452	125	0.0101695	149	0	93	0.0275229	112	0.0334928	108	0.0101695	0.00949097	0.00123583	0.0275229	0.0203386	0.0178649	0.403282	0.0173534	WT_39C.WT_30C
intron_NA.C5_03400C_A-T_Intron2	C5_03400C_A	C5_03400C_A	Ca22chr5A_C_albicans_SC5314:767650-767735	-	85	0.0102389	148	0.00806452	125	0.0101695	149	0.0353982	117	0.012766	119	0.0224215	114	0.0101695	0.00949097	0.00123583	0.0224215	0.0235286	0.0113567	0.16415	0.012252	S_37C.WT_30C
intron_NA.C5_03400C_A-T_Intron2	C5_03400C_A	C5_03400C_A	Ca22chr5A_C_albicans_SC5314:767650-767735	-	85	0	93	0.0275229	112	0.0334928	108	0.0353982	117	0.012766	119	0.0224215	114	0.0275229	0.0203386	0.0178649	0.0224215	0.0235286	0.0113567	0.809159	-0.00510141	S_37C.WT_39C
intron_NA.C5_03800W_A-T_Intron1	C5_03800W_A	C5_03800W_A	Ca22chr5A_C_albicans_SC5314:838599-838716	+	117	0.00550055	457	0.0258752	337	0.00265957	377	0.0226087	294	0.0507937	331	0.0318119	373	0.00550055	0.0113451	0.0126633	0.0318119	0.0350714	0.0143724	0.0995815	0.0263113	WT_39C.WT_30C
intron_NA.C5_03800W_A-T_Intron1	C5_03800W_A	C5_03800W_A	Ca22chr5A_C_albicans_SC5314:838599-838716	+	117	0.00550055	457	0.0258752	337	0.00265957	377	0.0761671	219	0.0232558	220	0.0453564	242	0.00550055	0.0113451	0.0126633	0.0453564	0.0482598	0.0265748	0.122503	0.0398558	S_37C.WT_30C
intron_NA.C5_03800W_A-T_Intron1	C5_03800W_A	C5_03800W_A	Ca22chr5A_C_albicans_SC5314:838599-838716	+	117	0.0226087	294	0.0507937	331	0.0318119	373	0.0761671	219	0.0232558	220	0.0453564	242	0.0318119	0.0350714	0.0143724	0.0453564	0.0482598	0.0265748	0.503282	0.0135445	S_37C.WT_39C
intron_NA.C5_04860C_A-T_Intron1	C5_04860C_A	C5_04860C_A	Ca22chr5A_C_albicans_SC5314:1060357-1060454	-	97	0.0375	83	0.102564	86	0.0449438	93	0.0933333	82	0.107143	62	0.0588235	63	0.0449438	0.0616693	0.035611	0.0933333	0.0864332	0.0248877	0.385492	0.0483895	WT_39C.WT_30C
intron_NA.C5_04860C_A-T_Intron1	C5_04860C_A	C5_04860C_A	Ca22chr5A_C_albicans_SC5314:1060357-1060454	-	97	0.0375	83	0.102564	86	0.0449438	93	0.0742857	94	0.0338164	107	0.0656934	73	0.0449438	0.0616693	0.035611	0.0656934	0.0579319	0.0213219	0.885198	0.0207496	S_37C.WT_30C
intron_NA.C5_04860C_A-T_Intron1	C5_04860C_A	C5_04860C_A	Ca22chr5A_C_albicans_SC5314:1060357-1060454	-	97	0.0933333	82	0.107143	62	0.0588235	63	0.0742857	94	0.0338164	107	0.0656934	73	0.0933333	0.0864332	0.0248877	0.0656934	0.0579319	0.0213219	0.208085	-0.0276399	S_37C.WT_39C
intron_NA.C6_00660C_A-T_Intron1	C6_00660C_A	C6_00660C_A	Ca22chr6A_C_albicans_SC5314:115875-115937	-	62	0.0291262	106	0.0174881	320	0.0128535	394	0.0320405	306	0.0280374	275	0.0542907	301	0.0174881	0.0198226	0.00838379	0.0320405	0.0381229	0.0141441	0.142358	0.0145524	WT_39C.WT_30C
intron_NA.C6_00660C_A-T_Intron1	C6_00660C_A	C6_00660C_A	Ca22chr6A_C_albicans_SC5314:115875-115937	-	62	0.0291262	106	0.0174881	320	0.0128535	394	0.0300752	274	0.0162003	345	0.0170015	329	0.0174881	0.0198226	0.00838379	0.0170015	0.0210923	0.00778968	0.857014	-0.000486534	S_37C.WT_30C
intron_NA.C6_00660C_A-T_Intron1	C6_00660C_A	C6_00660C_A	Ca22chr6A_C_albicans_SC5314:115875-115937	-	62	0.0320405	306	0.0280374	275	0.0542907	301	0.0300752	274	0.0162003	345	0.0170015	329	0.0320405	0.0381229	0.0141441	0.0170015	0.0210923	0.00778968	0.161906	-0.0150389	S_37C.WT_39C
intron_NA.C6_00660C_A-T_Intron2	C6_00660C_A	C6_00660C_A	Ca22chr6A_C_albicans_SC5314:116190-116258	-	68	0	405	0.00677966	297	0	346	0.0273224	282	0.0204082	300	0.0183486	333	0	0.00225989	0.00391424	0.0204082	0.0220264	0.00470066	0.00550231	0.0204082	WT_39C.WT_30C	WT_39C.WT_30C,S_37C.WT_39C	UP,DOWN
intron_NA.C6_00660C_A-T_Intron2	C6_00660C_A	C6_00660C_A	Ca22chr6A_C_albicans_SC5314:116190-116258	-	68	0	405	0.00677966	297	0	346	0.00683371	221	0.00970874	208	0.00873362	231	0	0.00225989	0.00391424	0.00873362	0.00842536	0.00146209	0.0983265	0.00873362	S_37C.WT_30C	WT_39C.WT_30C,S_37C.WT_39C	UP,DOWN
intron_NA.C6_00660C_A-T_Intron2	C6_00660C_A	C6_00660C_A	Ca22chr6A_C_albicans_SC5314:116190-116258	-	68	0.0273224	282	0.0204082	300	0.0183486	333	0.00683371	221	0.00970874	208	0.00873362	231	0.0204082	0.0220264	0.00470066	0.00873362	0.00842536	0.00146209	0.0287222	-0.0116745	S_37C.WT_39C	WT_39C.WT_30C,S_37C.WT_39C	UP,DOWN
intron_NA.C6_00660C_A-T_Intron3	C6_00660C_A	C6_00660C_A	Ca22chr6A_C_albicans_SC5314:116355-116419	-	64	0.0887574	92	0.0386266	121	0.025641	140	0.238636	109	0.224138	71	0.125926	76	0.0386266	0.0510083	0.0333302	0.224138	0.196233	0.0613181	0.0349791	0.185511	WT_39C.WT_30C	WT_39C.WT_30C,S_37C.WT_39C	UP,DOWN
intron_NA.C6_00660C_A-T_Intron3	C6_00660C_A	C6_00660C_A	Ca22chr6A_C_albicans_SC5314:116355-116419	-	64	0.0887574	92	0.0386266	121	0.025641	140	0.0408163	51	0.0404624	90	0.0413223	63	0.0386266	0.0510083	0.0333302	0.0408163	0.040867	0.000432179	0.650817	0.00218972	S_37C.WT_30C	WT_39C.WT_30C,S_37C.WT_39C	UP,DOWN
intron_NA.C6_00660C_A-T_Intron3	C6_00660C_A	C6_00660C_A	Ca22chr6A_C_albicans_SC5314:116355-116419	-	64	0.238636	109	0.224138	71	0.125926	76	0.0408163	51	0.0404624	90	0.0413223	63	0.224138	0.196233	0.0613181	0.0408163	0.040867	0.000432179	0.0481916	-0.183322	S_37C.WT_39C	WT_39C.WT_30C,S_37C.WT_39C	UP,DOWN
intron_NA.C6_00680C_A-T_Intron1	C6_00680C_A	C6_00680C_A	Ca22chr6A_C_albicans_SC5314:119153-119229	-	76	0	76	0.0416667	75	0.0191083	80	0.130435	78	0.0566038	56	0.11828	104	0.0191083	0.0202583	0.0208571	0.11828	0.101773	0.0395868	0.050343	0.0991713	WT_39C.WT_30C
intron_NA.C6_00680C_A-T_Intron1	C6_00680C_A	C6_00680C_A	Ca22chr6A_C_albicans_SC5314:119153-119229	-	76	0	76	0.0416667	75	0.0191083	80	0.0434783	48	0.04	52	0.0196078	78	0.0191083	0.0202583	0.0208571	0.04	0.034362	0.0128953	0.385852	0.0208917	S_37C.WT_30C
intron_NA.C6_00680C_A-T_Intron1	C6_00680C_A	C6_00680C_A	Ca22chr6A_C_albicans_SC5314:119153-119229	-	76	0.130435	78	0.0566038	56	0.11828	104	0.0434783	48	0.04	52	0.0196078	78	0.11828	0.101773	0.0395868	0.04	0.034362	0.0128953	0.086466	-0.0782796	S_37C.WT_39C
intron_NA.C6_00770C_A-T_Intron1	C6_00770C_A	C6_00770C_A	Ca22chr6A_C_albicans_SC5314:136788-136873	-	85	0.00990099	51	0.0588235	36	0.0153846	33	0	32	0	32	0.0212766	48	0.0153846	0.0280364	0.0268031	0	0.0070922	0.012284	0.311688	-0.0153846	WT_39C.WT_30C
intron_NA.C6_00770C_A-T_Intron1	C6_00770C_A	C6_00770C_A	Ca22chr6A_C_albicans_SC5314:136788-136873	-	85	0.00990099	51	0.0588235	36	0.0153846	33	0.0294118	35	0.0357143	58	0	41	0.0153846	0.0280364	0.0268031	0.0294118	0.0217087	0.0190625	0.757401	0.0140271	S_37C.WT_30C
intron_NA.C6_00770C_A-T_Intron1	C6_00770C_A	C6_00770C_A	Ca22chr6A_C_albicans_SC5314:136788-136873	-	85	0	32	0	32	0.0212766	48	0.0294118	35	0.0357143	58	0	41	0	0.0070922	0.012284	0.0294118	0.0217087	0.0190625	0.336567	0.0294118	S_37C.WT_39C
intron_NA.C6_01090C_A-T_Intron1	C6_01090C_A	C6_01090C_A	Ca22chr6A_C_albicans_SC5314:213809-213876	-	67	0	5	0	2	0	5	0.04	13	0	15	0	15	NA	NA	NA	0	0.0133333	0.023094	NA	NA	WT_39C.WT_30C
intron_NA.C6_01090C_A-T_Intron1	C6_01090C_A	C6_01090C_A	Ca22chr6A_C_albicans_SC5314:213809-213876	-	67	0	5	0	2	0	5	0	7	0	15	0	5	NA	NA	NA	NA	NA	NA	NA	NA	S_37C.WT_30C
intron_NA.C6_01090C_A-T_Intron1	C6_01090C_A	C6_01090C_A	Ca22chr6A_C_albicans_SC5314:213809-213876	-	67	0.04	13	0	15	0	15	0	7	0	15	0	5	0	0.0133333	0.023094	NA	NA	NA	NA	NA	S_37C.WT_39C
intron_NA.C6_01210W_A-T_Intron1	C6_01210W_A	C6_01210W_A	Ca22chr6A_C_albicans_SC5314:237888-237953	+	65	0.044358	1342	0.0873494	1083	0.0632642	1000	0.109589	891	0.0963415	899	0.106494	1065	0.0632642	0.0649905	0.0215476	0.106494	0.104141	0.00692994	0.0762027	0.0432293	WT_39C.WT_30C
intron_NA.C6_01210W_A-T_Intron1	C6_01210W_A	C6_01210W_A	Ca22chr6A_C_albicans_SC5314:237888-237953	+	65	0.044358	1342	0.0873494	1083	0.0632642	1000	0.0819071	885	0.076368	895	0.0965208	977	0.0632642	0.0649905	0.0215476	0.0819071	0.084932	0.0104113	0.248066	0.0186429	S_37C.WT_30C
intron_NA.C6_01210W_A-T_Intron1	C6_01210W_A	C6_01210W_A	Ca22chr6A_C_albicans_SC5314:237888-237953	+	65	0.109589	891	0.0963415	899	0.106494	1065	0.0819071	885	0.076368	895	0.0965208	977	0.106494	0.104141	0.00692994	0.0819071	0.084932	0.0104113	0.0652008	-0.0245864	S_37C.WT_39C
intron_NA.C6_01330C_A-T_Intron1	C6_01330C_A	C6_01330C_A	Ca22chr6A_C_albicans_SC5314:266542-266622	-	80	0.636364	18	1	14	1	8	0.8	18	0.529412	13	0.923077	25	NA	NA	NA	0.8	0.75083	0.201386	NA	NA	WT_39C.WT_30C
intron_NA.C6_01330C_A-T_Intron1	C6_01330C_A	C6_01330C_A	Ca22chr6A_C_albicans_SC5314:266542-266622	-	80	0.636364	18	1	14	1	8	0.875	15	0.714286	12	0.851852	25	NA	NA	NA	0.851852	0.813713	0.0868805	NA	NA	S_37C.WT_30C
intron_NA.C6_01330C_A-T_Intron1	C6_01330C_A	C6_01330C_A	Ca22chr6A_C_albicans_SC5314:266542-266622	-	80	0.8	18	0.529412	13	0.923077	25	0.875	15	0.714286	12	0.851852	25	0.8	0.75083	0.201386	0.851852	0.813713	0.0868805	NA	0.0518519	S_37C.WT_39C
intron_NA.C6_01340C_A-T_Intron1	C6_01340C_A	C6_01340C_A	Ca22chr6A_C_albicans_SC5314:267638-267728	-	90	0.0434783	204	0.106667	166	0.0723684	163	0.925926	52	0.252525	186	0.18125	189	0.0723684	0.0741711	0.0316328	0.252525	0.453234	0.410912	0.250726	0.180157	WT_39C.WT_30C	S_37C.WT_30C	UP
intron_NA.C6_01340C_A-T_Intron1	C6_01340C_A	C6_01340C_A	Ca22chr6A_C_albicans_SC5314:267638-267728	-	90	0.0434783	204	0.106667	166	0.0723684	163	0.177143	206	0.155756	256	0.119048	188	0.0723684	0.0741711	0.0316328	0.155756	0.150649	0.0293824	0.0376287	0.0833878	S_37C.WT_30C	S_37C.WT_30C	UP
intron_NA.C6_01340C_A-T_Intron1	C6_01340C_A	C6_01340C_A	Ca22chr6A_C_albicans_SC5314:267638-267728	-	90	0.925926	52	0.252525	186	0.18125	189	0.177143	206	0.155756	256	0.119048	188	0.252525	0.453234	0.410912	0.155756	0.150649	0.0293824	0.330109	-0.096769	S_37C.WT_39C	S_37C.WT_30C	UP
intron_NA.C6_02350C_A-T_Intron1	C6_02350C_A	C6_02350C_A	Ca22chr6A_C_albicans_SC5314:492877-492985	-	108	0	50	0.12	14	0.025641	20	0.232877	45	0.182796	55	0.126437	98	0.025641	0.048547	0.0631942	0.182796	0.180703	0.0532508	1	0.157155	WT_39C.WT_30C
intron_NA.C6_02350C_A-T_Intron1	C6_02350C_A	C6_02350C_A	Ca22chr6A_C_albicans_SC5314:492877-492985	-	108	0	50	0.12	14	0.025641	20	0.255814	54	0.0872483	81	0.0892857	61	0.025641	0.048547	0.0631942	0.0892857	0.144116	0.0967386	1	0.0636447	S_37C.WT_30C
intron_NA.C6_02350C_A-T_Intron1	C6_02350C_A	C6_02350C_A	Ca22chr6A_C_albicans_SC5314:492877-492985	-	108	0.232877	45	0.182796	55	0.126437	98	0.255814	54	0.0872483	81	0.0892857	61	0.182796	0.180703	0.0532508	0.0892857	0.144116	0.0967386	0.604938	-0.09351	S_37C.WT_39C
intron_NA.C6_02930W_A-T_Intron1	C6_02930W_A	C6_02930W_A	Ca22chr6A_C_albicans_SC5314:603432-603511	+	79	0.010989	92	0	48	0	46	0.102041	54	0.0721649	52	0.0212766	48	0	0.003663	0.00634451	0.0721649	0.0651608	0.0408351	0.117629	0.0721649	WT_39C.WT_30C
intron_NA.C6_02930W_A-T_Intron1	C6_02930W_A	C6_02930W_A	Ca22chr6A_C_albicans_SC5314:603432-603511	+	79	0.010989	92	0	48	0	46	0.0188679	54	0.0666667	48	0	54	0	0.003663	0.00634451	0.0188679	0.0285115	0.0343637	0.336402	0.0188679	S_37C.WT_30C
intron_NA.C6_02930W_A-T_Intron1	C6_02930W_A	C6_02930W_A	Ca22chr6A_C_albicans_SC5314:603432-603511	+	79	0.102041	54	0.0721649	52	0.0212766	48	0.0188679	54	0.0666667	48	0	54	0.0721649	0.0651608	0.0408351	0.0188679	0.0285115	0.0343637	0.301833	-0.053297	S_37C.WT_39C
intron_NA.C6_02930W_A-T_Intron2	C6_02930W_A	C6_02930W_A	Ca22chr6A_C_albicans_SC5314:605781-605853	+	72	0.0420842	260	0.0492611	213	0.0503979	198	0.0733591	139	0.0989761	161	0.0774194	167	0.0492611	0.0472477	0.00450774	0.0774194	0.0832515	0.0137684	0.0350871	0.0281583	WT_39C.WT_30C	WT_39C.WT_30C	UP
intron_NA.C6_02930W_A-T_Intron2	C6_02930W_A	C6_02930W_A	Ca22chr6A_C_albicans_SC5314:605781-605853	+	72	0.0420842	260	0.0492611	213	0.0503979	198	0.0701107	145	0.0965909	193	0.0704225	152	0.0492611	0.0472477	0.00450774	0.0704225	0.0790414	0.0151991	0.0584014	0.0211615	S_37C.WT_30C	WT_39C.WT_30C	UP
intron_NA.C6_02930W_A-T_Intron2	C6_02930W_A	C6_02930W_A	Ca22chr6A_C_albicans_SC5314:605781-605853	+	72	0.0733591	139	0.0989761	161	0.0774194	167	0.0701107	145	0.0965909	193	0.0704225	152	0.0774194	0.0832515	0.0137684	0.0704225	0.0790414	0.0151991	0.740284	-0.00699682	S_37C.WT_39C	WT_39C.WT_30C	UP
intron_NA.C6_03390W_A-T_Intron1	C6_03390W_A	C6_03390W_A	Ca22chr6A_C_albicans_SC5314:714513-714633	+	120	0.0318949	275	0.0405405	231	0.0509383	196	0.0893372	189	0.0932476	170	0.0448549	198	0.0405405	0.0411246	0.00953513	0.0893372	0.0758132	0.0268819	0.143911	0.0487966	WT_39C.WT_30C
intron_NA.C6_03390W_A-T_Intron1	C6_03390W_A	C6_03390W_A	Ca22chr6A_C_albicans_SC5314:714513-714633	+	120	0.0318949	275	0.0405405	231	0.0509383	196	0.0306748	168	0.0218978	210	0.102473	156	0.0405405	0.0411246	0.00953513	0.0306748	0.0516821	0.0442051	0.722119	-0.00986569	S_37C.WT_30C
intron_NA.C6_03390W_A-T_Intron1	C6_03390W_A	C6_03390W_A	Ca22chr6A_C_albicans_SC5314:714513-714633	+	120	0.0893372	189	0.0932476	170	0.0448549	198	0.0306748	168	0.0218978	210	0.102473	156	0.0893372	0.0758132	0.0268819	0.0306748	0.0516821	0.0442051	0.47332	-0.0586623	S_37C.WT_39C
intron_NA.C6_04100W_A-T_Intron1	C6_04100W_A	C6_04100W_A	Ca22chr6A_C_albicans_SC5314:890086-890383	+	297	0.00205761	487	0.00139082	360	0.00763359	330	0.00203666	492	0.0141376	538	0.0121528	583	0.00205761	0.00369401	0.00342803	0.0121528	0.00944235	0.00648984	0.267005	0.0100952	WT_39C.WT_30C
intron_NA.C6_04100W_A-T_Intron1	C6_04100W_A	C6_04100W_A	Ca22chr6A_C_albicans_SC5314:890086-890383	+	297	0.00205761	487	0.00139082	360	0.00763359	330	0.00902256	671	0.00395257	635	0.00561347	627	0.00205761	0.00369401	0.00342803	0.00561347	0.0061962	0.00258474	0.37385	0.00355586	S_37C.WT_30C
intron_NA.C6_04100W_A-T_Intron1	C6_04100W_A	C6_04100W_A	Ca22chr6A_C_albicans_SC5314:890086-890383	+	297	0.00203666	492	0.0141376	538	0.0121528	583	0.00902256	671	0.00395257	635	0.00561347	627	0.0121528	0.00944235	0.00648984	0.00561347	0.0061962	0.00258474	0.487485	-0.00653931	S_37C.WT_39C
intron_NA.C7_00630C_A-T_Intron1	C7_00630C_A	C7_00630C_A	Ca22chr7A_C_albicans_SC5314:105411-105601	-	190	0	8	1	1	0.0909091	6	0	14	NA	NA	0.09375	35	NA	NA	NA	NA	NA	NA	1	NA	WT_39C.WT_30C
intron_NA.C7_00630C_A-T_Intron1	C7_00630C_A	C7_00630C_A	Ca22chr7A_C_albicans_SC5314:105411-105601	-	190	0	8	1	1	0.0909091	6	0	30	0.0232558	22	0.0649351	41	NA	NA	NA	0.0232558	0.029397	0.0329002	1	NA	S_37C.WT_30C
intron_NA.C7_00630C_A-T_Intron1	C7_00630C_A	C7_00630C_A	Ca22chr7A_C_albicans_SC5314:105411-105601	-	190	0	14	NA	NA	0.09375	35	0	30	0.0232558	22	0.0649351	41	NA	NA	NA	0.0232558	0.029397	0.0329002	1	NA	S_37C.WT_39C
intron_NA.C7_00790W_A-T_Intron1	C7_00790W_A	C7_00790W_A	Ca22chr7A_C_albicans_SC5314:151973-152046	+	73	0.0172414	59	0.0294118	35	0	27	0	41	0.147059	39	0.0181818	56	0.0172414	0.015551	0.0147786	0.0181818	0.0550802	0.0801729	0.564546	0.000940439	WT_39C.WT_30C
intron_NA.C7_00790W_A-T_Intron1	C7_00790W_A	C7_00790W_A	Ca22chr7A_C_albicans_SC5314:151973-152046	+	73	0.0172414	59	0.0294118	35	0	27	0.0561798	47	0.0422535	37	0.0804598	47	0.0172414	0.015551	0.0147786	0.0561798	0.059631	0.0193355	0.0685795	0.0389384	S_37C.WT_30C
intron_NA.C7_00790W_A-T_Intron1	C7_00790W_A	C7_00790W_A	Ca22chr7A_C_albicans_SC5314:151973-152046	+	73	0	41	0.147059	39	0.0181818	56	0.0561798	47	0.0422535	37	0.0804598	47	0.0181818	0.0550802	0.0801729	0.0561798	0.059631	0.0193355	0.931759	0.037998	S_37C.WT_39C
intron_NA.C7_00790W_A-T_Intron2	C7_00790W_A	C7_00790W_A	Ca22chr7A_C_albicans_SC5314:152117-152203	+	86	0.0722892	89	0.12766	53	0.046875	67	0.15625	74	0.0993377	83	0.114754	68	0.0722892	0.0822746	0.0413076	0.114754	0.123447	0.0294352	0.239602	0.0424649	WT_39C.WT_30C
intron_NA.C7_00790W_A-T_Intron2	C7_00790W_A	C7_00790W_A	Ca22chr7A_C_albicans_SC5314:152117-152203	+	86	0.0722892	89	0.12766	53	0.046875	67	0.0882353	74	0.12381	59	0.0694444	77	0.0722892	0.0822746	0.0413076	0.0882353	0.0938298	0.0276109	0.710518	0.0159461	S_37C.WT_30C
intron_NA.C7_00790W_A-T_Intron2	C7_00790W_A	C7_00790W_A	Ca22chr7A_C_albicans_SC5314:152117-152203	+	86	0.15625	74	0.0993377	83	0.114754	68	0.0882353	74	0.12381	59	0.0694444	77	0.114754	0.123447	0.0294352	0.0882353	0.0938298	0.0276109	0.272846	-0.0265188	S_37C.WT_39C
intron_NA.C7_01070C_A-T_Intron1	C7_01070C_A	C7_01070C_A	Ca22chr7A_C_albicans_SC5314:226556-226629	-	73	0	86	0	39	0	31	0	22	0.0294118	35	0.5	3	0	0	0	NA	NA	NA	1	NA	WT_39C.WT_30C
intron_NA.C7_01070C_A-T_Intron1	C7_01070C_A	C7_01070C_A	Ca22chr7A_C_albicans_SC5314:226556-226629	-	73	0	86	0	39	0	31	0	24	0	24	0	20	0	0	0	0	0	0	NA	0	S_37C.WT_30C
intron_NA.C7_01070C_A-T_Intron1	C7_01070C_A	C7_01070C_A	Ca22chr7A_C_albicans_SC5314:226556-226629	-	73	0	22	0.0294118	35	0.5	3	0	24	0	24	0	20	NA	NA	NA	0	0	0	1	NA	S_37C.WT_39C
intron_NA.C7_01610W_A-T_Intron1	C7_01610W_A	C7_01610W_A	Ca22chr7A_C_albicans_SC5314:347267-347338	+	71	0.882353	32	0.050598	571	0.0539262	557	0.0502431	648	0.0507881	600	0.0371991	711	0.0539262	0.328959	0.479256	0.0502431	0.0460768	0.0076931	0.414146	-0.0036831	WT_39C.WT_30C
intron_NA.C7_01610W_A-T_Intron1	C7_01610W_A	C7_01610W_A	Ca22chr7A_C_albicans_SC5314:347267-347338	+	71	0.882353	32	0.050598	571	0.0539262	557	0.0501044	503	0.039461	540	0.0488534	526	0.0539262	0.328959	0.479256	0.0488534	0.0461396	0.00581755	0.41423	-0.00507277	S_37C.WT_30C
intron_NA.C7_01610W_A-T_Intron1	C7_01610W_A	C7_01610W_A	Ca22chr7A_C_albicans_SC5314:347267-347338	+	71	0.0502431	648	0.0507881	600	0.0371991	711	0.0501044	503	0.039461	540	0.0488534	526	0.0502431	0.0460768	0.0076931	0.0488534	0.0461396	0.00581755	0.991575	-0.00138967	S_37C.WT_39C
intron_NA.C7_01650W_A-T_Intron1	C7_01650W_A	C7_01650W_A	Ca22chr7A_C_albicans_SC5314:355447-355587	+	140	0.997433	1556	0.768668	1812	0.795105	1577	0.991465	700	0.757983	1046	0.997416	773	0.795105	0.853735	0.125146	0.991465	0.915621	0.136551	0.594031	0.19636	WT_39C.WT_30C
intron_NA.C7_01650W_A-T_Intron1	C7_01650W_A	C7_01650W_A	Ca22chr7A_C_albicans_SC5314:355447-355587	+	140	0.997433	1556	0.768668	1812	0.795105	1577	0.788221	1503	0.972994	1242	0.987159	1238	0.795105	0.853735	0.125146	0.972994	0.916125	0.110994	0.553938	0.177889	S_37C.WT_30C
intron_NA.C7_01650W_A-T_Intron1	C7_01650W_A	C7_01650W_A	Ca22chr7A_C_albicans_SC5314:355447-355587	+	140	0.991465	700	0.757983	1046	0.997416	773	0.788221	1503	0.972994	1242	0.987159	1238	0.991465	0.915621	0.136551	0.972994	0.916125	0.110994	0.996293	-0.0184707	S_37C.WT_39C
intron_NA.C7_02100W_A-T_Intron1	C7_02100W_A	C7_02100W_A	Ca22chr7A_C_albicans_SC5314:463570-463631	+	61	0.00165563	605	0.0163599	497	0.00610501	412	0.0273484	432	0.0338983	488	0.0173077	529	0.00610501	0.00804019	0.00754074	0.0273484	0.0261848	0.00835629	0.0497882	0.0212434	WT_39C.WT_30C	WT_39C.WT_30C	UP
intron_NA.C7_02100W_A-T_Intron1	C7_02100W_A	C7_02100W_A	Ca22chr7A_C_albicans_SC5314:463570-463631	+	61	0.00165563	605	0.0163599	497	0.00610501	412	0.0268886	401	0.00533333	377	0.0305085	456	0.00610501	0.00804019	0.00754074	0.0268886	0.0209101	0.0136108	0.244011	0.0207836	S_37C.WT_30C	WT_39C.WT_30C	UP
intron_NA.C7_02100W_A-T_Intron1	C7_02100W_A	C7_02100W_A	Ca22chr7A_C_albicans_SC5314:463570-463631	+	61	0.0273484	432	0.0338983	488	0.0173077	529	0.0268886	401	0.00533333	377	0.0305085	456	0.0273484	0.0261848	0.00835629	0.0268886	0.0209101	0.0136108	0.603764	-0.00045979	S_37C.WT_39C	WT_39C.WT_30C	UP
intron_NA.C7_02470C_A-T_Intron1	C7_02470C_A	C7_02470C_A	Ca22chr7A_C_albicans_SC5314:532873-532965	-	92	0.0092081	274	0.012931	235	0.0273224	188	0.0298103	190	0.01566	227	0.0535714	236	0.012931	0.0164872	0.00956643	0.0298103	0.0330139	0.0191577	0.275349	0.0168793	WT_39C.WT_30C
intron_NA.C7_02470C_A-T_Intron1	C7_02470C_A	C7_02470C_A	Ca22chr7A_C_albicans_SC5314:532873-532965	-	92	0.0092081	274	0.012931	235	0.0273224	188	0.0293454	228	0.0111857	226	0.0362903	257	0.012931	0.0164872	0.00956643	0.0293454	0.0256071	0.0129631	0.386827	0.0164143	S_37C.WT_30C
intron_NA.C7_02470C_A-T_Intron1	C7_02470C_A	C7_02470C_A	Ca22chr7A_C_albicans_SC5314:532873-532965	-	92	0.0298103	190	0.01566	227	0.0535714	236	0.0293454	228	0.0111857	226	0.0362903	257	0.0298103	0.0330139	0.0191577	0.0293454	0.0256071	0.0129631	0.612539	-0.000464926	S_37C.WT_39C
intron_NA.C7_02510W_A-T_Intron1	C7_02510W_A	C7_02510W_A	Ca22chr7A_C_albicans_SC5314:540440-540521	+	81	0.0152672	266	0.0720461	186	0.0462428	181	0.0655738	195	0.0773639	188	0.0509259	227	0.0462428	0.0445187	0.0284287	0.0655738	0.0646212	0.0132447	0.352279	0.019331	WT_39C.WT_30C
intron_NA.C7_02510W_A-T_Intron1	C7_02510W_A	C7_02510W_A	Ca22chr7A_C_albicans_SC5314:540440-540521	+	81	0.0152672	266	0.0720461	186	0.0462428	181	0.0786517	240	0.0574713	184	0.0887574	184	0.0462428	0.0445187	0.0284287	0.0786517	0.0749601	0.0159664	0.200031	0.0324089	S_37C.WT_30C
intron_NA.C7_02510W_A-T_Intron1	C7_02510W_A	C7_02510W_A	Ca22chr7A_C_albicans_SC5314:540440-540521	+	81	0.0655738	195	0.0773639	188	0.0509259	227	0.0786517	240	0.0574713	184	0.0887574	184	0.0655738	0.0646212	0.0132447	0.0786517	0.0749601	0.0159664	0.438247	0.0130779	S_37C.WT_39C
intron_NA.C7_04170W_A-T_Intron1	C7_04170W_A	C7_04170W_A	Ca22chr7A_C_albicans_SC5314:898911-898963	+	52	1	7	1	6	1	2	1	4	1	14	1	6	NA	NA	NA	NA	NA	NA	NA	NA	WT_39C.WT_30C
intron_NA.C7_04170W_A-T_Intron1	C7_04170W_A	C7_04170W_A	Ca22chr7A_C_albicans_SC5314:898911-898963	+	52	1	7	1	6	1	2	1	3	1	6	1	5	NA	NA	NA	NA	NA	NA	NA	NA	S_37C.WT_30C
intron_NA.C7_04170W_A-T_Intron1	C7_04170W_A	C7_04170W_A	Ca22chr7A_C_albicans_SC5314:898911-898963	+	52	1	4	1	14	1	6	1	3	1	6	1	5	NA	NA	NA	NA	NA	NA	NA	NA	S_37C.WT_39C
intron_NA.C7_04260W_A-T_Intron1	C7_04260W_A	C7_04260W_A	Ca22chr7A_C_albicans_SC5314:930781-931201	+	420	0.334615	347	0.410319	287	0.389068	216	0.32914	317	0.362683	325	0.397468	276	0.389068	0.378001	0.0390465	0.362683	0.363097	0.0341658	0.645363	-0.0263841	WT_39C.WT_30C
intron_NA.C7_04260W_A-T_Intron1	C7_04260W_A	C7_04260W_A	Ca22chr7A_C_albicans_SC5314:930781-931201	+	420	0.334615	347	0.410319	287	0.389068	216	0.265385	329	0.319672	322	0.390805	242	0.389068	0.378001	0.0390465	0.319672	0.325287	0.0628982	0.29711	-0.0693954	S_37C.WT_30C
intron_NA.C7_04260W_A-T_Intron1	C7_04260W_A	C7_04260W_A	Ca22chr7A_C_albicans_SC5314:930781-931201	+	420	0.32914	317	0.362683	325	0.397468	276	0.265385	329	0.319672	322	0.390805	242	0.362683	0.363097	0.0341658	0.319672	0.325287	0.0628982	0.425988	-0.0430113	S_37C.WT_39C
intron_NA.CR_00820C_A-T_Intron1	CR_00820C_A	CR_00820C_A	Ca22chrRA_C_albicans_SC5314:189865-189956	-	91	0.0322581	176	0.077381	181	0.025974	158	0.0484848	173	0.0610687	139	0.044586	164	0.0322581	0.0452043	0.0280423	0.0484848	0.0513798	0.00861427	0.745371	0.0162268	WT_39C.WT_30C
intron_NA.CR_00820C_A-T_Intron1	CR_00820C_A	CR_00820C_A	Ca22chrRA_C_albicans_SC5314:189865-189956	-	91	0.0322581	176	0.077381	181	0.025974	158	0.054878	173	0.0387097	161	0.0410095	165	0.0322581	0.0452043	0.0280423	0.0410095	0.0448657	0.00874684	0.985618	0.0087514	S_37C.WT_30C
intron_NA.CR_00820C_A-T_Intron1	CR_00820C_A	CR_00820C_A	Ca22chrRA_C_albicans_SC5314:189865-189956	-	91	0.0484848	173	0.0610687	139	0.044586	164	0.054878	173	0.0387097	161	0.0410095	165	0.0484848	0.0513798	0.00861427	0.0410095	0.0448657	0.00874684	0.410085	-0.00747538	S_37C.WT_39C
intron_NA.CR_01300W_A-T_Intron1	CR_01300W_A	CR_01300W_A	Ca22chrRA_C_albicans_SC5314:310829-310910	+	81	0.00113507	441	0.00348432	288	0.00591716	340	0.0097561	207	0.008	252	0.0123457	205	0.00348432	0.00351218	0.00239116	0.0097561	0.0100339	0.00218612	0.0255282	0.00627178	WT_39C.WT_30C	WT_39C.WT_30C	UP
intron_NA.CR_01300W_A-T_Intron1	CR_01300W_A	CR_01300W_A	Ca22chrRA_C_albicans_SC5314:310829-310910	+	81	0.00113507	441	0.00348432	288	0.00591716	340	0.0194805	157	0.0117096	216	0.00269542	186	0.00348432	0.00351218	0.00239116	0.0117096	0.0112952	0.00840022	0.245633	0.00822528	S_37C.WT_30C	WT_39C.WT_30C	UP
intron_NA.CR_01300W_A-T_Intron1	CR_01300W_A	CR_01300W_A	Ca22chrRA_C_albicans_SC5314:310829-310910	+	81	0.0097561	207	0.008	252	0.0123457	205	0.0194805	157	0.0117096	216	0.00269542	186	0.0097561	0.0100339	0.00218612	0.0117096	0.0112952	0.00840022	0.82228	0.0019535	S_37C.WT_39C	WT_39C.WT_30C	UP
intron_NA.CR_01490C_A-T_Intron1	CR_01490C_A	CR_01490C_A	Ca22chrRA_C_albicans_SC5314:344761-344851	-	90	0.0147275	689	0.024055	596	0.0214286	572	0.0615224	509	0.0825871	544	0.0724365	570	0.0214286	0.0200704	0.00480976	0.0724365	0.072182	0.0105346	0.00559973	0.0510079	WT_39C.WT_30C	WT_39C.WT_30C,S_37C.WT_30C,S_37C.WT_39C	UP,UP,DOWN
intron_NA.CR_01490C_A-T_Intron1	CR_01490C_A	CR_01490C_A	Ca22chrRA_C_albicans_SC5314:344761-344851	-	90	0.0147275	689	0.024055	596	0.0214286	572	0.0464744	653	0.04482	711	0.0447977	723	0.0214286	0.0200704	0.00480976	0.04482	0.045364	0.000961654	0.00963445	0.0233914	S_37C.WT_30C	WT_39C.WT_30C,S_37C.WT_30C,S_37C.WT_39C	UP,UP,DOWN
intron_NA.CR_01490C_A-T_Intron1	CR_01490C_A	CR_01490C_A	Ca22chrRA_C_albicans_SC5314:344761-344851	-	90	0.0615224	509	0.0825871	544	0.0724365	570	0.0464744	653	0.04482	711	0.0447977	723	0.0724365	0.072182	0.0105346	0.04482	0.045364	0.000961654	0.046726	-0.0276165	S_37C.WT_39C	WT_39C.WT_30C,S_37C.WT_30C,S_37C.WT_39C	UP,UP,DOWN
intron_NA.CR_02100C_A-T_Intron1	CR_02100C_A	CR_02100C_A	Ca22chrRA_C_albicans_SC5314:459322-459378	-	56	0.32381	139	0.504587	82	0.365517	99	0.575342	115	0.654676	115	0.654822	163	0.365517	0.397971	0.0946578	0.654676	0.62828	0.0458456	0.0343301	0.289159	WT_39C.WT_30C	WT_39C.WT_30C	UP
intron_NA.CR_02100C_A-T_Intron1	CR_02100C_A	CR_02100C_A	Ca22chrRA_C_albicans_SC5314:459322-459378	-	56	0.32381	139	0.504587	82	0.365517	99	0.609375	103	0.611111	116	0.40113	124	0.365517	0.397971	0.0946578	0.609375	0.540539	0.120735	0.186803	0.243858	S_37C.WT_30C	WT_39C.WT_30C	UP
intron_NA.CR_02100C_A-T_Intron1	CR_02100C_A	CR_02100C_A	Ca22chrRA_C_albicans_SC5314:459322-459378	-	56	0.575342	115	0.654676	115	0.654822	163	0.609375	103	0.611111	116	0.40113	124	0.654676	0.62828	0.0458456	0.609375	0.540539	0.120735	0.336888	-0.0453013	S_37C.WT_39C	WT_39C.WT_30C	UP
intron_NA.CR_02340W_A-T_Intron1	CR_02340W_A	CR_02340W_A	Ca22chrRA_C_albicans_SC5314:518352-518423	+	71	NA	NA	NA	NA	NA	NA	1	1	NA	NA	NA	NA	NA	NA	NA	NA	NA	NA	NA	NA	WT_39C.WT_30C
intron_NA.CR_02340W_A-T_Intron1	CR_02340W_A	CR_02340W_A	Ca22chrRA_C_albicans_SC5314:518352-518423	+	71	NA	NA	NA	NA	NA	NA	NA	NA	NA	NA	NA	NA	NA	NA	NA	NA	NA	NA	NA	NA	S_37C.WT_30C
intron_NA.CR_02340W_A-T_Intron1	CR_02340W_A	CR_02340W_A	Ca22chrRA_C_albicans_SC5314:518352-518423	+	71	1	1	NA	NA	NA	NA	NA	NA	NA	NA	NA	NA	NA	NA	NA	NA	NA	NA	NA	NA	S_37C.WT_39C
intron_NA.CR_03260W_A-T_Intron1	CR_03260W_A	CR_03260W_A	Ca22chrRA_C_albicans_SC5314:732053-732118	+	65	0.0173913	117	0.0690909	147	0.0392157	106	0.035533	102	0.025974	79	0.04	91	0.0392157	0.0418993	0.0259541	0.035533	0.0338357	0.00716538	0.649551	-0.0036827	WT_39C.WT_30C
intron_NA.CR_03260W_A-T_Intron1	CR_03260W_A	CR_03260W_A	Ca22chrRA_C_albicans_SC5314:732053-732118	+	65	0.0173913	117	0.0690909	147	0.0392157	106	0	72	0.0691824	85	0.0503597	73	0.0392157	0.0418993	0.0259541	0.0503597	0.0398474	0.0357692	0.940117	0.011144	S_37C.WT_30C
intron_NA.CR_03260W_A-T_Intron1	CR_03260W_A	CR_03260W_A	Ca22chrRA_C_albicans_SC5314:732053-732118	+	65	0.035533	102	0.025974	79	0.04	91	0	72	0.0691824	85	0.0503597	73	0.035533	0.0338357	0.00716538	0.0503597	0.0398474	0.0357692	0.800378	0.0148267	S_37C.WT_39C
intron_NA.CR_03310C_A-T_Intron1	CR_03310C_A	CR_03310C_A	Ca22chrRA_C_albicans_SC5314:742936-743038	-	102	0.24	31	0.311828	61	0.114754	34	0.351351	25	0.351351	25	0.536232	53	0.24	0.222194	0.0997363	0.351351	0.412978	0.106741	1	0.111351	WT_39C.WT_30C
intron_NA.CR_03310C_A-T_Intron1	CR_03310C_A	CR_03310C_A	Ca22chrRA_C_albicans_SC5314:742936-743038	-	102	0.24	31	0.311828	61	0.114754	34	0.527273	42	0.238095	39	0.48	37	0.24	0.222194	0.0997363	0.48	0.415123	0.155122	0.156442	0.24	S_37C.WT_30C
intron_NA.CR_03310C_A-T_Intron1	CR_03310C_A	CR_03310C_A	Ca22chrRA_C_albicans_SC5314:742936-743038	-	102	0.351351	25	0.351351	25	0.536232	53	0.527273	42	0.238095	39	0.48	37	0.351351	0.412978	0.106741	0.48	0.415123	0.155122	1	0.128649	S_37C.WT_39C
intron_NA.CR_03310C_A-T_Intron2	CR_03310C_A	CR_03310C_A	Ca22chrRA_C_albicans_SC5314:743076-743134	-	58	0.0636704	142	0.10559	178	0.0541872	107	0.173913	54	0.0648148	115	0.0816327	159	0.0636704	0.0744826	0.027354	0.0816327	0.106787	0.058738	0.454842	0.0179622	WT_39C.WT_30C
intron_NA.CR_03310C_A-T_Intron2	CR_03310C_A	CR_03310C_A	Ca22chrRA_C_albicans_SC5314:743076-743134	-	58	0.0636704	142	0.10559	178	0.0541872	107	0.0909091	96	0.0640394	108	0.120879	102	0.0636704	0.0744826	0.027354	0.0909091	0.0919425	0.0284339	0.486187	0.0272387	S_37C.WT_30C
intron_NA.CR_03310C_A-T_Intron2	CR_03310C_A	CR_03310C_A	Ca22chrRA_C_albicans_SC5314:743076-743134	-	58	0.173913	54	0.0648148	115	0.0816327	159	0.0909091	96	0.0640394	108	0.120879	102	0.0816327	0.106787	0.058738	0.0909091	0.0919425	0.0284339	0.720863	0.00927644	S_37C.WT_39C
intron_NA.CR_04020C_A-T_Intron1	CR_04020C_A	CR_04020C_A	Ca22chrRA_C_albicans_SC5314:905790-905881	-	91	0.00843882	239	0.0609756	174	0.0355987	160	0.0375427	152	0.030303	153	0.0539846	205	0.0355987	0.0350044	0.0262734	0.0375427	0.0406101	0.0121351	0.760676	0.00194395	WT_39C.WT_30C
intron_NA.CR_04020C_A-T_Intron1	CR_04020C_A	CR_04020C_A	Ca22chrRA_C_albicans_SC5314:905790-905881	-	91	0.00843882	239	0.0609756	174	0.0355987	160	0.037037	126	0.0316456	163	0.101351	163	0.0355987	0.0350044	0.0262734	0.037037	0.056678	0.0387821	0.473542	0.00143833	S_37C.WT_30C
intron_NA.CR_04020C_A-T_Intron1	CR_04020C_A	CR_04020C_A	Ca22chrRA_C_albicans_SC5314:905790-905881	-	91	0.0375427	152	0.030303	153	0.0539846	205	0.037037	126	0.0316456	163	0.101351	163	0.0375427	0.0406101	0.0121351	0.037037	0.056678	0.0387821	0.553898	-0.000505625	S_37C.WT_39C
intron_NA.CR_05580C_A-T_Intron1	CR_05580C_A	CR_05580C_A	Ca22chrRA_C_albicans_SC5314:1189907-1189980	-	73	NA	NA	NA	NA	NA	NA	1	1	NA	NA	NA	NA	NA	NA	NA	NA	NA	NA	NA	NA	WT_39C.WT_30C
intron_NA.CR_05580C_A-T_Intron1	CR_05580C_A	CR_05580C_A	Ca22chrRA_C_albicans_SC5314:1189907-1189980	-	73	NA	NA	NA	NA	NA	NA	NA	NA	NA	NA	NA	NA	NA	NA	NA	NA	NA	NA	NA	NA	S_37C.WT_30C
intron_NA.CR_05580C_A-T_Intron1	CR_05580C_A	CR_05580C_A	Ca22chrRA_C_albicans_SC5314:1189907-1189980	-	73	1	1	NA	NA	NA	NA	NA	NA	NA	NA	NA	NA	NA	NA	NA	NA	NA	NA	NA	NA	S_37C.WT_39C
intron_NA.CR_06690C_A-T_Intron1	CR_06690C_A	CR_06690C_A	Ca22chrRA_C_albicans_SC5314:1440565-1440636	-	71	0.00296736	169	0.0296296	139	0.0418006	162	0.0348837	89	0.0689655	93	0.0717703	112	0.0296296	0.0247992	0.0198622	0.0689655	0.0585399	0.0205348	0.110318	0.0393359	WT_39C.WT_30C
intron_NA.CR_06690C_A-T_Intron1	CR_06690C_A	CR_06690C_A	Ca22chrRA_C_albicans_SC5314:1440565-1440636	-	71	0.00296736	169	0.0296296	139	0.0418006	162	0.0486486	97	0.0215054	95	0.0295858	87	0.0296296	0.0247992	0.0198622	0.0295858	0.0332466	0.013937	0.582553	-4.38312e-05	S_37C.WT_30C
intron_NA.CR_06690C_A-T_Intron1	CR_06690C_A	CR_06690C_A	Ca22chrRA_C_albicans_SC5314:1440565-1440636	-	71	0.0348837	89	0.0689655	93	0.0717703	112	0.0486486	97	0.0215054	95	0.0295858	87	0.0689655	0.0585399	0.0205348	0.0295858	0.0332466	0.013937	0.161979	-0.0393797	S_37C.WT_39C
intron_NA.CR_06780W_A-T_Intron1	CR_06780W_A	CR_06780W_A	Ca22chrRA_C_albicans_SC5314:1455544-1455637	+	93	0.0333333	248	0.0274725	187	0.0117096	216	0.0864198	132	0.0247934	186	0.0569106	195	0.0274725	0.0241718	0.0111834	0.0569106	0.0560412	0.0308224	0.208016	0.029438	WT_39C.WT_30C
intron_NA.CR_06780W_A-T_Intron1	CR_06780W_A	CR_06780W_A	Ca22chrRA_C_albicans_SC5314:1455544-1455637	+	93	0.0333333	248	0.0274725	187	0.0117096	216	0.0359712	144	0.0415335	163	0.0443864	200	0.0274725	0.0241718	0.0111834	0.0415335	0.0406304	0.00427968	0.111868	0.014061	S_37C.WT_30C
intron_NA.CR_06780W_A-T_Intron1	CR_06780W_A	CR_06780W_A	Ca22chrRA_C_albicans_SC5314:1455544-1455637	+	93	0.0864198	132	0.0247934	186	0.0569106	195	0.0359712	144	0.0415335	163	0.0443864	200	0.0569106	0.0560412	0.0308224	0.0415335	0.0406304	0.00427968	0.478492	-0.015377	S_37C.WT_39C
intron_NA.CR_06850C_A-T_Intron1	CR_06850C_A	CR_06850C_A	Ca22chrRA_C_albicans_SC5314:1467337-1467406	-	69	0.0296296	417	0.0338295	382	0.0189702	376	0.0623656	247	0.0629067	245	0.0806452	268	0.0296296	0.0274764	0.00766009	0.0629067	0.0686392	0.010401	0.00671082	0.0332771	WT_39C.WT_30C	WT_39C.WT_30C,S_37C.WT_30C	UP,UP
intron_NA.CR_06850C_A-T_Intron1	CR_06850C_A	CR_06850C_A	Ca22chrRA_C_albicans_SC5314:1467337-1467406	-	69	0.0296296	417	0.0338295	382	0.0189702	376	1	19	0.0491803	320	0.0474138	243	0.0296296	0.0274764	0.00766009	0.0491803	0.365531	0.549467	0.0379577	0.0195507	S_37C.WT_30C	WT_39C.WT_30C,S_37C.WT_30C	UP,UP
intron_NA.CR_06850C_A-T_Intron1	CR_06850C_A	CR_06850C_A	Ca22chrRA_C_albicans_SC5314:1467337-1467406	-	69	0.0623656	247	0.0629067	245	0.0806452	268	1	19	0.0491803	320	0.0474138	243	0.0629067	0.0686392	0.010401	0.0491803	0.365531	0.549467	0.0742576	-0.0137264	S_37C.WT_39C	WT_39C.WT_30C,S_37C.WT_30C	UP,UP
intron_NA.CR_07510W_A-T_Intron1	CR_07510W_A	CR_07510W_A	Ca22chrRA_C_albicans_SC5314:1627321-1627394	+	73	0	5	0.142857	8	0.00746269	135	0.0322581	128	0.0636364	117	0.0208333	147	NA	NA	NA	0.0322581	0.0389093	0.0221631	1	NA	WT_39C.WT_30C
intron_NA.CR_07510W_A-T_Intron1	CR_07510W_A	CR_07510W_A	Ca22chrRA_C_albicans_SC5314:1627321-1627394	+	73	0	5	0.142857	8	0.00746269	135	0.00487805	103	0.00787402	128	0.020979	146	NA	NA	NA	0.00787402	0.0112437	0.00856308	1	NA	S_37C.WT_30C
intron_NA.CR_07510W_A-T_Intron1	CR_07510W_A	CR_07510W_A	Ca22chrRA_C_albicans_SC5314:1627321-1627394	+	73	0.0322581	128	0.0636364	117	0.0208333	147	0.00487805	103	0.00787402	128	0.020979	146	0.0322581	0.0389093	0.0221631	0.00787402	0.0112437	0.00856308	0.151646	-0.024384	S_37C.WT_39C
intron_NA.CR_08380C_A-T_Intron1	CR_08380C_A	CR_08380C_A	Ca22chrRA_C_albicans_SC5314:1812563-1812619	-	56	NA	NA	NA	NA	0	1	NA	NA	0	1	0	6	NA	NA	NA	NA	NA	NA	NA	NA	WT_39C.WT_30C
intron_NA.CR_08380C_A-T_Intron1	CR_08380C_A	CR_08380C_A	Ca22chrRA_C_albicans_SC5314:1812563-1812619	-	56	NA	NA	NA	NA	0	1	NA	NA	NA	NA	NA	NA	NA	NA	NA	NA	NA	NA	NA	NA	S_37C.WT_30C
intron_NA.CR_08380C_A-T_Intron1	CR_08380C_A	CR_08380C_A	Ca22chrRA_C_albicans_SC5314:1812563-1812619	-	56	NA	NA	0	1	0	6	NA	NA	NA	NA	NA	NA	NA	NA	NA	NA	NA	NA	NA	NA	S_37C.WT_39C
intron_NA.CR_08520C_A-T_Intron1	CR_08520C_A	CR_08520C_A	Ca22chrRA_C_albicans_SC5314:1840990-1841078	-	88	0.0357143	203	0.0544218	155	0.0228013	157	0.0642857	298	0.0885529	252	0.1232	351	0.0357143	0.0376458	0.0158985	0.0885529	0.0920129	0.0296091	0.0661018	0.0528386	WT_39C.WT_30C
intron_NA.CR_08520C_A-T_Intron1	CR_08520C_A	CR_08520C_A	Ca22chrRA_C_albicans_SC5314:1840990-1841078	-	88	0.0357143	203	0.0544218	155	0.0228013	157	0.0568182	186	0.0432802	229	1	72	0.0357143	0.0376458	0.0158985	0.0568182	0.366699	0.548496	0.4079	0.0211039	S_37C.WT_30C
intron_NA.CR_08520C_A-T_Intron1	CR_08520C_A	CR_08520C_A	Ca22chrRA_C_albicans_SC5314:1840990-1841078	-	88	0.0642857	298	0.0885529	252	0.1232	351	0.0568182	186	0.0432802	229	1	72	0.0885529	0.0920129	0.0296091	0.0568182	0.366699	0.548496	0.477257	-0.0317347	S_37C.WT_39C
intron_NA.CR_09440C_A-T_Intron1	CR_09440C_A	CR_09440C_A	Ca22chrRA_C_albicans_SC5314:2007721-2007788	-	67	0.00702576	215	0.0201005	203	0.013245	153	0.0254545	282	0.0220588	278	0.0536585	324	0.013245	0.0134571	0.00653995	0.0254545	0.033724	0.0173471	0.170336	0.0122095	WT_39C.WT_30C
intron_NA.CR_09440C_A-T_Intron1	CR_09440C_A	CR_09440C_A	Ca22chrRA_C_albicans_SC5314:2007721-2007788	-	67	0.00702576	215	0.0201005	203	0.013245	153	0.0246154	333	0.0391236	332	0.0250696	368	0.013245	0.0134571	0.00653995	0.0250696	0.0296029	0.00824834	0.0596506	0.0118246	S_37C.WT_30C
intron_NA.CR_09440C_A-T_Intron1	CR_09440C_A	CR_09440C_A	Ca22chrRA_C_albicans_SC5314:2007721-2007788	-	67	0.0254545	282	0.0220588	278	0.0536585	324	0.0246154	333	0.0391236	332	0.0250696	368	0.0254545	0.033724	0.0173471	0.0250696	0.0296029	0.00824834	0.735994	-0.000384908	S_37C.WT_39C
intron_NA.CR_09580C_A-T_Intron1	CR_09580C_A	CR_09580C_A	Ca22chrRA_C_albicans_SC5314:2041153-2041269	-	116	0.0909091	204	0.158879	124	0.138614	115	0.246637	139	0.220779	188	0.192453	158	0.138614	0.129467	0.0348957	0.220779	0.219956	0.0271013	0.0263243	0.0821653	WT_39C.WT_30C	WT_39C.WT_30C	UP
intron_NA.CR_09580C_A-T_Intron1	CR_09580C_A	CR_09580C_A	Ca22chrRA_C_albicans_SC5314:2041153-2041269	-	116	0.0909091	204	0.158879	124	0.138614	115	0.246512	134	0.201581	152	0.114094	166	0.138614	0.129467	0.0348957	0.201581	0.187396	0.0673389	0.277608	0.0629671	S_37C.WT_30C	WT_39C.WT_30C	UP
intron_NA.CR_09580C_A-T_Intron1	CR_09580C_A	CR_09580C_A	Ca22chrRA_C_albicans_SC5314:2041153-2041269	-	116	0.246637	139	0.220779	188	0.192453	158	0.246512	134	0.201581	152	0.114094	166	0.220779	0.219956	0.0271013	0.201581	0.187396	0.0673389	0.500984	-0.0191982	S_37C.WT_39C	WT_39C.WT_30C	UP
intron_NA.CR_10000C_A-T_Intron1	CR_10000C_A	CR_10000C_A	Ca22chrRA_C_albicans_SC5314:2144491-2144557	-	66	0.339286	150	0.419355	110	0.306122	128	0.434211	109	0.373494	114	0.423729	126	0.339286	0.354921	0.0582129	0.423729	0.410478	0.0324549	0.240802	0.0844431	WT_39C.WT_30C
intron_NA.CR_10000C_A-T_Intron1	CR_10000C_A	CR_10000C_A	Ca22chrRA_C_albicans_SC5314:2144491-2144557	-	66	0.339286	150	0.419355	110	0.306122	128	0.304965	92	0.337278	113	0.550388	100	0.339286	0.354921	0.0582129	0.337278	0.397543	0.133349	0.649936	-0.00200761	S_37C.WT_30C
intron_NA.CR_10000C_A-T_Intron1	CR_10000C_A	CR_10000C_A	Ca22chrRA_C_albicans_SC5314:2144491-2144557	-	66	0.434211	109	0.373494	114	0.423729	126	0.304965	92	0.337278	113	0.550388	100	0.423729	0.410478	0.0324549	0.337278	0.397543	0.133349	0.883913	-0.0864507	S_37C.WT_39C
intron_NIF3.C4_05960W_A-T_Intron1	NIF3	C4_05960W_A	Ca22chr4A_C_albicans_SC5314:1325526-1325598	+	72	0.0135338	337	0.0524345	281	0.0222222	253	0.0456621	229	0.0290135	266	0.0469208	357	0.0222222	0.0293968	0.0204186	0.0456621	0.0405322	0.00999525	0.460375	0.0234399	WT_39C.WT_30C
intron_NIF3.C4_05960W_A-T_Intron1	NIF3	C4_05960W_A	Ca22chr4A_C_albicans_SC5314:1325526-1325598	+	72	0.0135338	337	0.0524345	281	0.0222222	253	0.0413223	315	0.0229008	268	0.0278884	258	0.0222222	0.0293968	0.0204186	0.0278884	0.0307038	0.00952802	0.926659	0.00566623	S_37C.WT_30C
intron_NIF3.C4_05960W_A-T_Intron1	NIF3	C4_05960W_A	Ca22chr4A_C_albicans_SC5314:1325526-1325598	+	72	0.0456621	229	0.0290135	266	0.0469208	357	0.0413223	315	0.0229008	268	0.0278884	258	0.0456621	0.0405322	0.00999525	0.0278884	0.0307038	0.00952802	0.285308	-0.0177737	S_37C.WT_39C
intron_NOG2.C6_03640W_A-T_Intron1	NOG2	C6_03640W_A	Ca22chr6A_C_albicans_SC5314:773621-774219	+	598	0.0877193	31	0.027027	19	0.1	11	0.0115607	175	0.0909091	90	0.0170648	298	0.0877193	0.0715821	0.0390713	0.0170648	0.0398449	0.0443085	1	-0.0706545	WT_39C.WT_30C
intron_NOG2.C6_03640W_A-T_Intron1	NOG2	C6_03640W_A	Ca22chr6A_C_albicans_SC5314:773621-774219	+	598	0.0877193	31	0.027027	19	0.1	11	0.0598291	124	0.0397351	157	0.0263158	156	0.0877193	0.0715821	0.0390713	0.0397351	0.04196	0.0168671	1	-0.0479842	S_37C.WT_30C
intron_NOG2.C6_03640W_A-T_Intron1	NOG2	C6_03640W_A	Ca22chr6A_C_albicans_SC5314:773621-774219	+	598	0.0115607	175	0.0909091	90	0.0170648	298	0.0598291	124	0.0397351	157	0.0263158	156	0.0170648	0.0398449	0.0443085	0.0397351	0.04196	0.0168671	0.944024	0.0226703	S_37C.WT_39C
intron_NOT3.C2_01130W_A-T_Intron1	NOT3	C2_01130W_A	Ca22chr2A_C_albicans_SC5314:183399-183537	+	138	0	118	0.00628931	80	0	84	0.0135135	75	0.00408163	123	0.0163934	93	0	0.00209644	0.00363113	0.0135135	0.0113295	0.00643991	0.114797	0.0135135	WT_39C.WT_30C
intron_NOT3.C2_01130W_A-T_Intron1	NOT3	C2_01130W_A	Ca22chr2A_C_albicans_SC5314:183399-183537	+	138	0	118	0.00628931	80	0	84	0.0133333	76	0	116	0.00970874	104	0	0.00209644	0.00363113	0.00970874	0.00768069	0.00689414	0.301908	0.00970874	S_37C.WT_30C
intron_NOT3.C2_01130W_A-T_Intron1	NOT3	C2_01130W_A	Ca22chr2A_C_albicans_SC5314:183399-183537	+	138	0.0135135	75	0.00408163	123	0.0163934	93	0.0133333	76	0	116	0.00970874	104	0.0135135	0.0113295	0.00643991	0.00970874	0.00768069	0.00689414	0.539763	-0.00380478	S_37C.WT_39C
intron_NOT4.CR_03420C_A-T_Intron1	NOT4	CR_03420C_A	Ca22chrRA_C_albicans_SC5314:759406-759488	-	82	0.00714286	141	0.0107527	94	0	101	0.0230769	133	0.0188679	162	0.0311615	182	0.00714286	0.00596518	0.00547223	0.0230769	0.0243688	0.00624776	0.0190923	0.0159341	WT_39C.WT_30C	WT_39C.WT_30C,S_37C.WT_39C	UP,DOWN
intron_NOT4.CR_03420C_A-T_Intron1	NOT4	CR_03420C_A	Ca22chrRA_C_albicans_SC5314:759406-759488	-	82	0.00714286	141	0.0107527	94	0	101	0	154	0.00425532	118	0	105	0.00714286	0.00596518	0.00547223	0	0.00141844	0.00245681	0.287247	-0.00714286	S_37C.WT_30C	WT_39C.WT_30C,S_37C.WT_39C	UP,DOWN
intron_NOT4.CR_03420C_A-T_Intron1	NOT4	CR_03420C_A	Ca22chrRA_C_albicans_SC5314:759406-759488	-	82	0.0230769	133	0.0188679	162	0.0311615	182	0	154	0.00425532	118	0	105	0.0230769	0.0243688	0.00624776	0	0.00141844	0.00245681	0.0141684	-0.0230769	S_37C.WT_39C	WT_39C.WT_30C,S_37C.WT_39C	UP,DOWN
intron_NTF2.C1_10100C_A-T_Intron1	NTF2	C1_10100C_A	Ca22chr1A_C_albicans_SC5314:2212628-2212737	-	109	0.00385505	651	0.00415512	725	0.00123609	810	0.00946021	907	0.0113766	889	0.00910398	1053	0.00385505	0.00308209	0.0016057	0.00946021	0.00998025	0.00122229	0.00504614	0.00560516	WT_39C.WT_30C	WT_39C.WT_30C	UP
intron_NTF2.C1_10100C_A-T_Intron1	NTF2	C1_10100C_A	Ca22chr1A_C_albicans_SC5314:2212628-2212737	-	109	0.00385505	651	0.00415512	725	0.00123609	810	0.00944669	748	0.00912201	885	0.002331	860	0.00385505	0.00308209	0.0016057	0.00912201	0.00696657	0.0040178	0.230432	0.00526696	S_37C.WT_30C	WT_39C.WT_30C	UP
intron_NTF2.C1_10100C_A-T_Intron1	NTF2	C1_10100C_A	Ca22chr1A_C_albicans_SC5314:2212628-2212737	-	109	0.00946021	907	0.0113766	889	0.00910398	1053	0.00944669	748	0.00912201	885	0.002331	860	0.00946021	0.00998025	0.00122229	0.00912201	0.00696657	0.0040178	0.322832	-0.000338205	S_37C.WT_39C	WT_39C.WT_30C	UP
intron_OPT9.CR_01860W_A-T_Intron1	OPT9	CR_01860W_A	Ca22chrRA_C_albicans_SC5314:417916-417974	+	58	0.0392157	53	0.25	5	0	18	0	1	0.333333	2	0	1	NA	NA	NA	NA	NA	NA	1	NA	WT_39C.WT_30C
intron_OPT9.CR_01860W_A-T_Intron1	OPT9	CR_01860W_A	Ca22chrRA_C_albicans_SC5314:417916-417974	+	58	0.0392157	53	0.25	5	0	18	NA	NA	0	2	NA	NA	NA	NA	NA	NA	NA	NA	1	NA	S_37C.WT_30C
intron_OPT9.CR_01860W_A-T_Intron1	OPT9	CR_01860W_A	Ca22chrRA_C_albicans_SC5314:417916-417974	+	58	0	1	0.333333	2	0	1	NA	NA	0	2	NA	NA	NA	NA	NA	NA	NA	NA	NA	NA	S_37C.WT_39C
intron_PDC12.C4_01850C_A-T_Intron1	PDC12	C4_01850C_A	Ca22chr4A_C_albicans_SC5314:363910-364030	-	120	0.0909091	6	NA	NA	1	2	NA	NA	0.142857	8	0.411765	12	NA	NA	NA	NA	NA	NA	NA	NA	WT_39C.WT_30C
intron_PDC12.C4_01850C_A-T_Intron1	PDC12	C4_01850C_A	Ca22chr4A_C_albicans_SC5314:363910-364030	-	120	0.0909091	6	NA	NA	1	2	0.583333	19	0.176471	20	0.25	15	NA	NA	NA	0.25	0.336601	0.216816	NA	NA	S_37C.WT_30C
intron_PDC12.C4_01850C_A-T_Intron1	PDC12	C4_01850C_A	Ca22chr4A_C_albicans_SC5314:363910-364030	-	120	NA	NA	0.142857	8	0.411765	12	0.583333	19	0.176471	20	0.25	15	NA	NA	NA	0.25	0.336601	0.216816	NA	NA	S_37C.WT_39C
intron_PET100.C1_09960W_A-T_Intron1	PET100	C1_09960W_A	Ca22chr1A_C_albicans_SC5314:2175001-2175102	+	101	0.0315186	180	0.0396476	118	0.027668	130	0.048951	150	0.0606061	175	0.0905172	253	0.0315186	0.0329447	0.0061158	0.0606061	0.0666915	0.0214409	0.102819	0.0290874	WT_39C.WT_30C
intron_PET100.C1_09960W_A-T_Intron1	PET100	C1_09960W_A	Ca22chr1A_C_albicans_SC5314:2175001-2175102	+	101	0.0315186	180	0.0396476	118	0.027668	130	0.0574713	138	0.0486111	151	0.0310559	166	0.0315186	0.0329447	0.0061158	0.0486111	0.0457128	0.0134441	0.237678	0.0170925	S_37C.WT_30C
intron_PET100.C1_09960W_A-T_Intron1	PET100	C1_09960W_A	Ca22chr1A_C_albicans_SC5314:2175001-2175102	+	101	0.048951	150	0.0606061	175	0.0905172	253	0.0574713	138	0.0486111	151	0.0310559	166	0.0606061	0.0666915	0.0214409	0.0486111	0.0457128	0.0134441	0.237159	-0.0119949	S_37C.WT_39C
intron_PHA2.C3_02460C_A-T_Intron1	PHA2	C3_02460C_A	Ca22chr3A_C_albicans_SC5314:538006-538084	-	78	0.116279	48	0.0625	34	0	31	0.1	22	0.168831	45	0.0277778	37	0.0625	0.059593	0.058194	0.1	0.0988696	0.0705335	0.684237	0.0375	WT_39C.WT_30C
intron_PHA2.C3_02460C_A-T_Intron1	PHA2	C3_02460C_A	Ca22chr3A_C_albicans_SC5314:538006-538084	-	78	0.116279	48	0.0625	34	0	31	0.0434783	36	0.0196078	26	0.101449	38	0.0625	0.059593	0.058194	0.0434783	0.0548451	0.0420881	0.791354	-0.0190217	S_37C.WT_30C
intron_PHA2.C3_02460C_A-T_Intron1	PHA2	C3_02460C_A	Ca22chr3A_C_albicans_SC5314:538006-538084	-	78	0.1	22	0.168831	45	0.0277778	37	0.0434783	36	0.0196078	26	0.101449	38	0.1	0.0988696	0.0705335	0.0434783	0.0548451	0.0420881	0.780453	-0.0565217	S_37C.WT_39C
intron_PHO85.C1_04520C_A-T_Intron1	PHO85	C1_04520C_A	Ca22chr1A_C_albicans_SC5314:933732-933811	-	79	0.00122699	408	0.00694444	290	0	290	0.0291262	265	0.0138504	366	0.866667	14	0.00122699	0.00272381	0.0037063	0.0291262	0.303214	0.488024	0.226159	0.0278992	WT_39C.WT_30C
intron_PHO85.C1_04520C_A-T_Intron1	PHO85	C1_04520C_A	Ca22chr1A_C_albicans_SC5314:933732-933811	-	79	0.00122699	408	0.00694444	290	0	290	0.00965517	366	0.00142248	352	0.0170015	329	0.00122699	0.00272381	0.0037063	0.00965517	0.00935973	0.00779374	0.279091	0.00842818	S_37C.WT_30C
intron_PHO85.C1_04520C_A-T_Intron1	PHO85	C1_04520C_A	Ca22chr1A_C_albicans_SC5314:933732-933811	-	79	0.0291262	265	0.0138504	366	0.866667	14	0.00965517	366	0.00142248	352	0.0170015	329	0.0291262	0.303214	0.488024	0.00965517	0.00935973	0.00779374	0.323308	-0.019471	S_37C.WT_39C
intron_PHR3.C4_00090W_A-T_Intron1	PHR3	C4_00090W_A	Ca22chr4A_C_albicans_SC5314:12903-12956	+	53	NA	NA	NA	NA	NA	NA	NA	NA	NA	NA	0	2	NA	NA	NA	NA	NA	NA	NA	NA	WT_39C.WT_30C
intron_PHR3.C4_00090W_A-T_Intron1	PHR3	C4_00090W_A	Ca22chr4A_C_albicans_SC5314:12903-12956	+	53	NA	NA	NA	NA	NA	NA	NA	NA	NA	NA	0	2	NA	NA	NA	NA	NA	NA	NA	NA	S_37C.WT_30C
intron_PHR3.C4_00090W_A-T_Intron1	PHR3	C4_00090W_A	Ca22chr4A_C_albicans_SC5314:12903-12956	+	53	NA	NA	NA	NA	0	2	NA	NA	NA	NA	0	2	NA	NA	NA	NA	NA	NA	NA	NA	S_37C.WT_39C
intron_PPH3.CR_03800C_A-T_Intron1	PPH3	CR_03800C_A	Ca22chrRA_C_albicans_SC5314:848732-848807	-	75	0	68	0.0697674	69	0.00884956	57	0.0681818	47	0.0384615	54	0.038961	40	0.00884956	0.0262057	0.0379842	0.038961	0.0485348	0.0170167	0.426402	0.0301115	WT_39C.WT_30C
intron_PPH3.CR_03800C_A-T_Intron1	PPH3	CR_03800C_A	Ca22chrRA_C_albicans_SC5314:848732-848807	-	75	0	68	0.0697674	69	0.00884956	57	0.0181818	56	0.027027	57	0.108434	46	0.00884956	0.0262057	0.0379842	0.027027	0.0512142	0.0497505	0.529471	0.0181775	S_37C.WT_30C
intron_PPH3.CR_03800C_A-T_Intron1	PPH3	CR_03800C_A	Ca22chrRA_C_albicans_SC5314:848732-848807	-	75	0.0681818	47	0.0384615	54	0.038961	40	0.0181818	56	0.027027	57	0.108434	46	0.038961	0.0485348	0.0170167	0.027027	0.0512142	0.0497505	0.936341	-0.011934	S_37C.WT_39C
intron_PRE10.C7_01470C_A-T_Intron1	PRE10	C7_01470C_A	Ca22chr7A_C_albicans_SC5314:309977-310052	-	75	0.00719424	490	0.0334672	386	0.0132371	421	0.0309556	383	0.0365135	440	0.0416198	463	0.0132371	0.0179662	0.0137601	0.0365135	0.036363	0.0053337	0.133902	0.0232765	WT_39C.WT_30C
intron_PRE10.C7_01470C_A-T_Intron1	PRE10	C7_01470C_A	Ca22chr7A_C_albicans_SC5314:309977-310052	-	75	0.00719424	490	0.0334672	386	0.0132371	421	0.0257009	439	0.0256937	499	0.0381356	490	0.0132371	0.0179662	0.0137601	0.0257009	0.0298434	0.00718123	0.276542	0.0124639	S_37C.WT_30C
intron_PRE10.C7_01470C_A-T_Intron1	PRE10	C7_01470C_A	Ca22chr7A_C_albicans_SC5314:309977-310052	-	75	0.0309556	383	0.0365135	440	0.0416198	463	0.0257009	439	0.0256937	499	0.0381356	490	0.0365135	0.036363	0.0053337	0.0257009	0.0298434	0.00718123	0.280672	-0.0108126	S_37C.WT_39C
intron_PRE10.C7_01470C_A-T_Intron2	PRE10	C7_01470C_A	Ca22chr7A_C_albicans_SC5314:310101-310162	-	61	0.0149254	68	0.0943396	58	0.00900901	56	0.0724638	37	0.0810811	60	0.1875	38	0.0149254	0.0394247	0.0476497	0.0810811	0.113682	0.0640736	0.188365	0.0661557	WT_39C.WT_30C
intron_PRE10.C7_01470C_A-T_Intron2	PRE10	C7_01470C_A	Ca22chr7A_C_albicans_SC5314:310101-310162	-	61	0.0149254	68	0.0943396	58	0.00900901	56	0	47	0.0144928	70	0.0806452	67	0.0149254	0.0394247	0.0476497	0.0144928	0.0317126	0.0429919	0.845394	-0.000432619	S_37C.WT_30C
intron_PRE10.C7_01470C_A-T_Intron2	PRE10	C7_01470C_A	Ca22chr7A_C_albicans_SC5314:310101-310162	-	61	0.0724638	37	0.0810811	60	0.1875	38	0	47	0.0144928	70	0.0806452	67	0.0810811	0.113682	0.0640736	0.0144928	0.0317126	0.0429919	0.149812	-0.0665883	S_37C.WT_39C
intron_PRE6.CR_04550W_A-T_Intron1	PRE6	CR_04550W_A	Ca22chrRA_C_albicans_SC5314:999844-999939	+	95	0.375	33	0.882353	32	0.588235	27	0.212121	20	0.6875	27	0.510204	37	0.588235	0.615196	0.254749	0.510204	0.469942	0.240233	1	-0.0780312	WT_39C.WT_30C
intron_PRE6.CR_04550W_A-T_Intron1	PRE6	CR_04550W_A	Ca22chrRA_C_albicans_SC5314:999844-999939	+	95	0.375	33	0.882353	32	0.588235	27	0.8	18	0.571429	22	0.644444	37	0.588235	0.615196	0.254749	0.644444	0.671958	0.116743	1	0.0562091	S_37C.WT_30C
intron_PRE6.CR_04550W_A-T_Intron1	PRE6	CR_04550W_A	Ca22chrRA_C_albicans_SC5314:999844-999939	+	95	0.212121	20	0.6875	27	0.510204	37	0.8	18	0.571429	22	0.644444	37	0.510204	0.469942	0.240233	0.644444	0.671958	0.116743	1	0.13424	S_37C.WT_39C
intron_PRE6.CR_04550W_A-T_Intron2	PRE6	CR_04550W_A	Ca22chrRA_C_albicans_SC5314:999959-1000048	+	89	0.012939	274	0.00578035	261	0.027027	266	0.0515971	214	0.0191388	213	0.0377734	261	0.012939	0.0152488	0.01081	0.0377734	0.0361697	0.0162885	0.14813	0.0248344	WT_39C.WT_30C
intron_PRE6.CR_04550W_A-T_Intron2	PRE6	CR_04550W_A	Ca22chrRA_C_albicans_SC5314:999959-1000048	+	89	0.012939	274	0.00578035	261	0.027027	266	0.066313	201	0.02	204	0.087963	235	0.012939	0.0152488	0.01081	0.066313	0.058092	0.0347193	0.157142	0.053374	S_37C.WT_30C
intron_PRE6.CR_04550W_A-T_Intron2	PRE6	CR_04550W_A	Ca22chrRA_C_albicans_SC5314:999959-1000048	+	89	0.0515971	214	0.0191388	213	0.0377734	261	0.066313	201	0.02	204	0.087963	235	0.0377734	0.0361697	0.0162885	0.066313	0.058092	0.0347193	0.398824	0.0285396	S_37C.WT_39C
intron_PRE8.CR_09380W_A-T_Intron1	PRE8	CR_09380W_A	Ca22chrRA_C_albicans_SC5314:1989053-1989200	+	147	0.00106838	937	0.0138787	694	0.00773015	717	0.0112528	674	0.0274558	842	0.0091954	878	0.00773015	0.00755909	0.00640689	0.0112528	0.015968	0.0100017	0.29811	0.00352267	WT_39C.WT_30C
intron_PRE8.CR_09380W_A-T_Intron1	PRE8	CR_09380W_A	Ca22chrRA_C_albicans_SC5314:1989053-1989200	+	147	0.00106838	937	0.0138787	694	0.00773015	717	0.0118662	938	0.00898876	898	0.0276883	798	0.00773015	0.00755909	0.00640689	0.0118662	0.0161811	0.0100689	0.29018	0.00413609	S_37C.WT_30C
intron_PRE8.CR_09380W_A-T_Intron1	PRE8	CR_09380W_A	Ca22chrRA_C_albicans_SC5314:1989053-1989200	+	147	0.0112528	674	0.0274558	842	0.0091954	878	0.0118662	938	0.00898876	898	0.0276883	798	0.0112528	0.015968	0.0100017	0.0118662	0.0161811	0.0100689	0.980495	0.000613422	S_37C.WT_39C
intron_PRM9.C3_01040C_A-T_Intron1	PRM9	C3_01040C_A	Ca22chr3A_C_albicans_SC5314:214756-214828	-	72	0.130435	13	0	5	0.0666667	8	0.176471	10	0.333333	10	0.684211	16	NA	NA	NA	NA	NA	NA	NA	NA	WT_39C.WT_30C
intron_PRM9.C3_01040C_A-T_Intron1	PRM9	C3_01040C_A	Ca22chr3A_C_albicans_SC5314:214756-214828	-	72	0.130435	13	0	5	0.0666667	8	NA	NA	0	7	0	1	NA	NA	NA	NA	NA	NA	NA	NA	S_37C.WT_30C
intron_PRM9.C3_01040C_A-T_Intron1	PRM9	C3_01040C_A	Ca22chr3A_C_albicans_SC5314:214756-214828	-	72	0.176471	10	0.333333	10	0.684211	16	NA	NA	0	7	0	1	NA	NA	NA	NA	NA	NA	NA	NA	S_37C.WT_39C
intron_PSF2.C1_05030C_A-T_Intron1	PSF2	C1_05030C_A	Ca22chr1A_C_albicans_SC5314:1054595-1054679	-	84	0.0195122	209	0.0774648	153	0.0440678	154	0.10231	167	0.158879	186	0.12	154	0.0440678	0.0470149	0.0290885	0.12	0.127063	0.028938	0.0278102	0.0759322	WT_39C.WT_30C	WT_39C.WT_30C	UP
intron_PSF2.C1_05030C_A-T_Intron1	PSF2	C1_05030C_A	Ca22chr1A_C_albicans_SC5314:1054595-1054679	-	84	0.0195122	209	0.0774648	153	0.0440678	154	0.0638298	150	0.0914127	197	0.0925373	183	0.0440678	0.0470149	0.0290885	0.0914127	0.0825933	0.0162594	0.157475	0.0473449	S_37C.WT_30C	WT_39C.WT_30C	UP
intron_PSF2.C1_05030C_A-T_Intron1	PSF2	C1_05030C_A	Ca22chr1A_C_albicans_SC5314:1054595-1054679	-	84	0.10231	167	0.158879	186	0.12	154	0.0638298	150	0.0914127	197	0.0925373	183	0.12	0.127063	0.028938	0.0914127	0.0825933	0.0162594	0.0989068	-0.0285873	S_37C.WT_39C	WT_39C.WT_30C	UP
intron_PTR2.CR_01830C_A-T_Intron1	PTR2	CR_01830C_A	Ca22chrRA_C_albicans_SC5314:414456-414540	-	84	NA	NA	NA	NA	NA	NA	NA	NA	NA	NA	NA	NA	NA	NA	NA	NA	NA	NA	NA	NA	WT_39C.WT_30C
intron_PTR2.CR_01830C_A-T_Intron1	PTR2	CR_01830C_A	Ca22chrRA_C_albicans_SC5314:414456-414540	-	84	NA	NA	NA	NA	NA	NA	NA	NA	NA	NA	NA	NA	NA	NA	NA	NA	NA	NA	NA	NA	S_37C.WT_30C
intron_PTR2.CR_01830C_A-T_Intron1	PTR2	CR_01830C_A	Ca22chrRA_C_albicans_SC5314:414456-414540	-	84	NA	NA	NA	NA	NA	NA	NA	NA	NA	NA	NA	NA	NA	NA	NA	NA	NA	NA	NA	NA	S_37C.WT_39C
intron_RAD23.C2_01850W_A-T_Intron1	RAD23	C2_01850W_A	Ca22chr2A_C_albicans_SC5314:341259-341444	+	185	0.0023166	649	0.0037594	534	0	436	0.00807754	624	0.00898411	730	0.0186335	738	0.0023166	0.00202533	0.00189655	0.0089841	0.0118984	0.00585039	0.0880939	0.0066675	WT_39C.WT_30C
intron_RAD23.C2_01850W_A-T_Intron1	RAD23	C2_01850W_A	Ca22chr2A_C_albicans_SC5314:341259-341444	+	185	0.0023166	649	0.0037594	534	0	436	0.0123278	698	0.00478469	630	0.00764526	659	0.0023166	0.00202533	0.00189655	0.00764526	0.00825257	0.00380804	0.0868855	0.00532866	S_37C.WT_30C
intron_RAD23.C2_01850W_A-T_Intron1	RAD23	C2_01850W_A	Ca22chr2A_C_albicans_SC5314:341259-341444	+	185	0.00807754	624	0.00898411	730	0.0186335	738	0.0123278	698	0.00478469	630	0.00764526	659	0.0089841	0.0118984	0.00585039	0.00764526	0.00825257	0.00380804	0.424554	-0.00133885	S_37C.WT_39C
intron_RAD6.C7_03870W_A-T_Intron1	RAD6	C7_03870W_A	Ca22chr7A_C_albicans_SC5314:855168-855277	+	109	0.00183486	273	0.0142566	249	0.0201729	177	0.0167364	243	0.0284553	253	0.0394265	290	0.0142566	0.0120881	0.00935937	0.0284553	0.0282061	0.0113471	0.133123	0.0141987	WT_39C.WT_30C
intron_RAD6.C7_03870W_A-T_Intron1	RAD6	C7_03870W_A	Ca22chr7A_C_albicans_SC5314:855168-855277	+	109	0.00183486	273	0.0142566	249	0.0201729	177	0.019678	285	0.0109091	278	0.0257511	239	0.0142566	0.0120881	0.00935937	0.019678	0.0187794	0.00746168	0.390277	0.00542138	S_37C.WT_30C
intron_RAD6.C7_03870W_A-T_Intron1	RAD6	C7_03870W_A	Ca22chr7A_C_albicans_SC5314:855168-855277	+	109	0.0167364	243	0.0284553	253	0.0394265	290	0.019678	285	0.0109091	278	0.0257511	239	0.0284553	0.0282061	0.0113471	0.019678	0.0187794	0.00746168	0.305089	-0.00877729	S_37C.WT_39C
intron_RAD6.C7_03870W_A-T_Intron2	RAD6	C7_03870W_A	Ca22chr7A_C_albicans_SC5314:855342-855448	+	106	0.131965	193	0.181818	182	0.141914	173	0.327381	223	0.308081	259	0.284314	262	0.141914	0.151899	0.026384	0.308081	0.306592	0.0215722	0.00165756	0.166167	WT_39C.WT_30C	WT_39C.WT_30C,S_37C.WT_30C,S_37C.WT_39C	UP,UP,DOWN
intron_RAD6.C7_03870W_A-T_Intron2	RAD6	C7_03870W_A	Ca22chr7A_C_albicans_SC5314:855342-855448	+	106	0.131965	193	0.181818	182	0.141914	173	0.257282	259	0.225627	220	0.201735	277	0.141914	0.151899	0.026384	0.225627	0.228215	0.0278634	0.0263051	0.0837125	S_37C.WT_30C	WT_39C.WT_30C,S_37C.WT_30C,S_37C.WT_39C	UP,UP,DOWN
intron_RAD6.C7_03870W_A-T_Intron2	RAD6	C7_03870W_A	Ca22chr7A_C_albicans_SC5314:855342-855448	+	106	0.327381	223	0.308081	259	0.284314	262	0.257282	259	0.225627	220	0.201735	277	0.308081	0.306592	0.0215722	0.225627	0.228215	0.0278634	0.0204548	-0.0824541	S_37C.WT_39C	WT_39C.WT_30C,S_37C.WT_30C,S_37C.WT_39C	UP,UP,DOWN
intron_RFC1.C2_05790C_A-T_Intron1	RFC1	C2_05790C_A	Ca22chr2A_C_albicans_SC5314:1185054-1185119	-	65	0.00408163	246	0.0046729	215	0.016835	151	0.0139165	255	0.00746269	270	0.0387858	308	0.0046729	0.00852985	0.00719856	0.0139165	0.020055	0.0165392	0.356282	0.0092436	WT_39C.WT_30C
intron_RFC1.C2_05790C_A-T_Intron1	RFC1	C2_05790C_A	Ca22chr2A_C_albicans_SC5314:1185054-1185119	-	65	0.00408163	246	0.0046729	215	0.016835	151	0.025974	237	0.00487805	206	0.0206186	198	0.0046729	0.00852985	0.00719856	0.0206186	0.0171569	0.0109657	0.327442	0.0159457	S_37C.WT_30C
intron_RFC1.C2_05790C_A-T_Intron1	RFC1	C2_05790C_A	Ca22chr2A_C_albicans_SC5314:1185054-1185119	-	65	0.0139165	255	0.00746269	270	0.0387858	308	0.025974	237	0.00487805	206	0.0206186	198	0.0139165	0.020055	0.0165392	0.0206186	0.0171569	0.0109657	0.814551	0.00670206	S_37C.WT_39C
intron_RFC3.C5_04000W_A-T_Intron1	RFC3	C5_04000W_A	Ca22chr5A_C_albicans_SC5314:881293-881364	+	71	0.0151261	302	0.0284553	253	0.0179641	255	0.13253	235	0.0954545	241	0.136612	312	0.0179641	0.0205151	0.00702126	0.13253	0.121532	0.022676	0.0108518	0.114566	WT_39C.WT_30C	WT_39C.WT_30C,S_37C.WT_30C	UP,UP
intron_RFC3.C5_04000W_A-T_Intron1	RFC3	C5_04000W_A	Ca22chr5A_C_albicans_SC5314:881293-881364	+	71	0.0151261	302	0.0284553	253	0.0179641	255	0.0966292	244	0.0684932	234	0.070615	235	0.0179641	0.0205151	0.00702126	0.070615	0.0785791	0.0156678	0.0123196	0.052651	S_37C.WT_30C	WT_39C.WT_30C,S_37C.WT_30C	UP,UP
intron_RFC3.C5_04000W_A-T_Intron1	RFC3	C5_04000W_A	Ca22chr5A_C_albicans_SC5314:881293-881364	+	71	0.13253	235	0.0954545	241	0.136612	312	0.0966292	244	0.0684932	234	0.070615	235	0.13253	0.121532	0.022676	0.070615	0.0785791	0.0156678	0.0614377	-0.0619151	S_37C.WT_39C	WT_39C.WT_30C,S_37C.WT_30C	UP,UP
intron_RHA1.C2_09460C_A-T_Intron1	RHA1	C2_09460C_A	Ca22chr2A_C_albicans_SC5314:1933131-1933366	-	235	0.0645161	66	0.031746	65	0.0588235	27	0.08	54	0.101695	65	0.0814815	73	0.0588235	0.0516952	0.0175094	0.0814815	0.0877255	0.0121206	0.21113	0.022658	WT_39C.WT_30C
intron_RHA1.C2_09460C_A-T_Intron1	RHA1	C2_09460C_A	Ca22chr2A_C_albicans_SC5314:1933131-1933366	-	235	0.0645161	66	0.031746	65	0.0588235	27	0.037037	42	0.0769231	63	0.079646	61	0.0588235	0.0516952	0.0175094	0.0769231	0.0645354	0.0238531	0.513478	0.0180995	S_37C.WT_30C
intron_RHA1.C2_09460C_A-T_Intron1	RHA1	C2_09460C_A	Ca22chr2A_C_albicans_SC5314:1933131-1933366	-	235	0.08	54	0.101695	65	0.0814815	73	0.037037	42	0.0769231	63	0.079646	61	0.0814815	0.0877255	0.0121206	0.0769231	0.0645354	0.0238531	0.231234	-0.0045584	S_37C.WT_39C
intron_RHO3.C2_05030C_A-T_Intron1	RHO3	C2_05030C_A	Ca22chr2A_C_albicans_SC5314:1044054-1044145	-	91	0.012285	412	0.0456432	252	0.012987	312	0.0434783	288	0.0263158	312	0.0268949	420	0.012987	0.0236384	0.0190599	0.0268949	0.0322296	0.00974589	0.537308	0.0139079	WT_39C.WT_30C
intron_RHO3.C2_05030C_A-T_Intron1	RHO3	C2_05030C_A	Ca22chr2A_C_albicans_SC5314:1044054-1044145	-	91	0.012285	412	0.0456432	252	0.012987	312	0.0227519	472	0.0177936	429	0.0407451	447	0.012987	0.0236384	0.0190599	0.0227519	0.0270968	0.0120769	0.806013	0.00976489	S_37C.WT_30C
intron_RHO3.C2_05030C_A-T_Intron1	RHO3	C2_05030C_A	Ca22chr2A_C_albicans_SC5314:1044054-1044145	-	91	0.0434783	288	0.0263158	312	0.0268949	420	0.0227519	472	0.0177936	429	0.0407451	447	0.0268949	0.0322296	0.00974589	0.0227519	0.0270968	0.0120769	0.598686	-0.00414297	S_37C.WT_39C
intron_RIB4.C1_05560W_A-T_Intron1	RIB4	C1_05560W_A	Ca22chr1A_C_albicans_SC5314:1167045-1167128	+	83	0.0246959	1390	0.0151206	1242	0.0170529	1163	0.0157635	1031	0.0188119	1029	0.0231214	1239	0.0170529	0.0189565	0.00506354	0.0188119	0.0192323	0.00369689	0.943242	0.00175897	WT_39C.WT_30C
intron_RIB4.C1_05560W_A-T_Intron1	RIB4	C1_05560W_A	Ca22chr1A_C_albicans_SC5314:1167045-1167128	+	83	0.0246959	1390	0.0151206	1242	0.0170529	1163	0.0227273	1260	0.0153501	1356	0.0225734	1359	0.0170529	0.0189565	0.00506354	0.0225734	0.0202169	0.00421551	0.75753	0.00552045	S_37C.WT_30C
intron_RIB4.C1_05560W_A-T_Intron1	RIB4	C1_05560W_A	Ca22chr1A_C_albicans_SC5314:1167045-1167128	+	83	0.0157635	1031	0.0188119	1029	0.0231214	1239	0.0227273	1260	0.0153501	1356	0.0225734	1359	0.0188119	0.0192323	0.00369689	0.0225734	0.0202169	0.00421551	0.776415	0.00376148	S_37C.WT_39C
intron_RIP1.C3_04430W_A-T_Intron1	RIP1	C3_04430W_A	Ca22chr3A_C_albicans_SC5314:922659-922828	+	169	0.00380228	5412	0.0030813	4232	0.00369101	3807	0.00341297	2793	0.00791557	2865	0.0034188	2935	0.00369101	0.00352486	0.000388146	0.0034188	0.00491578	0.00259789	0.452303	-0.000272207	WT_39C.WT_30C
intron_RIP1.C3_04430W_A-T_Intron1	RIP1	C3_04430W_A	Ca22chr3A_C_albicans_SC5314:922659-922828	+	169	0.00380228	5412	0.0030813	4232	0.00369101	3807	0.00363636	2346	0.0020284	2470	0.0056974	2383	0.00369101	0.00352486	0.000388146	0.00363636	0.00378739	0.00183916	0.829747	-5.46464e-05	S_37C.WT_30C
intron_RIP1.C3_04430W_A-T_Intron1	RIP1	C3_04430W_A	Ca22chr3A_C_albicans_SC5314:922659-922828	+	169	0.00341297	2793	0.00791557	2865	0.0034188	2935	0.00363636	2346	0.0020284	2470	0.0056974	2383	0.0034188	0.00491578	0.00259789	0.00363636	0.00378739	0.00183916	0.57584	0.000217561	S_37C.WT_39C
intron_ROB1.C1_13620W_A-T_Intron1	ROB1	C1_13620W_A	Ca22chr1A_C_albicans_SC5314:2993189-2993255	+	66	0.00419413	838	0.0144487	667	0.0153061	398	0.0207065	419	0.0299595	636	0.0368159	521	0.0144487	0.0113163	0.00618287	0.0299595	0.0291606	0.00808439	0.0420027	0.0155108	WT_39C.WT_30C	WT_39C.WT_30C	UP
intron_ROB1.C1_13620W_A-T_Intron1	ROB1	C1_13620W_A	Ca22chr1A_C_albicans_SC5314:2993189-2993255	+	66	0.00419413	838	0.0144487	667	0.0153061	398	0.0148976	545	0.00922045	602	0.0212355	529	0.0144487	0.0113163	0.00618287	0.0148976	0.0151179	0.00601056	0.487691	0.000448909	S_37C.WT_30C	WT_39C.WT_30C	UP
intron_ROB1.C1_13620W_A-T_Intron1	ROB1	C1_13620W_A	Ca22chr1A_C_albicans_SC5314:2993189-2993255	+	66	0.0207065	419	0.0299595	636	0.0368159	521	0.0148976	545	0.00922045	602	0.0212355	529	0.0299595	0.0291606	0.00808439	0.0148976	0.0151179	0.00601056	0.0785168	-0.0150619	S_37C.WT_39C	WT_39C.WT_30C	UP
intron_RPB11.C1_00940W_A-T_Intron1	RPB11	C1_00940W_A	Ca22chr1A_C_albicans_SC5314:190750-190834	+	84	0.00619408	731	0.00714853	634	0.00728745	622	0.0289991	550	0.0160142	571	0.0217786	563	0.00714853	0.00687669	0.000595221	0.0217786	0.022264	0.00650601	0.0536383	0.0146301	WT_39C.WT_30C
intron_RPB11.C1_00940W_A-T_Intron1	RPB11	C1_00940W_A	Ca22chr1A_C_albicans_SC5314:190750-190834	+	84	0.00619408	731	0.00714853	634	0.00728745	622	0.00844595	597	0.00707965	569	0.0262902	527	0.00714853	0.00687669	0.000595221	0.00844595	0.0139386	0.0107186	0.371997	0.00129741	S_37C.WT_30C
intron_RPB11.C1_00940W_A-T_Intron1	RPB11	C1_00940W_A	Ca22chr1A_C_albicans_SC5314:190750-190834	+	84	0.0289991	550	0.0160142	571	0.0217786	563	0.00844595	597	0.00707965	569	0.0262902	527	0.0217786	0.022264	0.00650601	0.00844595	0.0139386	0.0107186	0.326642	-0.0133326	S_37C.WT_39C
intron_RPL11.C2_06810C_A-T_Intron1	RPL11	C2_06810C_A	Ca22chr2A_C_albicans_SC5314:1395984-1396377	-	393	0.00279898	3941	0.00289122	2775	0.00307587	2935	0.0160451	2343	0.02988	2361	0.0245322	2464	0.00289122	0.00292202	0.000140991	0.0245322	0.0234858	0.00697658	0.036244	0.021641	WT_39C.WT_30C	WT_39C.WT_30C,S_37C.WT_30C	UP,UP
intron_RPL11.C2_06810C_A-T_Intron1	RPL11	C2_06810C_A	Ca22chr2A_C_albicans_SC5314:1395984-1396377	-	393	0.00279898	3941	0.00289122	2775	0.00307587	2935	0.0196406	2440	0.0200753	2439	0.0162455	2815	0.00289122	0.00292202	0.000140991	0.0196406	0.0186538	0.00209695	0.00569587	0.0167494	S_37C.WT_30C	WT_39C.WT_30C,S_37C.WT_30C	UP,UP
intron_RPL11.C2_06810C_A-T_Intron1	RPL11	C2_06810C_A	Ca22chr2A_C_albicans_SC5314:1395984-1396377	-	393	0.0160451	2343	0.02988	2361	0.0245322	2464	0.0196406	2440	0.0200753	2439	0.0162455	2815	0.0245322	0.0234858	0.00697658	0.0196406	0.0186538	0.00209695	0.353734	-0.00489161	S_37C.WT_39C	WT_39C.WT_30C,S_37C.WT_30C	UP,UP
intron_RPL14.C1_13050W_A-T_Intron1	RPL14	C1_13050W_A	Ca22chr1A_C_albicans_SC5314:2839858-2840212	+	354	0.000484011	15503	0.000168237	11890	0.000166362	12024	0.00252067	9943	0.00423491	9841	0.00481132	10651	0.000168237	0.00027287	0.000182856	0.00423491	0.00385563	0.00119149	0.0324223	0.00406667	WT_39C.WT_30C	WT_39C.WT_30C,S_37C.WT_30C	UP,UP
intron_RPL14.C1_13050W_A-T_Intron1	RPL14	C1_13050W_A	Ca22chr1A_C_albicans_SC5314:2839858-2840212	+	354	0.000484011	15503	0.000168237	11890	0.000166362	12024	0.00288333	9739	0.00232919	10328	0.00333725	10673	0.000168237	0.00027287	0.000182856	0.00288333	0.00284992	0.000504858	0.00682768	0.00271509	S_37C.WT_30C	WT_39C.WT_30C,S_37C.WT_30C	UP,UP
intron_RPL14.C1_13050W_A-T_Intron1	RPL14	C1_13050W_A	Ca22chr1A_C_albicans_SC5314:2839858-2840212	+	354	0.00252067	9943	0.00423491	9841	0.00481132	10651	0.00288333	9739	0.00232919	10328	0.00333725	10673	0.00423491	0.00385563	0.00119149	0.00288333	0.00284992	0.000504858	0.280262	-0.00135158	S_37C.WT_39C	WT_39C.WT_30C,S_37C.WT_30C	UP,UP
intron_RPL18.C3_05100C_A-T_Intron1	RPL18	C3_05100C_A	Ca22chr3A_C_albicans_SC5314:1097003-1097462	-	459	0.00767196	11427	0.00665188	9307	0.00564476	9175	0.0444773	8818	0.0511732	8422	0.0518636	9948	0.00665188	0.0066562	0.0010136	0.0511732	0.0491714	0.00407979	0.00189832	0.0445214	WT_39C.WT_30C	WT_39C.WT_30C,S_37C.WT_30C,S_37C.WT_39C	UP,UP,DOWN
intron_RPL18.C3_05100C_A-T_Intron1	RPL18	C3_05100C_A	Ca22chr3A_C_albicans_SC5314:1097003-1097462	-	459	0.00767196	11427	0.00665188	9307	0.00564476	9175	0.0340111	8543	0.032262	8559	0.037148	9004	0.00665188	0.0066562	0.0010136	0.0340111	0.0344737	0.00247563	0.000755359	0.0273593	S_37C.WT_30C	WT_39C.WT_30C,S_37C.WT_30C,S_37C.WT_39C	UP,UP,DOWN
intron_RPL18.C3_05100C_A-T_Intron1	RPL18	C3_05100C_A	Ca22chr3A_C_albicans_SC5314:1097003-1097462	-	459	0.0444773	8818	0.0511732	8422	0.0518636	9948	0.0340111	8543	0.032262	8559	0.037148	9004	0.0511732	0.0491714	0.00407979	0.0340111	0.0344737	0.00247563	0.0100797	-0.0171621	S_37C.WT_39C	WT_39C.WT_30C,S_37C.WT_30C,S_37C.WT_39C	UP,UP,DOWN
intron_RPL19A.C3_04500C_A-T_Intron1	RPL19A	C3_04500C_A	Ca22chr3A_C_albicans_SC5314:941848-942284	-	436	0.00108998	4133	0.00238338	2944	0.00192864	3117	0.0114999	2067	0.00990099	2244	0.0120682	2432	0.00192864	0.00180067	0.000656127	0.0114999	0.0111564	0.00112372	0.000781352	0.00957124	WT_39C.WT_30C	WT_39C.WT_30C,S_37C.WT_30C	UP,UP
intron_RPL19A.C3_04500C_A-T_Intron1	RPL19A	C3_04500C_A	Ca22chr3A_C_albicans_SC5314:941848-942284	-	436	0.00108998	4133	0.00238338	2944	0.00192864	3117	0.00768883	2228	0.00635055	2377	0.0108611	2606	0.00192864	0.00180067	0.000656127	0.00768883	0.00830017	0.0023166	0.0319763	0.00576019	S_37C.WT_30C	WT_39C.WT_30C,S_37C.WT_30C	UP,UP
intron_RPL19A.C3_04500C_A-T_Intron1	RPL19A	C3_04500C_A	Ca22chr3A_C_albicans_SC5314:941848-942284	-	436	0.0114999	2067	0.00990099	2244	0.0120682	2432	0.00768883	2228	0.00635055	2377	0.0108611	2606	0.0114999	0.0111564	0.00112372	0.00768883	0.00830017	0.0023166	0.153864	-0.00381105	S_37C.WT_39C	WT_39C.WT_30C,S_37C.WT_30C	UP,UP
intron_RPL2.C1_11060C_A-T_Intron1	RPL2	C1_11060C_A	Ca22chr1A_C_albicans_SC5314:2436489-2436893	-	404	0.000842176	5942	0.000995025	4527	0.000692681	4334	0.00777426	3500	0.0121567	3372	0.00967826	3860	0.000842176	0.000843294	0.000151175	0.00967826	0.00986974	0.00219748	0.0187962	0.00883609	WT_39C.WT_30C	WT_39C.WT_30C,S_37C.WT_30C	UP,UP
intron_RPL2.C1_11060C_A-T_Intron1	RPL2	C1_11060C_A	Ca22chr1A_C_albicans_SC5314:2436489-2436893	-	404	0.000842176	5942	0.000995025	4527	0.000692681	4334	0.00790639	3187	0.00801727	3269	0.00903775	3796	0.000842176	0.000843294	0.000151175	0.00801727	0.00832047	0.00062365	0.00142086	0.00717509	S_37C.WT_30C	WT_39C.WT_30C,S_37C.WT_30C	UP,UP
intron_RPL2.C1_11060C_A-T_Intron1	RPL2	C1_11060C_A	Ca22chr1A_C_albicans_SC5314:2436489-2436893	-	404	0.00777426	3500	0.0121567	3372	0.00967826	3860	0.00790639	3187	0.00801727	3269	0.00903775	3796	0.00967826	0.00986974	0.00219748	0.00801727	0.00832047	0.00062365	0.34653	-0.00166099	S_37C.WT_39C	WT_39C.WT_30C,S_37C.WT_30C	UP,UP
intron_RPL21A.C2_03810C_A-T_Intron1	RPL21A	C2_03810C_A	Ca22chr2A_C_albicans_SC5314:804853-805182	-	329	0.00112952	7977	0.00187098	6158	0.00170331	6469	0.00948367	4790	0.00926963	4954	0.0103763	5599	0.00170331	0.00156794	0.000388828	0.00948367	0.00970985	0.000586958	0.000103418	0.00778035	WT_39C.WT_30C	WT_39C.WT_30C	UP
intron_RPL21A.C2_03810C_A-T_Intron1	RPL21A	C2_03810C_A	Ca22chr2A_C_albicans_SC5314:804853-805182	-	329	0.00112952	7977	0.00187098	6158	0.00170331	6469	0.008	5292	0.00392647	5625	0.00681342	5763	0.00170331	0.00156794	0.000388828	0.00681342	0.00624663	0.00209508	0.0564242	0.0051101	S_37C.WT_30C	WT_39C.WT_30C	UP
intron_RPL21A.C2_03810C_A-T_Intron1	RPL21A	C2_03810C_A	Ca22chr2A_C_albicans_SC5314:804853-805182	-	329	0.00948367	4790	0.00926963	4954	0.0103763	5599	0.008	5292	0.00392647	5625	0.00681342	5763	0.00948367	0.00970985	0.000586958	0.00681342	0.00624663	0.00209508	0.0940365	-0.00267025	S_37C.WT_39C	WT_39C.WT_30C	UP
intron_RPL23A.C6_02070C_A-T_Intron1	RPL23A	C6_02070C_A	Ca22chr6A_C_albicans_SC5314:425341-425856	-	515	0.00294773	6975	0.00213338	5402	0.00208153	5777	0.0117902	4205	0.0208884	4252	0.0191233	4743	0.00213338	0.00238755	0.000485827	0.0191233	0.0172673	0.00482471	0.0322026	0.01699	WT_39C.WT_30C	WT_39C.WT_30C,S_37C.WT_30C	UP,UP
intron_RPL23A.C6_02070C_A-T_Intron1	RPL23A	C6_02070C_A	Ca22chr6A_C_albicans_SC5314:425341-425856	-	515	0.00294773	6975	0.00213338	5402	0.00208153	5777	0.0124607	4347	0.010694	4631	0.0130554	4811	0.00213338	0.00238755	0.000485827	0.0124607	0.01207	0.0012282	0.00203289	0.0103273	S_37C.WT_30C	WT_39C.WT_30C,S_37C.WT_30C	UP,UP
intron_RPL23A.C6_02070C_A-T_Intron1	RPL23A	C6_02070C_A	Ca22chr6A_C_albicans_SC5314:425341-425856	-	515	0.0117902	4205	0.0208884	4252	0.0191233	4743	0.0124607	4347	0.010694	4631	0.0130554	4811	0.0191233	0.0172673	0.00482471	0.0124607	0.01207	0.0012282	0.19767	-0.00666264	S_37C.WT_39C	WT_39C.WT_30C,S_37C.WT_30C	UP,UP
intron_RPL25.C6_01970C_A-T_Intron1	RPL25	C6_01970C_A	Ca22chr6A_C_albicans_SC5314:403174-403619	-	445	0.00165728	6044	0.00111284	4498	0.00089704	5021	0.00584795	3956	0.0053515	4133	0.00784016	3985	0.00111284	0.00122239	0.000391777	0.00584795	0.00634654	0.00131712	0.015184	0.00473511	WT_39C.WT_30C	WT_39C.WT_30C,S_37C.WT_30C	UP,UP
intron_RPL25.C6_01970C_A-T_Intron1	RPL25	C6_01970C_A	Ca22chr6A_C_albicans_SC5314:403174-403619	-	445	0.00165728	6044	0.00111284	4498	0.00089704	5021	0.00612089	3945	0.00374351	4156	0.00503235	4194	0.00111284	0.00122239	0.000391777	0.00503235	0.00496558	0.00119009	0.0231395	0.00391951	S_37C.WT_30C	WT_39C.WT_30C,S_37C.WT_30C	UP,UP
intron_RPL25.C6_01970C_A-T_Intron1	RPL25	C6_01970C_A	Ca22chr6A_C_albicans_SC5314:403174-403619	-	445	0.00584795	3956	0.0053515	4133	0.00784016	3985	0.00612089	3945	0.00374351	4156	0.00503235	4194	0.00584795	0.00634654	0.00131712	0.00503235	0.00496558	0.00119009	0.24978	-0.000815602	S_37C.WT_39C	WT_39C.WT_30C,S_37C.WT_30C	UP,UP
intron_RPL27A.C1_12390C_A-T_Intron1	RPL27A	C1_12390C_A	Ca22chr1A_C_albicans_SC5314:2698567-2698983	-	416	0.00154639	7772	0.00206697	6060	0.00136281	6613	0.0155055	4781	0.0132386	4707	0.0152335	5065	0.00154639	0.00165872	0.000365273	0.0152335	0.0146592	0.00123777	0.00154945	0.0136871	WT_39C.WT_30C	WT_39C.WT_30C,S_37C.WT_30C	UP,UP
intron_RPL27A.C1_12390C_A-T_Intron1	RPL27A	C1_12390C_A	Ca22chr1A_C_albicans_SC5314:2698567-2698983	-	416	0.00154639	7772	0.00206697	6060	0.00136281	6613	0.0127752	5153	0.00927536	5223	0.00833109	5628	0.00154639	0.00165872	0.000365273	0.00927536	0.0101272	0.00234129	0.0223598	0.00772897	S_37C.WT_30C	WT_39C.WT_30C,S_37C.WT_30C	UP,UP
intron_RPL27A.C1_12390C_A-T_Intron1	RPL27A	C1_12390C_A	Ca22chr1A_C_albicans_SC5314:2698567-2698983	-	416	0.0155055	4781	0.0132386	4707	0.0152335	5065	0.0127752	5153	0.00927536	5223	0.00833109	5628	0.0152335	0.0146592	0.00123777	0.00927536	0.0101272	0.00234129	0.0584523	-0.00595815	S_37C.WT_39C	WT_39C.WT_30C,S_37C.WT_30C	UP,UP
intron_RPL28.CR_03030C_A-T_Intron1	RPL28	CR_03030C_A	Ca22chrRA_C_albicans_SC5314:693131-693482	-	351	0.00114485	16615	0.00292444	12689	0.00180748	13025	0.010972	9813	0.00972008	9505	0.0105081	12261	0.00180748	0.00195893	0.000899406	0.0105081	0.0104001	0.000632925	0.000349617	0.00870061	WT_39C.WT_30C	WT_39C.WT_30C,S_37C.WT_30C	UP,UP
intron_RPL28.CR_03030C_A-T_Intron1	RPL28	CR_03030C_A	Ca22chrRA_C_albicans_SC5314:693131-693482	-	351	0.00114485	16615	0.00292444	12689	0.00180748	13025	0.0100817	10570	0.00846984	10835	0.00886245	12465	0.00180748	0.00195893	0.000899406	0.00886245	0.009138	0.000840518	0.000553133	0.00705497	S_37C.WT_30C	WT_39C.WT_30C,S_37C.WT_30C	UP,UP
intron_RPL28.CR_03030C_A-T_Intron1	RPL28	CR_03030C_A	Ca22chrRA_C_albicans_SC5314:693131-693482	-	351	0.010972	9813	0.00972008	9505	0.0105081	12261	0.0100817	10570	0.00846984	10835	0.00886245	12465	0.0105081	0.0104001	0.000632925	0.00886245	0.009138	0.000840518	0.111619	-0.00164565	S_37C.WT_39C	WT_39C.WT_30C,S_37C.WT_30C	UP,UP
intron_RPL30.C4_04900W_A-T_Intron1	RPL30	C4_04900W_A	Ca22chr4A_C_albicans_SC5314:1055343-1055524	+	181	0.0163179	5076	0.0210923	3655	0.0192686	3888	0.0848941	3099	0.0950378	3255	0.0830546	3886	0.0192686	0.018893	0.00240925	0.0848941	0.0876622	0.00645338	0.00104233	0.0656255	WT_39C.WT_30C	WT_39C.WT_30C,S_37C.WT_30C	UP,UP
intron_RPL30.C4_04900W_A-T_Intron1	RPL30	C4_04900W_A	Ca22chr4A_C_albicans_SC5314:1055343-1055524	+	181	0.0163179	5076	0.0210923	3655	0.0192686	3888	0.0826094	3427	0.064562	3372	0.0736757	3993	0.0192686	0.018893	0.00240925	0.0736757	0.0736157	0.00902386	0.00601527	0.0544071	S_37C.WT_30C	WT_39C.WT_30C,S_37C.WT_30C	UP,UP
intron_RPL30.C4_04900W_A-T_Intron1	RPL30	C4_04900W_A	Ca22chr4A_C_albicans_SC5314:1055343-1055524	+	181	0.0848941	3099	0.0950378	3255	0.0830546	3886	0.0826094	3427	0.064562	3372	0.0736757	3993	0.0848941	0.0876622	0.00645338	0.0736757	0.0736157	0.00902386	0.100472	-0.0112184	S_37C.WT_39C	WT_39C.WT_30C,S_37C.WT_30C	UP,UP
intron_RPL32.C6_01700W_A-T_Intron1	RPL32	C6_01700W_A	Ca22chr6A_C_albicans_SC5314:356945-357387	+	442	0.00119849	5430	0.0024032	3754	0.00199352	4021	0.00967492	2609	0.666667	75	0.0126968	2991	0.00199352	0.00186507	0.000612544	0.0126968	0.229679	0.378445	0.40658	0.0107033	WT_39C.WT_30C	S_37C.WT_30C	UP
intron_RPL32.C6_01700W_A-T_Intron1	RPL32	C6_01700W_A	Ca22chr6A_C_albicans_SC5314:356945-357387	+	442	0.00119849	5430	0.0024032	3754	0.00199352	4021	0.00905684	3231	0.00575136	3410	0.00759648	3316	0.00199352	0.00186507	0.000612544	0.00759648	0.00746823	0.00165647	0.018146	0.00560295	S_37C.WT_30C	S_37C.WT_30C	UP
intron_RPL32.C6_01700W_A-T_Intron1	RPL32	C6_01700W_A	Ca22chr6A_C_albicans_SC5314:356945-357387	+	442	0.00967492	2609	0.666667	75	0.0126968	2991	0.00905684	3231	0.00575136	3410	0.00759648	3316	0.0126968	0.229679	0.378445	0.00759648	0.00746823	0.00165647	0.416159	-0.00510032	S_37C.WT_39C	S_37C.WT_30C	UP
intron_RPL35.C3_04960W_A-T_Intron1	RPL35	C3_04960W_A	Ca22chr3A_C_albicans_SC5314:1067840-1068280	+	440	0.000227583	8790	0.000980466	6636	0.000747232	7366	0.00691092	5318	0.0114275	5576	0.0069468	5943	0.000747232	0.00065176	0.000385414	0.0069468	0.00842842	0.00259738	0.0328543	0.00619957	WT_39C.WT_30C	WT_39C.WT_30C,S_37C.WT_30C	UP,UP
intron_RPL35.C3_04960W_A-T_Intron1	RPL35	C3_04960W_A	Ca22chr3A_C_albicans_SC5314:1067840-1068280	+	440	0.000227583	8790	0.000980466	6636	0.000747232	7366	0.0052254	5675	0.00382377	6038	0.00392579	6521	0.000747232	0.00065176	0.000385414	0.00392579	0.00432499	0.000781445	0.00581626	0.00317856	S_37C.WT_30C	WT_39C.WT_30C,S_37C.WT_30C	UP,UP
intron_RPL35.C3_04960W_A-T_Intron1	RPL35	C3_04960W_A	Ca22chr3A_C_albicans_SC5314:1067840-1068280	+	440	0.00691092	5318	0.0114275	5576	0.0069468	5943	0.0052254	5675	0.00382377	6038	0.00392579	6521	0.0069468	0.00842842	0.00259738	0.00392579	0.00432499	0.000781445	0.1013	-0.003021	S_37C.WT_39C	WT_39C.WT_30C,S_37C.WT_30C	UP,UP
intron_RPL37B.C1_11360W_A-T_Intron1	RPL37B	C1_11360W_A	Ca22chr1A_C_albicans_SC5314:2491982-2492335	+	353	0.00194175	5418	0.00108946	4135	0.00218872	4121	0.0143838	3103	0.0206557	3113	0.0167175	3497	0.00194175	0.00173997	0.000576739	0.0167175	0.0172524	0.00316999	0.0115897	0.0147758	WT_39C.WT_30C	WT_39C.WT_30C,S_37C.WT_30C,S_37C.WT_39C	UP,UP,DOWN
intron_RPL37B.C1_11360W_A-T_Intron1	RPL37B	C1_11360W_A	Ca22chr1A_C_albicans_SC5314:2491982-2492335	+	353	0.00194175	5418	0.00108946	4135	0.00218872	4121	0.00837301	3071	0.00815348	3153	0.00714664	3805	0.00194175	0.00173997	0.000576739	0.00815348	0.00789104	0.00065395	0.000281564	0.00621173	S_37C.WT_30C	WT_39C.WT_30C,S_37C.WT_30C,S_37C.WT_39C	UP,UP,DOWN
intron_RPL37B.C1_11360W_A-T_Intron1	RPL37B	C1_11360W_A	Ca22chr1A_C_albicans_SC5314:2491982-2492335	+	353	0.0143838	3103	0.0206557	3113	0.0167175	3497	0.00837301	3071	0.00815348	3153	0.00714664	3805	0.0167175	0.0172524	0.00316999	0.00815348	0.00789104	0.00065395	0.0317608	-0.00856407	S_37C.WT_39C	WT_39C.WT_30C,S_37C.WT_30C,S_37C.WT_39C	UP,UP,DOWN
intron_RPL39.C2_03960W_A-T_Intron1	RPL39	C2_03960W_A	Ca22chr2A_C_albicans_SC5314:831570-831995	+	425	0.0080651	6937	0.0102041	4752	0.00656985	5822	0.0271873	4156	0.0273082	4345	0.0243052	4699	0.0080651	0.00827968	0.00182659	0.0271873	0.0262669	0.00169998	0.000243892	0.0191222	WT_39C.WT_30C	WT_39C.WT_30C,S_37C.WT_30C,S_37C.WT_39C	UP,UP,DOWN
intron_RPL39.C2_03960W_A-T_Intron1	RPL39	C2_03960W_A	Ca22chr2A_C_albicans_SC5314:831570-831995	+	425	0.0080651	6937	0.0102041	4752	0.00656985	5822	0.0168856	4065	0.017592	4454	0.0212632	4851	0.0080651	0.00827968	0.00182659	0.017592	0.0185802	0.00235018	0.00469828	0.00952686	S_37C.WT_30C	WT_39C.WT_30C,S_37C.WT_30C,S_37C.WT_39C	UP,UP,DOWN
intron_RPL39.C2_03960W_A-T_Intron1	RPL39	C2_03960W_A	Ca22chr2A_C_albicans_SC5314:831570-831995	+	425	0.0271873	4156	0.0273082	4345	0.0243052	4699	0.0168856	4065	0.017592	4454	0.0212632	4851	0.0271873	0.0262669	0.00169998	0.017592	0.0185802	0.00235018	0.0125672	-0.00959539	S_37C.WT_39C	WT_39C.WT_30C,S_37C.WT_30C,S_37C.WT_39C	UP,UP,DOWN
intron_RPL42.C1_10390C_A-T_Intron1	RPL42	C1_10390C_A	Ca22chr1A_C_albicans_SC5314:2300208-2300566	-	358	0.00098912	7084	0.00101411	5429	0.00128041	6256	0.00897485	3991	0.0134485	4107	0.00945709	4323	0.0010141	0.00109454	0.000161448	0.00945709	0.0106268	0.00245551	0.0210295	0.00844299	WT_39C.WT_30C	WT_39C.WT_30C,S_37C.WT_30C	UP,UP
intron_RPL42.C1_10390C_A-T_Intron1	RPL42	C1_10390C_A	Ca22chr1A_C_albicans_SC5314:2300208-2300566	-	358	0.00098912	7084	0.00101411	5429	0.00128041	6256	0.00808561	4239	0.00596553	4553	0.0053568	5255	0.0010141	0.00109454	0.000161448	0.00596553	0.00646932	0.00143246	0.0217329	0.00495143	S_37C.WT_30C	WT_39C.WT_30C,S_37C.WT_30C	UP,UP
intron_RPL42.C1_10390C_A-T_Intron1	RPL42	C1_10390C_A	Ca22chr1A_C_albicans_SC5314:2300208-2300566	-	358	0.00897485	3991	0.0134485	4107	0.00945709	4323	0.00808561	4239	0.00596553	4553	0.0053568	5255	0.00945709	0.0106268	0.00245551	0.00596553	0.00646932	0.00143246	0.0794888	-0.00349156	S_37C.WT_39C	WT_39C.WT_30C,S_37C.WT_30C	UP,UP
intron_RPL43A.C5_04590C_A-T_Intron1	RPL43A	C5_04590C_A	Ca22chr5A_C_albicans_SC5314:997375-997748	-	373	0.000825083	3639	0.00177746	2818	0.00116754	3430	0.0107945	2341	0.0136175	2568	0.0114519	2473	0.00116754	0.0012567	0.000482408	0.0114519	0.0119546	0.00147714	0.00329214	0.0102844	WT_39C.WT_30C	WT_39C.WT_30C,S_37C.WT_30C	UP,UP
intron_RPL43A.C5_04590C_A-T_Intron1	RPL43A	C5_04590C_A	Ca22chr5A_C_albicans_SC5314:997375-997748	-	373	0.000825083	3639	0.00177746	2818	0.00116754	3430	0.0107789	2485	0.00925926	2398	0.00889411	3006	0.00116754	0.0012567	0.000482408	0.00925926	0.0096441	0.000999607	0.00117241	0.00809172	S_37C.WT_30C	WT_39C.WT_30C,S_37C.WT_30C	UP,UP
intron_RPL43A.C5_04590C_A-T_Intron1	RPL43A	C5_04590C_A	Ca22chr5A_C_albicans_SC5314:997375-997748	-	373	0.0107945	2341	0.0136175	2568	0.0114519	2473	0.0107789	2485	0.00925926	2398	0.00889411	3006	0.0114519	0.0119546	0.00147714	0.00925926	0.0096441	0.000999607	0.0975248	-0.00219268	S_37C.WT_39C	WT_39C.WT_30C,S_37C.WT_30C	UP,UP
intron_RPL6.C1_03110W_A-T_Intron1	RPL6	C1_03110W_A	Ca22chr1A_C_albicans_SC5314:650075-650437	+	362	0.000949668	4743	0.000717875	3485	0.000304229	3288	0.00486496	2995	0.00840608	3119	0.00680066	3331	0.000717875	0.000657257	0.000326961	0.00680067	0.00669057	0.00177313	0.0244445	0.00608279	WT_39C.WT_30C	WT_39C.WT_30C,S_37C.WT_30C	UP,UP
intron_RPL6.C1_03110W_A-T_Intron1	RPL6	C1_03110W_A	Ca22chr1A_C_albicans_SC5314:650075-650437	+	362	0.000949668	4743	0.000717875	3485	0.000304229	3288	0.00461851	2719	0.00477653	2945	0.00578758	3215	0.000717875	0.000657257	0.000326961	0.00477653	0.00506087	0.000634287	0.00176953	0.00405865	S_37C.WT_30C	WT_39C.WT_30C,S_37C.WT_30C	UP,UP
intron_RPL6.C1_03110W_A-T_Intron1	RPL6	C1_03110W_A	Ca22chr1A_C_albicans_SC5314:650075-650437	+	362	0.00486496	2995	0.00840608	3119	0.00680066	3331	0.00461851	2719	0.00477653	2945	0.00578758	3215	0.00680067	0.00669057	0.00177313	0.00477653	0.00506087	0.000634287	0.247944	-0.00202414	S_37C.WT_39C	WT_39C.WT_30C,S_37C.WT_30C	UP,UP
intron_RPL82.C1_11030W_A-T_Intron1	RPL82	C1_11030W_A	Ca22chr1A_C_albicans_SC5314:2432312-2432649	+	337	0.294231	1346	0.28195	973	0.256158	1020	0.432674	1846	0.458471	1993	0.420044	2260	0.28195	0.277446	0.0194321	0.432674	0.437063	0.0195857	0.000557742	0.150724	WT_39C.WT_30C	WT_39C.WT_30C,S_37C.WT_30C	UP,UP
intron_RPL82.C1_11030W_A-T_Intron1	RPL82	C1_11030W_A	Ca22chr1A_C_albicans_SC5314:2432312-2432649	+	337	0.294231	1346	0.28195	973	0.256158	1020	0.470782	1787	0.484968	1877	0.465195	1726	0.28195	0.277446	0.0194321	0.470782	0.473648	0.0101935	0.000560479	0.188832	S_37C.WT_30C	WT_39C.WT_30C,S_37C.WT_30C	UP,UP
intron_RPL82.C1_11030W_A-T_Intron1	RPL82	C1_11030W_A	Ca22chr1A_C_albicans_SC5314:2432312-2432649	+	337	0.432674	1846	0.458471	1993	0.420044	2260	0.470782	1787	0.484968	1877	0.465195	1726	0.432674	0.437063	0.0195857	0.470782	0.473648	0.0101935	0.0638108	0.0381082	S_37C.WT_39C	WT_39C.WT_30C,S_37C.WT_30C	UP,UP
intron_RPN13.C1_04230W_A-T_Intron1	RPN13	C1_04230W_A	Ca22chr1A_C_albicans_SC5314:880102-880249	+	147	0.496552	217	0.547325	188	0.537255	196	0.627273	179	0.486911	142	0.496894	241	0.537255	0.527044	0.0268827	0.496894	0.537026	0.0783152	0.850623	-0.0403605	WT_39C.WT_30C
intron_RPN13.C1_04230W_A-T_Intron1	RPN13	C1_04230W_A	Ca22chr1A_C_albicans_SC5314:880102-880249	+	147	0.496552	217	0.547325	188	0.537255	196	0.458333	175	0.489879	184	0.566265	195	0.537255	0.527044	0.0268827	0.489879	0.504826	0.0554966	0.578368	-0.0473764	S_37C.WT_30C
intron_RPN13.C1_04230W_A-T_Intron1	RPN13	C1_04230W_A	Ca22chr1A_C_albicans_SC5314:880102-880249	+	147	0.627273	179	0.486911	142	0.496894	241	0.458333	175	0.489879	184	0.566265	195	0.496894	0.537026	0.0783152	0.489879	0.504826	0.0554966	0.595581	-0.00701587	S_37C.WT_39C
intron_RPP2A.CR_08360C_A-T_Intron1	RPP2A	CR_08360C_A	Ca22chrRA_C_albicans_SC5314:1808991-1809336	-	345	0.000481155	3119	0.000230574	2169	0.00207125	2419	0.014411	1619	0.0142596	1387	0.0138932	1642	0.000481155	0.00092766	0.000998273	0.0142596	0.0141879	0.000266259	0.00102023	0.0137784	WT_39C.WT_30C	WT_39C.WT_30C,S_37C.WT_39C	UP,DOWN
intron_RPP2A.CR_08360C_A-T_Intron1	RPP2A	CR_08360C_A	Ca22chrRA_C_albicans_SC5314:1808991-1809336	-	345	0.000481155	3119	0.000230574	2169	0.00207125	2419	0.00931594	1896	0.00413324	2065	0.00528084	2094	0.000481155	0.00092766	0.000998273	0.00528084	0.00624334	0.00272212	0.0634747	0.00479969	S_37C.WT_30C	WT_39C.WT_30C,S_37C.WT_39C	UP,DOWN
intron_RPP2A.CR_08360C_A-T_Intron1	RPP2A	CR_08360C_A	Ca22chrRA_C_albicans_SC5314:1808991-1809336	-	345	0.014411	1619	0.0142596	1387	0.0138932	1642	0.00931594	1896	0.00413324	2065	0.00528084	2094	0.0142596	0.0141879	0.000266259	0.00528084	0.00624334	0.00272212	0.0358858	-0.00897875	S_37C.WT_39C	WT_39C.WT_30C,S_37C.WT_39C	UP,DOWN
intron_RPS10.C2_08040C_A-T_Intron1	RPS10	C2_08040C_A	Ca22chr2A_C_albicans_SC5314:1633597-1633916	-	319	0.00269118	16580	0.00330422	12753	0.00346229	13332	0.0100056	10902	0.0116047	10635	0.0107491	12130	0.00330423	0.00315257	0.000407313	0.0107491	0.0107864	0.000800214	0.000715452	0.00744488	WT_39C.WT_30C	WT_39C.WT_30C,S_37C.WT_30C	UP,UP
intron_RPS10.C2_08040C_A-T_Intron1	RPS10	C2_08040C_A	Ca22chr2A_C_albicans_SC5314:1633597-1633916	-	319	0.00269118	16580	0.00330422	12753	0.00346229	13332	0.00880229	10200	0.00723412	10721	0.00971905	12363	0.00330423	0.00315257	0.000407313	0.00880229	0.00858515	0.00125661	0.0112342	0.00549807	S_37C.WT_30C	WT_39C.WT_30C,S_37C.WT_30C	UP,UP
intron_RPS10.C2_08040C_A-T_Intron1	RPS10	C2_08040C_A	Ca22chr2A_C_albicans_SC5314:1633597-1633916	-	319	0.0100056	10902	0.0116047	10635	0.0107491	12130	0.00880229	10200	0.00723412	10721	0.00971905	12363	0.0107491	0.0107864	0.000800214	0.00880229	0.00858515	0.00125661	0.0736712	-0.00194681	S_37C.WT_39C	WT_39C.WT_30C,S_37C.WT_30C	UP,UP
intron_RPS13.C6_00650C_A-T_Intron1	RPS13	C6_00650C_A	Ca22chr6A_C_albicans_SC5314:115110-115514	-	404	0.00271956	6268	0.00280987	4818	0.00312658	4973	0.0122111	4642	0.017671	4492	0.0139303	5095	0.00280987	0.00288534	0.000213743	0.0139303	0.0146042	0.00279165	0.0179225	0.0111205	WT_39C.WT_30C	WT_39C.WT_30C,S_37C.WT_30C	UP,UP
intron_RPS13.C6_00650C_A-T_Intron1	RPS13	C6_00650C_A	Ca22chr6A_C_albicans_SC5314:115110-115514	-	404	0.00271956	6268	0.00280987	4818	0.00312658	4973	0.0147937	3910	0.00974896	4143	0.0112146	4779	0.00280987	0.00288534	0.000213743	0.0112146	0.0119191	0.00259509	0.0257568	0.00840469	S_37C.WT_30C	WT_39C.WT_30C,S_37C.WT_30C	UP,UP
intron_RPS13.C6_00650C_A-T_Intron1	RPS13	C6_00650C_A	Ca22chr6A_C_albicans_SC5314:115110-115514	-	404	0.0122111	4642	0.017671	4492	0.0139303	5095	0.0147937	3910	0.00974896	4143	0.0112146	4779	0.0139303	0.0146042	0.00279165	0.0112146	0.0119191	0.00259509	0.289746	-0.00271579	S_37C.WT_39C	WT_39C.WT_30C,S_37C.WT_30C	UP,UP
intron_RPS14B.C1_06450C_A-T_Intron1	RPS14B	C1_06450C_A	Ca22chr1A_C_albicans_SC5314:1376231-1376661	-	430	0.00123584	9722	0.00271685	7566	0.00241404	7682	0.00767787	5906	0.0117647	5633	0.00847701	7019	0.00241404	0.00212224	0.000782437	0.00847701	0.00930653	0.00216602	0.0193221	0.00606297	WT_39C.WT_30C	WT_39C.WT_30C,S_37C.WT_30C	UP,UP
intron_RPS14B.C1_06450C_A-T_Intron1	RPS14B	C1_06450C_A	Ca22chr1A_C_albicans_SC5314:1376231-1376661	-	430	0.00123584	9722	0.00271685	7566	0.00241404	7682	0.00663176	5768	0.00586585	5916	0.00863898	6655	0.00241404	0.00212224	0.000782437	0.00663176	0.00704553	0.00143212	0.0125942	0.00421772	S_37C.WT_30C	WT_39C.WT_30C,S_37C.WT_30C	UP,UP
intron_RPS14B.C1_06450C_A-T_Intron1	RPS14B	C1_06450C_A	Ca22chr1A_C_albicans_SC5314:1376231-1376661	-	430	0.00767787	5906	0.0117647	5633	0.00847701	7019	0.00663176	5768	0.00586585	5916	0.00863898	6655	0.00847701	0.00930653	0.00216602	0.00663176	0.00704553	0.00143212	0.216559	-0.00184525	S_37C.WT_39C	WT_39C.WT_30C,S_37C.WT_30C	UP,UP
intron_RPS15.C3_04670C_A-T_Intron1	RPS15	C3_04670C_A	Ca22chr3A_C_albicans_SC5314:992166-992541	-	375	0.0018973	8185	0.00195886	6138	0.00276877	6338	0.0191969	5203	0.0155782	5085	0.0159943	5717	0.00195886	0.00220831	0.000486345	0.0159943	0.0169231	0.00198008	0.00406677	0.0140354	WT_39C.WT_30C	WT_39C.WT_30C,S_37C.WT_30C	UP,UP
intron_RPS15.C3_04670C_A-T_Intron1	RPS15	C3_04670C_A	Ca22chr3A_C_albicans_SC5314:992166-992541	-	375	0.0018973	8185	0.00195886	6138	0.00276877	6338	0.0166495	4946	0.0126926	5226	0.0161634	5721	0.00195886	0.00220831	0.000486345	0.0161634	0.0151685	0.00215796	0.00685297	0.0142045	S_37C.WT_30C	WT_39C.WT_30C,S_37C.WT_30C	UP,UP
intron_RPS15.C3_04670C_A-T_Intron1	RPS15	C3_04670C_A	Ca22chr3A_C_albicans_SC5314:992166-992541	-	375	0.0191969	5203	0.0155782	5085	0.0159943	5717	0.0166495	4946	0.0126926	5226	0.0161634	5721	0.0159943	0.0169231	0.00198008	0.0161634	0.0151685	0.00215796	0.358428	0.000169097	S_37C.WT_39C	WT_39C.WT_30C,S_37C.WT_30C	UP,UP
intron_RPS16A.C1_03030W_A-T_Intron1	RPS16A	C1_03030W_A	Ca22chr1A_C_albicans_SC5314:632103-632430	+	327	0.00045939	10889	0.000455944	8777	0.000578704	8645	0.0026854	7281	0.00432526	6966	0.00394789	7629	0.00045939	0.000498013	6.99017e-05	0.00394789	0.00365285	0.000858822	0.0232069	0.0034885	WT_39C.WT_30C	WT_39C.WT_30C	UP
intron_RPS16A.C1_03030W_A-T_Intron1	RPS16A	C1_03030W_A	Ca22chr1A_C_albicans_SC5314:632103-632430	+	327	0.00045939	10889	0.000455944	8777	0.000578704	8645	0.00444162	6332	0.00350025	7024	0.00140009	7510	0.00045939	0.000498013	6.99017e-05	0.00350025	0.00311399	0.00155712	0.100299	0.00304086	S_37C.WT_30C	WT_39C.WT_30C	UP
intron_RPS16A.C1_03030W_A-T_Intron1	RPS16A	C1_03030W_A	Ca22chr1A_C_albicans_SC5314:632103-632430	+	327	0.0026854	7281	0.00432526	6966	0.00394789	7629	0.00444162	6332	0.00350025	7024	0.00140009	7510	0.00394789	0.00365285	0.000858822	0.00350025	0.00311399	0.00155712	0.634769	-0.000447638	S_37C.WT_39C	WT_39C.WT_30C	UP
intron_RPS17B.C1_10870W_A-T_Intron1	RPS17B	C1_10870W_A	Ca22chr1A_C_albicans_SC5314:2406455-2406834	+	379	0.00085034	3531	0.000596066	2518	0.000734754	2724	0.00883443	1770	0.018171	1709	0.0134758	2181	0.000734754	0.000727053	0.000127312	0.0134758	0.0134937	0.00466831	0.0417041	0.0127411	WT_39C.WT_30C	WT_39C.WT_30C,S_37C.WT_30C	UP,UP
intron_RPS17B.C1_10870W_A-T_Intron1	RPS17B	C1_10870W_A	Ca22chr1A_C_albicans_SC5314:2406455-2406834	+	379	0.00085034	3531	0.000596066	2518	0.000734754	2724	0.0103659	1657	0.0100615	1807	0.0142857	2343	0.000734754	0.000727053	0.000127312	0.0103659	0.011571	0.00235592	0.0151575	0.0096311	S_37C.WT_30C	WT_39C.WT_30C,S_37C.WT_30C	UP,UP
intron_RPS17B.C1_10870W_A-T_Intron1	RPS17B	C1_10870W_A	Ca22chr1A_C_albicans_SC5314:2406455-2406834	+	379	0.00883443	1770	0.018171	1709	0.0134758	2181	0.0103659	1657	0.0100615	1807	0.0142857	2343	0.0134758	0.0134937	0.00466831	0.0103659	0.011571	0.00235592	0.570089	-0.00310998	S_37C.WT_39C	WT_39C.WT_30C,S_37C.WT_30C	UP,UP
intron_RPS18.C7_00960W_A-T_Intron1	RPS18	C7_00960W_A	Ca22chr7A_C_albicans_SC5314:202263-202691	+	428	0.000764584	13089	0.000643724	10104	0.000904814	11062	0.00613582	7215	0.00805064	7325	0.00542206	8159	0.000764584	0.000771041	0.000130665	0.00613582	0.00653618	0.00135926	0.0173	0.00537124	WT_39C.WT_30C	WT_39C.WT_30C,S_37C.WT_30C	UP,UP
intron_RPS18.C7_00960W_A-T_Intron1	RPS18	C7_00960W_A	Ca22chr7A_C_albicans_SC5314:202263-202691	+	428	0.000764584	13089	0.000643724	10104	0.000904814	11062	0.00690342	7074	0.00365488	7689	0.00488956	8940	0.000764584	0.000771041	0.000130665	0.00488956	0.00514929	0.00163977	0.0429327	0.00412498	S_37C.WT_30C	WT_39C.WT_30C,S_37C.WT_30C	UP,UP
intron_RPS18.C7_00960W_A-T_Intron1	RPS18	C7_00960W_A	Ca22chr7A_C_albicans_SC5314:202263-202691	+	428	0.00613582	7215	0.00805064	7325	0.00542206	8159	0.00690342	7074	0.00365488	7689	0.00488956	8940	0.00613582	0.00653618	0.00135926	0.00488956	0.00514929	0.00163977	0.324465	-0.00124626	S_37C.WT_39C	WT_39C.WT_30C,S_37C.WT_30C	UP,UP
intron_RPS19A.C3_05200W_A-T_Intron1	RPS19A	C3_05200W_A	Ca22chr3A_C_albicans_SC5314:1130271-1130638	+	367	0.000979336	10221	0.00280461	8045	0.00280214	8231	0.00824432	7032	0.0103822	6569	0.0131138	7262	0.00280214	0.00219536	0.00105311	0.0103822	0.0105801	0.00244079	0.0154913	0.00758008	WT_39C.WT_30C	WT_39C.WT_30C	UP
intron_RPS19A.C3_05200W_A-T_Intron1	RPS19A	C3_05200W_A	Ca22chr3A_C_albicans_SC5314:1130271-1130638	+	367	0.000979336	10221	0.00280461	8045	0.00280214	8231	0.00701505	6388	0.00499298	6441	0.0097877	7325	0.00280214	0.00219536	0.00105311	0.00701505	0.00726525	0.00240713	0.0506676	0.00421291	S_37C.WT_30C	WT_39C.WT_30C	UP
intron_RPS19A.C3_05200W_A-T_Intron1	RPS19A	C3_05200W_A	Ca22chr3A_C_albicans_SC5314:1130271-1130638	+	367	0.00824432	7032	0.0103822	6569	0.0131138	7262	0.00701505	6388	0.00499298	6441	0.0097877	7325	0.0103822	0.0105801	0.00244079	0.00701505	0.00726525	0.00240713	0.169287	-0.00336716	S_37C.WT_39C	WT_39C.WT_30C	UP
intron_RPS21B.C1_01370C_A-T_Intron1	RPS21B	C1_01370C_A	Ca22chr1A_C_albicans_SC5314:269611-269988	-	377	0.00144973	7944	0.00197109	6100	0.00156099	6737	0.0122685	4208	0.0133022	4342	0.0124688	5075	0.00156099	0.0016606	0.000274583	0.0124688	0.0126798	0.000548229	8.39679e-05	0.0109078	WT_39C.WT_30C	WT_39C.WT_30C,S_37C.WT_30C,S_37C.WT_39C	UP,UP,DOWN
intron_RPS21B.C1_01370C_A-T_Intron1	RPS21B	C1_01370C_A	Ca22chr1A_C_albicans_SC5314:269611-269988	-	377	0.00144973	7944	0.00197109	6100	0.00156099	6737	0.00977623	4648	0.0106709	4783	0.00799257	5423	0.00156099	0.0016606	0.000274583	0.00977623	0.0094799	0.00136353	0.00799393	0.00821524	S_37C.WT_30C	WT_39C.WT_30C,S_37C.WT_30C,S_37C.WT_39C	UP,UP,DOWN
intron_RPS21B.C1_01370C_A-T_Intron1	RPS21B	C1_01370C_A	Ca22chr1A_C_albicans_SC5314:269611-269988	-	377	0.0122685	4208	0.0133022	4342	0.0124688	5075	0.00977623	4648	0.0106709	4783	0.00799257	5423	0.0124688	0.0126798	0.000548229	0.00977623	0.0094799	0.00136353	0.0408476	-0.0026926	S_37C.WT_39C	WT_39C.WT_30C,S_37C.WT_30C,S_37C.WT_39C	UP,UP,DOWN
intron_RPS27.CR_07630C_A-T_Intron1	RPS27	CR_07630C_A	Ca22chrRA_C_albicans_SC5314:1657408-1657836	-	428	0.00115808	5187	0.000627431	3987	0.0011685	4284	0.00858369	3290	0.0108696	3441	0.0106458	3560	0.00115808	0.000984669	0.00030942	0.0106458	0.010033	0.00126014	0.00438937	0.00948777	WT_39C.WT_30C	WT_39C.WT_30C,S_37C.WT_30C	UP,UP
intron_RPS27.CR_07630C_A-T_Intron1	RPS27	CR_07630C_A	Ca22chrRA_C_albicans_SC5314:1657408-1657836	-	428	0.00115808	5187	0.000627431	3987	0.0011685	4284	0.00883584	3254	0.0055788	3605	0.00848303	4042	0.00115808	0.000984669	0.00030942	0.00848303	0.00763256	0.00178733	0.0206861	0.00732496	S_37C.WT_30C	WT_39C.WT_30C,S_37C.WT_30C	UP,UP
intron_RPS27.CR_07630C_A-T_Intron1	RPS27	CR_07630C_A	Ca22chrRA_C_albicans_SC5314:1657408-1657836	-	428	0.00858369	3290	0.0108696	3441	0.0106458	3560	0.00883584	3254	0.0055788	3605	0.00848303	4042	0.0106458	0.010033	0.00126014	0.00848303	0.00763256	0.00178733	0.138062	-0.00216281	S_37C.WT_39C	WT_39C.WT_30C,S_37C.WT_30C	UP,UP
intron_RPS28B.C7_00710W_A-T_Intron1	RPS28B	C7_00710W_A	Ca22chr7A_C_albicans_SC5314:131587-131659	+	72	0.00163194	7979	0.00191771	5747	0.00226244	6202	0.0076242	4097	0.00507958	4452	0.00617942	4722	0.00191771	0.00193736	0.000315713	0.00617942	0.0062944	0.0012762	0.0221636	0.0042617	WT_39C.WT_30C	WT_39C.WT_30C	UP
intron_RPS28B.C7_00710W_A-T_Intron1	RPS28B	C7_00710W_A	Ca22chr7A_C_albicans_SC5314:131587-131659	+	72	0.00163194	7979	0.00191771	5747	0.00226244	6202	0.00259041	4838	0.00415258	5199	0.00469572	5349	0.00191771	0.00193736	0.000315713	0.00415258	0.0038129	0.00109299	0.0871209	0.00223487	S_37C.WT_30C	WT_39C.WT_30C	UP
intron_RPS28B.C7_00710W_A-T_Intron1	RPS28B	C7_00710W_A	Ca22chr7A_C_albicans_SC5314:131587-131659	+	72	0.0076242	4097	0.00507958	4452	0.00617942	4722	0.00259041	4838	0.00415258	5199	0.00469572	5349	0.00617942	0.0062944	0.0012762	0.00415258	0.0038129	0.00109299	0.0642142	-0.00202683	S_37C.WT_39C	WT_39C.WT_30C	UP
intron_RPS30.CR_03770C_A-T_Intron1	RPS30	CR_03770C_A	Ca22chrRA_C_albicans_SC5314:840470-840806	-	336	0.00177092	8768	0.0025528	6480	0.00192997	7268	0.0138743	5298	0.0150843	5148	0.0158463	6026	0.00192997	0.00208456	0.000413226	0.0150843	0.0149349	0.000994441	0.000504517	0.0131543	WT_39C.WT_30C	WT_39C.WT_30C,S_37C.WT_30C	UP,UP
intron_RPS30.CR_03770C_A-T_Intron1	RPS30	CR_03770C_A	Ca22chrRA_C_albicans_SC5314:840470-840806	-	336	0.00177092	8768	0.0025528	6480	0.00192997	7268	0.0129666	5156	0.00793344	5209	0.0118825	5961	0.00192997	0.00208456	0.000413226	0.0118825	0.0109275	0.002649	0.026268	0.00995256	S_37C.WT_30C	WT_39C.WT_30C,S_37C.WT_30C	UP,UP
intron_RPS30.CR_03770C_A-T_Intron1	RPS30	CR_03770C_A	Ca22chrRA_C_albicans_SC5314:840470-840806	-	336	0.0138743	5298	0.0150843	5148	0.0158463	6026	0.0129666	5156	0.00793344	5209	0.0118825	5961	0.0150843	0.0149349	0.000994441	0.0118825	0.0109275	0.002649	0.106346	-0.00320176	S_37C.WT_39C	WT_39C.WT_30C,S_37C.WT_30C	UP,UP
intron_RPS42.C1_01640W_A-T_Intron1	RPS42	C1_01640W_A	Ca22chr1A_C_albicans_SC5314:332734-333302	+	568	0.0107373	706	0.0191431	559	0.00478469	525	0.0457143	549	0.0521886	625	0.058131	719	0.0107373	0.011555	0.00721406	0.0521886	0.0520113	0.00621024	0.00197501	0.0414513	WT_39C.WT_30C	WT_39C.WT_30C,S_37C.WT_30C	UP,UP
intron_RPS42.C1_01640W_A-T_Intron1	RPS42	C1_01640W_A	Ca22chr1A_C_albicans_SC5314:332734-333302	+	568	0.0107373	706	0.0191431	559	0.00478469	525	0.03433	467	0.0335861	477	0.049545	519	0.0107373	0.011555	0.00721406	0.03433	0.0391537	0.0090068	0.015791	0.0235927	S_37C.WT_30C	WT_39C.WT_30C,S_37C.WT_30C	UP,UP
intron_RPS42.C1_01640W_A-T_Intron1	RPS42	C1_01640W_A	Ca22chr1A_C_albicans_SC5314:332734-333302	+	568	0.0457143	549	0.0521886	625	0.058131	719	0.03433	467	0.0335861	477	0.049545	519	0.0521886	0.0520113	0.00621024	0.03433	0.0391537	0.0090068	0.120332	-0.0178585	S_37C.WT_39C	WT_39C.WT_30C,S_37C.WT_30C	UP,UP
intron_RPS6A.C4_01270W_A-T_Intron1	RPS6A	C4_01270W_A	Ca22chr4A_C_albicans_SC5314:255603-256028	+	425	0.00174409	9477	0.0032722	6592	0.00129496	6959	0.0111406	4765	0.0107987	4961	0.00857143	5295	0.00174409	0.00210375	0.00103652	0.0107987	0.0101702	0.00139512	0.00180936	0.0090546	WT_39C.WT_30C	WT_39C.WT_30C,S_37C.WT_30C,S_37C.WT_39C	UP,UP,DOWN
intron_RPS6A.C4_01270W_A-T_Intron1	RPS6A	C4_01270W_A	Ca22chr4A_C_albicans_SC5314:255603-256028	+	425	0.00174409	9477	0.0032722	6592	0.00129496	6959	0.00733347	4945	0.00595994	5148	0.00686777	5791	0.00174409	0.00210375	0.00103652	0.00686777	0.00672039	0.000698523	0.00475175	0.00512368	S_37C.WT_30C	WT_39C.WT_30C,S_37C.WT_30C,S_37C.WT_39C	UP,UP,DOWN
intron_RPS6A.C4_01270W_A-T_Intron1	RPS6A	C4_01270W_A	Ca22chr4A_C_albicans_SC5314:255603-256028	+	425	0.0111406	4765	0.0107987	4961	0.00857143	5295	0.00733347	4945	0.00595994	5148	0.00686777	5791	0.0107987	0.0101702	0.00139512	0.00686777	0.00672039	0.000698523	0.0324334	-0.00393092	S_37C.WT_39C	WT_39C.WT_30C,S_37C.WT_30C,S_37C.WT_39C	UP,UP,DOWN
intron_RPS9B.C2_03820C_A-T_Intron1	RPS9B	C2_03820C_A	Ca22chr2A_C_albicans_SC5314:806241-806729	-	488	0.00154926	5495	0.0011655	4295	0.00136024	4417	0.0111873	4203	0.0112004	4153	0.0107187	4479	0.00136024	0.00135833	0.000191885	0.0111873	0.0110355	0.000274392	3.18545e-06	0.00982706	WT_39C.WT_30C	WT_39C.WT_30C	UP
intron_RPS9B.C2_03820C_A-T_Intron1	RPS9B	C2_03820C_A	Ca22chr2A_C_albicans_SC5314:806241-806729	-	488	0.00154926	5495	0.0011655	4295	0.00136024	4417	0.00669282	4362	0.00405314	4459	0.00881057	4580	0.00136024	0.00135833	0.000191885	0.00669282	0.00651885	0.00238348	0.0634252	0.00533259	S_37C.WT_30C	WT_39C.WT_30C	UP
intron_RPS9B.C2_03820C_A-T_Intron1	RPS9B	C2_03820C_A	Ca22chr2A_C_albicans_SC5314:806241-806729	-	488	0.0111873	4203	0.0112004	4153	0.0107187	4479	0.00669282	4362	0.00405314	4459	0.00881057	4580	0.0111873	0.0110355	0.000274392	0.00669282	0.00651885	0.00238348	0.0797456	-0.00449447	S_37C.WT_39C	WT_39C.WT_30C	UP
intron_RSC58.C2_00570W_A-T_Intron1	RSC58	C2_00570W_A	Ca22chr2A_C_albicans_SC5314:90673-90746	+	73	0.0147992	240	0.0268456	153	0	125	0.0392157	106	0.0526316	170	0.0424242	172	0.0147992	0.0138816	0.0134463	0.0424242	0.0447572	0.0070056	0.0384883	0.0276251	WT_39C.WT_30C	WT_39C.WT_30C	UP
intron_RSC58.C2_00570W_A-T_Intron1	RSC58	C2_00570W_A	Ca22chr2A_C_albicans_SC5314:90673-90746	+	73	0.0147992	240	0.0268456	153	0	125	0.0283401	127	0.04	143	0.0403226	129	0.0147992	0.0138816	0.0134463	0.04	0.0362209	0.00682688	0.0837212	0.0252008	S_37C.WT_30C	WT_39C.WT_30C	UP
intron_RSC58.C2_00570W_A-T_Intron1	RSC58	C2_00570W_A	Ca22chr2A_C_albicans_SC5314:90673-90746	+	73	0.0392157	106	0.0526316	170	0.0424242	172	0.0283401	127	0.04	143	0.0403226	129	0.0424242	0.0447572	0.0070056	0.04	0.0362209	0.00682688	0.20524	-0.00242424	S_37C.WT_39C	WT_39C.WT_30C	UP
intron_RSR1.CR_02140W_A-T_Intron1	RSR1	CR_02140W_A	Ca22chrRA_C_albicans_SC5314:465459-465533	+	74	0	221	0.00970874	156	0	163	0.025788	179	0.0262391	176	0.00755668	200	0	0.00323625	0.00560534	0.025788	0.0198612	0.0106584	0.095852	0.025788	WT_39C.WT_30C
intron_RSR1.CR_02140W_A-T_Intron1	RSR1	CR_02140W_A	Ca22chrRA_C_albicans_SC5314:465459-465533	+	74	0	221	0.00970874	156	0	163	0.0105263	288	0.0199203	256	0.0132325	268	0	0.00323625	0.00560534	0.0132325	0.0145597	0.00483559	0.0582889	0.0132325	S_37C.WT_30C
intron_RSR1.CR_02140W_A-T_Intron1	RSR1	CR_02140W_A	Ca22chrRA_C_albicans_SC5314:465459-465533	+	74	0.025788	179	0.0262391	176	0.00755668	200	0.0105263	288	0.0199203	256	0.0132325	268	0.025788	0.0198612	0.0106584	0.0132325	0.0145597	0.00483559	0.493875	-0.0125555	S_37C.WT_39C
intron_SAR1.C6_02220W_A-T_Intron1	SAR1	C6_02220W_A	Ca22chr6A_C_albicans_SC5314:461402-461560	+	158	0.00317684	1421	0.00777732	1231	0.00789733	1021	0.00409836	980	0.00683995	1104	0.00330852	1213	0.00777732	0.00628383	0.0026914	0.00409836	0.00474894	0.00185342	0.466951	-0.00367896	WT_39C.WT_30C
intron_SAR1.C6_02220W_A-T_Intron1	SAR1	C6_02220W_A	Ca22chr6A_C_albicans_SC5314:461402-461560	+	158	0.00317684	1421	0.00777732	1231	0.00789733	1021	0.00793982	1206	0.00489396	1232	0.00640205	1179	0.00777732	0.00628383	0.0026914	0.00640205	0.00641195	0.00152295	0.947097	-0.00137527	S_37C.WT_30C
intron_SAR1.C6_02220W_A-T_Intron1	SAR1	C6_02220W_A	Ca22chr6A_C_albicans_SC5314:461402-461560	+	158	0.00409836	980	0.00683995	1104	0.00330852	1213	0.00793982	1206	0.00489396	1232	0.00640205	1179	0.00409836	0.00474894	0.00185342	0.00640205	0.00641195	0.00152295	0.298396	0.00230369	S_37C.WT_39C
intron_SEC22.CR_03970C_A-T_Intron1	SEC22	CR_03970C_A	Ca22chrRA_C_albicans_SC5314:899651-899728	-	77	0.00426743	353	0.0230415	333	0.0130354	272	0.0217822	258	0.00873362	231	0.0313152	247	0.0130354	0.0134481	0.00939382	0.0217822	0.0206103	0.0113363	0.448411	0.0087468	WT_39C.WT_30C
intron_SEC22.CR_03970C_A-T_Intron1	SEC22	CR_03970C_A	Ca22chrRA_C_albicans_SC5314:899651-899728	-	77	0.00426743	353	0.0230415	333	0.0130354	272	0.0226415	271	0.0164534	278	0.0129032	314	0.0130354	0.0134481	0.00939382	0.0164534	0.0173327	0.00492833	0.570648	0.003418	S_37C.WT_30C
intron_SEC22.CR_03970C_A-T_Intron1	SEC22	CR_03970C_A	Ca22chrRA_C_albicans_SC5314:899651-899728	-	77	0.0217822	258	0.00873362	231	0.0313152	247	0.0226415	271	0.0164534	278	0.0129032	314	0.0217822	0.0206103	0.0113363	0.0164534	0.0173327	0.00492833	0.680118	-0.0053288	S_37C.WT_39C
intron_SIN3.C1_00930C_A-T_Intron1	SIN3	C1_00930C_A	Ca22chr1A_C_albicans_SC5314:189170-189349	-	179	0	150	0	124	0	71	0	78	0.004329	116	0	100	0	0	0	0	0.001443	0.00249935	1	0	WT_39C.WT_30C
intron_SIN3.C1_00930C_A-T_Intron1	SIN3	C1_00930C_A	Ca22chr1A_C_albicans_SC5314:189170-189349	-	179	0	150	0	124	0	71	0	64	0.00440529	114	0.0107527	94	0	0	0	0.00440529	0.00505266	0.0054055	1	0.00440529	S_37C.WT_30C
intron_SIN3.C1_00930C_A-T_Intron1	SIN3	C1_00930C_A	Ca22chr1A_C_albicans_SC5314:189170-189349	-	179	0	78	0.004329	116	0	100	0	64	0.00440529	114	0.0107527	94	0	0.001443	0.00249935	0.00440529	0.00505266	0.0054055	0.375379	0.00440529	S_37C.WT_39C
intron_SIN3.C1_00930C_A-T_Intron2	SIN3	C1_00930C_A	Ca22chr1A_C_albicans_SC5314:189693-189778	-	85	0	184	0.019305	132	0	92	0.181818	13	0	191	0.00358423	140	0	0.00643501	0.0111458	0.00358423	0.0618008	0.103954	0.550725	0.00358423	WT_39C.WT_30C
intron_SIN3.C1_00930C_A-T_Intron2	SIN3	C1_00930C_A	Ca22chr1A_C_albicans_SC5314:189693-189778	-	85	0	184	0.019305	132	0	92	0	164	0	174	0	150	0	0.00643501	0.0111458	0	0	0	1	0	S_37C.WT_30C
intron_SIN3.C1_00930C_A-T_Intron2	SIN3	C1_00930C_A	Ca22chr1A_C_albicans_SC5314:189693-189778	-	85	0.181818	13	0	191	0.00358423	140	0	164	0	174	0	150	0.00358423	0.0618008	0.103954	0	0	0	1	-0.00358423	S_37C.WT_39C
intron_SIN3.C1_00930C_A-T_Intron3	SIN3	C1_00930C_A	Ca22chr1A_C_albicans_SC5314:189900-189964	-	64	0.0108696	93	0	71	0	45	0.2	6	0.00884956	57	0.00952381	53	0	0.00362319	0.00627555	NA	NA	NA	0.263854	NA	WT_39C.WT_30C	S_37C.WT_30C	UP
intron_SIN3.C1_00930C_A-T_Intron3	SIN3	C1_00930C_A	Ca22chr1A_C_albicans_SC5314:189900-189964	-	64	0.0108696	93	0	71	0	45	0.0196078	52	0.027027	57	0.0140845	72	0	0.00362319	0.00627555	0.0196078	0.0202398	0.00649436	0.0333703	0.0196078	S_37C.WT_30C	S_37C.WT_30C	UP
intron_SIN3.C1_00930C_A-T_Intron3	SIN3	C1_00930C_A	Ca22chr1A_C_albicans_SC5314:189900-189964	-	64	0.2	6	0.00884956	57	0.00952381	53	0.0196078	52	0.027027	57	0.0140845	72	NA	NA	NA	0.0196078	0.0202398	0.00649436	0.0972237	NA	S_37C.WT_39C	S_37C.WT_30C	UP
intron_SIN3.C1_00930C_A-T_Intron4	SIN3	C1_00930C_A	Ca22chr1A_C_albicans_SC5314:190011-190086	-	75	0	96	0.00613497	82	0	46	0	55	0.00662252	76	0	71	0	0.00204499	0.00354203	0	0.00220751	0.00382351	0.959534	0	WT_39C.WT_30C
intron_SIN3.C1_00930C_A-T_Intron4	SIN3	C1_00930C_A	Ca22chr1A_C_albicans_SC5314:190011-190086	-	75	0	96	0.00613497	82	0	46	0	51	0.00571429	88	0	70	0	0.00204499	0.00354203	0	0.00190476	0.00329914	0.962398	0	S_37C.WT_30C
intron_SIN3.C1_00930C_A-T_Intron4	SIN3	C1_00930C_A	Ca22chr1A_C_albicans_SC5314:190011-190086	-	75	0	55	0.00662252	76	0	71	0	51	0.00571429	88	0	70	0	0.00220751	0.00382351	0	0.00190476	0.00329914	0.922402	0	S_37C.WT_39C
intron_SKO1.C1_03770W_A-T_Intron1	SKO1	C1_03770W_A	Ca22chr1A_C_albicans_SC5314:788307-788417	+	110	0	24	0.04	13	0.0833333	13	0.0909091	12	0.142857	16	0.185185	16	0.04	0.0411111	0.0416778	0.142857	0.13965	0.0472198	NA	0.102857	WT_39C.WT_30C
intron_SKO1.C1_03770W_A-T_Intron1	SKO1	C1_03770W_A	Ca22chr1A_C_albicans_SC5314:788307-788417	+	110	0	24	0.04	13	0.0833333	13	0.0793651	34	0.222222	22	0.111111	25	0.04	0.0411111	0.0416778	0.111111	0.137566	0.0750129	1	0.0711111	S_37C.WT_30C
intron_SKO1.C1_03770W_A-T_Intron1	SKO1	C1_03770W_A	Ca22chr1A_C_albicans_SC5314:788307-788417	+	110	0.0909091	12	0.142857	16	0.185185	16	0.0793651	34	0.222222	22	0.111111	25	0.142857	0.13965	0.0472198	0.111111	0.137566	0.0750129	1	-0.031746	S_37C.WT_39C
intron_SLR1.C2_10290W_A-T_Intron1	SLR1	C2_10290W_A	Ca22chr2A_C_albicans_SC5314:2120911-2121750	+	839	0.15138	1293	0.141953	1082	0.156885	1025	0.233966	683	0.301056	739	0.249186	767	0.15138	0.150073	0.0075516	0.249186	0.261403	0.0351743	0.027259	0.0978054	WT_39C.WT_30C	WT_39C.WT_30C,S_37C.WT_30C	UP,UP
intron_SLR1.C2_10290W_A-T_Intron1	SLR1	C2_10290W_A	Ca22chr2A_C_albicans_SC5314:2120911-2121750	+	839	0.15138	1293	0.141953	1082	0.156885	1025	0.307374	789	0.31	786	0.266575	917	0.15138	0.150073	0.0075516	0.307374	0.294649	0.024349	0.00556206	0.155993	S_37C.WT_30C	WT_39C.WT_30C,S_37C.WT_30C	UP,UP
intron_SLR1.C2_10290W_A-T_Intron1	SLR1	C2_10290W_A	Ca22chr2A_C_albicans_SC5314:2120911-2121750	+	839	0.233966	683	0.301056	739	0.249186	767	0.307374	789	0.31	786	0.266575	917	0.249186	0.261403	0.0351743	0.307374	0.294649	0.024349	0.257612	0.058188	S_37C.WT_39C	WT_39C.WT_30C,S_37C.WT_30C	UP,UP
intron_SMD2.C2_06240W_A-T_Intron1	SMD2	C2_06240W_A	Ca22chr2A_C_albicans_SC5314:1272068-1272145	+	77	0.0297619	173	0.0288066	125	0.0263158	117	0.0289389	160	0.0619469	180	0.0391061	186	0.0288066	0.0282948	0.00177916	0.0391061	0.0433307	0.0169046	0.262576	0.0102996	WT_39C.WT_30C
intron_SMD2.C2_06240W_A-T_Intron1	SMD2	C2_06240W_A	Ca22chr2A_C_albicans_SC5314:1272068-1272145	+	77	0.0297619	173	0.0288066	125	0.0263158	117	0.045614	149	0.0301205	171	0.0704225	152	0.0288066	0.0282948	0.00177916	0.045614	0.048719	0.0203296	0.223257	0.0168075	S_37C.WT_30C
intron_SMD2.C2_06240W_A-T_Intron1	SMD2	C2_06240W_A	Ca22chr2A_C_albicans_SC5314:1272068-1272145	+	77	0.0289389	160	0.0619469	180	0.0391061	186	0.045614	149	0.0301205	171	0.0704225	152	0.0391061	0.0433307	0.0169046	0.045614	0.048719	0.0203296	0.742476	0.00650789	S_37C.WT_39C
intron_SNP3.CR_04260W_A-T_Intron1	SNP3	CR_04260W_A	Ca22chrRA_C_albicans_SC5314:954047-954126	+	79	0.00357143	281	0.00462963	217	0.0223214	229	0.0252101	183	0.014245	178	0.0138889	219	0.00462963	0.0101742	0.0105331	0.014245	0.0177813	0.00643595	0.357357	0.00961538	WT_39C.WT_30C
intron_SNP3.CR_04260W_A-T_Intron1	SNP3	CR_04260W_A	Ca22chrRA_C_albicans_SC5314:954047-954126	+	79	0.00357143	281	0.00462963	217	0.0223214	229	0.0225989	181	0.0153846	198	0.0225225	227	0.00462963	0.0101742	0.0105331	0.0225225	0.0201687	0.00414329	0.236909	0.0178929	S_37C.WT_30C
intron_SNP3.CR_04260W_A-T_Intron1	SNP3	CR_04260W_A	Ca22chrRA_C_albicans_SC5314:954047-954126	+	79	0.0252101	183	0.014245	178	0.0138889	219	0.0225989	181	0.0153846	198	0.0225225	227	0.014245	0.0177813	0.00643595	0.0225225	0.0201687	0.00414329	0.622318	0.00827751	S_37C.WT_39C
intron_SOD1.C4_02320C_A-T_Intron1	SOD1	C4_02320C_A	Ca22chr4A_C_albicans_SC5314:461386-461631	-	245	0.010101	1550	0.0154525	1380	0.012549	1291	0.0115702	1224	0.0195915	1223	0.0148637	1229	0.012549	0.0127009	0.00267899	0.0148637	0.0153418	0.00403194	0.405593	0.00231473	WT_39C.WT_30C
intron_SOD1.C4_02320C_A-T_Intron1	SOD1	C4_02320C_A	Ca22chr4A_C_albicans_SC5314:461386-461631	-	245	0.010101	1550	0.0154525	1380	0.012549	1291	0.0175439	1653	0.0111869	1853	0.0168113	1875	0.012549	0.0127009	0.00267899	0.0168113	0.0151807	0.00347805	0.386636	0.00426226	S_37C.WT_30C
intron_SOD1.C4_02320C_A-T_Intron1	SOD1	C4_02320C_A	Ca22chr4A_C_albicans_SC5314:461386-461631	-	245	0.0115702	1224	0.0195915	1223	0.0148637	1229	0.0175439	1653	0.0111869	1853	0.0168113	1875	0.0148637	0.0153418	0.00403194	0.0168113	0.0151807	0.00347805	0.96076	0.00194753	S_37C.WT_39C
intron_SOD3.C7_00110W_A-T_Intron1	SOD3	C7_00110W_A	Ca22chr7A_C_albicans_SC5314:16086-16146	+	60	0	811	0	569	0	620	0.00226317	1550	0.00584112	1722	0.00338001	2078	0	0	0	0.00338001	0.0038281	0.00183058	1	0.00338001	WT_39C.WT_30C
intron_SOD3.C7_00110W_A-T_Intron1	SOD3	C7_00110W_A	Ca22chr7A_C_albicans_SC5314:16086-16146	+	60	0	811	0	569	0	620	0.00469484	107	0.00505051	199	0	124	0	0	0	0.00469484	0.00324845	0.00281885	1	0.00469484	S_37C.WT_30C
intron_SOD3.C7_00110W_A-T_Intron1	SOD3	C7_00110W_A	Ca22chr7A_C_albicans_SC5314:16086-16146	+	60	0.00226317	1550	0.00584112	1722	0.00338001	2078	0.00469484	107	0.00505051	199	0	124	0.00338001	0.0038281	0.00183058	0.00469484	0.00324845	0.00281885	0.782353	0.00131483	S_37C.WT_39C
intron_SPO1.C5_01570C_A-T_Intron1	SPO1	C5_01570C_A	Ca22chr5A_C_albicans_SC5314:344918-345014	-	96	1	1	1	4	1	3	1	1	1	4	1	5	NA	NA	NA	NA	NA	NA	NA	NA	WT_39C.WT_30C
intron_SPO1.C5_01570C_A-T_Intron1	SPO1	C5_01570C_A	Ca22chr5A_C_albicans_SC5314:344918-345014	-	96	1	1	1	4	1	3	1	2	NA	NA	1	2	NA	NA	NA	NA	NA	NA	NA	NA	S_37C.WT_30C
intron_SPO1.C5_01570C_A-T_Intron1	SPO1	C5_01570C_A	Ca22chr5A_C_albicans_SC5314:344918-345014	-	96	1	1	1	4	1	5	1	2	NA	NA	1	2	NA	NA	NA	NA	NA	NA	NA	NA	S_37C.WT_39C
intron_SPR28.C5_02540C_A-T_Intron1	SPR28	C5_02540C_A	Ca22chr5A_C_albicans_SC5314:567172-567245	-	73	0.75	7	1	3	0.6	4	0.6	20	0.615385	21	0.772727	39	NA	NA	NA	0.615385	0.662704	0.095593	1	NA	WT_39C.WT_30C
intron_SPR28.C5_02540C_A-T_Intron1	SPR28	C5_02540C_A	Ca22chr5A_C_albicans_SC5314:567172-567245	-	73	0.75	7	1	3	0.6	4	0.92	24	0.411765	12	0.625	13	NA	NA	NA	0.625	0.652255	0.255211	NA	NA	S_37C.WT_30C
intron_SPR28.C5_02540C_A-T_Intron1	SPR28	C5_02540C_A	Ca22chr5A_C_albicans_SC5314:567172-567245	-	73	0.6	20	0.615385	21	0.772727	39	0.92	24	0.411765	12	0.625	13	0.615385	0.662704	0.095593	0.625	0.652255	0.255211	1	0.00961539	S_37C.WT_39C
intron_SPR28.C5_02540C_A-T_Intron2	SPR28	C5_02540C_A	Ca22chr5A_C_albicans_SC5314:567465-567585	-	120	1	3	1	7	NA	NA	1	12	1	6	0.571429	11	NA	NA	NA	NA	NA	NA	NA	NA	WT_39C.WT_30C
intron_SPR28.C5_02540C_A-T_Intron2	SPR28	C5_02540C_A	Ca22chr5A_C_albicans_SC5314:567465-567585	-	120	1	3	1	7	NA	NA	1	2	1	6	1	9	NA	NA	NA	NA	NA	NA	NA	NA	S_37C.WT_30C
intron_SPR28.C5_02540C_A-T_Intron2	SPR28	C5_02540C_A	Ca22chr5A_C_albicans_SC5314:567465-567585	-	120	1	12	1	6	0.571429	11	1	2	1	6	1	9	NA	NA	NA	NA	NA	NA	NA	NA	S_37C.WT_39C
intron_SRT1.C1_12270W_A-T_Intron1	SRT1	C1_12270W_A	Ca22chr1A_C_albicans_SC5314:2678462-2678527	+	65	0.419355	22	0.666667	30	0.307692	17	0.5	15	0.411765	12	0.891892	35	0.419355	0.464571	0.183709	0.5	0.601219	0.255567	1	0.0806452	WT_39C.WT_30C
intron_SRT1.C1_12270W_A-T_Intron1	SRT1	C1_12270W_A	Ca22chr1A_C_albicans_SC5314:2678462-2678527	+	65	0.419355	22	0.666667	30	0.307692	17	1	15	0.384615	27	0.857143	39	0.419355	0.464571	0.183709	0.857143	0.747253	0.322074	1	0.437788	S_37C.WT_30C
intron_SRT1.C1_12270W_A-T_Intron1	SRT1	C1_12270W_A	Ca22chr1A_C_albicans_SC5314:2678462-2678527	+	65	0.5	15	0.411765	12	0.891892	35	1	15	0.384615	27	0.857143	39	0.5	0.601219	0.255567	0.857143	0.747253	0.322074	1	0.357143	S_37C.WT_39C
intron_SSH1.C1_05530C_A-T_Intron1	SSH1	C1_05530C_A	Ca22chr1A_C_albicans_SC5314:1162770-1162880	-	110	0.00943396	214	0.010989	184	0.015625	130	0.0508475	93	0.0138249	110	0	125	0.010989	0.012016	0.00322075	0.0138249	0.0215574	0.0262909	0.594724	0.00283587	WT_39C.WT_30C
intron_SSH1.C1_05530C_A-T_Intron1	SSH1	C1_05530C_A	Ca22chr1A_C_albicans_SC5314:1162770-1162880	-	110	0.00943396	214	0.010989	184	0.015625	130	0.0214286	143	0.003861	130	0.0212766	144	0.010989	0.012016	0.00322075	0.0212766	0.0155221	0.0100991	0.615847	0.0102876	S_37C.WT_30C
intron_SSH1.C1_05530C_A-T_Intron1	SSH1	C1_05530C_A	Ca22chr1A_C_albicans_SC5314:1162770-1162880	-	110	0.0508475	93	0.0138249	110	0	125	0.0214286	143	0.003861	130	0.0212766	144	0.0138249	0.0215574	0.0262909	0.0212766	0.0155221	0.0100991	0.738872	0.00745171	S_37C.WT_39C
intron_STE18.C7_01730C_A-T_Intron1	STE18	C7_01730C_A	Ca22chr7A_C_albicans_SC5314:374148-374216	-	68	0.0833333	13	1	2	0.111111	10	0.0958904	80	0.0434783	72	0.0212766	96	NA	NA	NA	0.0434783	0.0535484	0.0383127	1	NA	WT_39C.WT_30C
intron_STE18.C7_01730C_A-T_Intron1	STE18	C7_01730C_A	Ca22chr7A_C_albicans_SC5314:374148-374216	-	68	0.0833333	13	1	2	0.111111	10	0.0847458	32	0.102041	27	0.227273	27	NA	NA	NA	0.102041	0.13802	0.0777776	1	NA	S_37C.WT_30C
intron_STE18.C7_01730C_A-T_Intron1	STE18	C7_01730C_A	Ca22chr7A_C_albicans_SC5314:374148-374216	-	68	0.0958904	80	0.0434783	72	0.0212766	96	0.0847458	32	0.102041	27	0.227273	27	0.0434783	0.0535484	0.0383127	0.102041	0.13802	0.0777776	1	0.0585626	S_37C.WT_39C
intron_STE24.C4_00280W_A-T_Intron1	STE24	C4_00280W_A	Ca22chr4A_C_albicans_SC5314:41668-41721	+	53	0.0084507	179	0.00763359	132	0.0305344	135	0.0576923	110	0.040724	115	0.0534351	138	0.0084507	0.0155395	0.0129923	0.0534351	0.0506171	0.00882818	0.0228433	0.0449844	WT_39C.WT_30C	WT_39C.WT_30C,S_37C.WT_39C	UP,DOWN
intron_STE24.C4_00280W_A-T_Intron1	STE24	C4_00280W_A	Ca22chr4A_C_albicans_SC5314:41668-41721	+	53	0.0084507	179	0.00763359	132	0.0305344	135	0.0176678	144	0.0103806	146	0.0229508	156	0.0084507	0.0155395	0.0129923	0.0176678	0.0169998	0.00631167	0.872531	0.00921714	S_37C.WT_30C	WT_39C.WT_30C,S_37C.WT_39C	UP,DOWN
intron_STE24.C4_00280W_A-T_Intron1	STE24	C4_00280W_A	Ca22chr4A_C_albicans_SC5314:41668-41721	+	53	0.0576923	110	0.040724	115	0.0534351	138	0.0176678	144	0.0103806	146	0.0229508	156	0.0534351	0.0506171	0.00882818	0.0176678	0.0169998	0.00631167	0.0076905	-0.0357673	S_37C.WT_39C	WT_39C.WT_30C,S_37C.WT_39C	UP,DOWN
intron_SUB2.C4_00220C_A-T_Intron1	SUB2	C4_00220C_A	Ca22chr4A_C_albicans_SC5314:34461-34540	-	79	0.0185874	548	0.0185185	440	0.0126263	401	0.034375	331	0.0158273	353	0.024911	432	0.0185185	0.0165774	0.00342194	0.024911	0.0250378	0.00927448	0.250653	0.00639251	WT_39C.WT_30C
intron_SUB2.C4_00220C_A-T_Intron1	SUB2	C4_00220C_A	Ca22chr4A_C_albicans_SC5314:34461-34540	-	79	0.0185874	548	0.0185185	440	0.0126263	401	0.0194175	315	0.0161527	346	0.0192555	397	0.0185185	0.0165774	0.00342194	0.0192555	0.0182752	0.00183992	0.503022	0.000736936	S_37C.WT_30C
intron_SUB2.C4_00220C_A-T_Intron1	SUB2	C4_00220C_A	Ca22chr4A_C_albicans_SC5314:34461-34540	-	79	0.034375	331	0.0158273	353	0.024911	432	0.0194175	315	0.0161527	346	0.0192555	397	0.024911	0.0250378	0.00927448	0.0192555	0.0182752	0.00183992	0.333218	-0.00565558	S_37C.WT_39C
intron_SWI4.C1_01790W_A-T_Intron1	SWI4	C1_01790W_A	Ca22chr1A_C_albicans_SC5314:372266-372422	+	156	0.0761421	106	0	14	0.0181818	56	0.038961	40	0.0232558	66	0.0780142	76	0.0181818	0.0314413	0.0397651	0.038961	0.0467437	0.0281966	0.991312	0.0207792	WT_39C.WT_30C
intron_SWI4.C1_01790W_A-T_Intron1	SWI4	C1_01790W_A	Ca22chr1A_C_albicans_SC5314:372266-372422	+	156	0.0761421	106	0	14	0.0181818	56	0.0163934	62	0.0526316	80	0.0508475	62	0.0181818	0.0314413	0.0397651	0.0508475	0.0399575	0.0204266	0.848035	0.0326656	S_37C.WT_30C
intron_SWI4.C1_01790W_A-T_Intron1	SWI4	C1_01790W_A	Ca22chr1A_C_albicans_SC5314:372266-372422	+	156	0.038961	40	0.0232558	66	0.0780142	76	0.0163934	62	0.0526316	80	0.0508475	62	0.038961	0.0467437	0.0281966	0.0508475	0.0399575	0.0204266	0.754205	0.0118864	S_37C.WT_39C
intron_TAF14.C2_04220C_A-T_Intron1	TAF14	C2_04220C_A	Ca22chr2A_C_albicans_SC5314:886843-886961	-	118	0.0163934	620	0.0288066	500	0.0266667	539	0.0313779	378	0.0236407	433	0.0196078	416	0.0266667	0.0239556	0.00663582	0.0236407	0.0248755	0.0059814	0.867205	-0.00302601	WT_39C.WT_30C
intron_TAF14.C2_04220C_A-T_Intron1	TAF14	C2_04220C_A	Ca22chr2A_C_albicans_SC5314:886843-886961	-	118	0.0163934	620	0.0288066	500	0.0266667	539	0.015873	448	0.00985222	410	1	16	0.0266667	0.0239556	0.00663582	0.015873	0.341908	0.569932	0.108194	-0.0107937	S_37C.WT_30C
intron_TAF14.C2_04220C_A-T_Intron1	TAF14	C2_04220C_A	Ca22chr2A_C_albicans_SC5314:886843-886961	-	118	0.0313779	378	0.0236407	433	0.0196078	416	0.015873	448	0.00985222	410	1	16	0.0236407	0.0248755	0.0059814	0.015873	0.341908	0.569932	0.082427	-0.00776765	S_37C.WT_39C
intron_TEM1.C1_03080C_A-T_Intron1	TEM1	C1_03080C_A	Ca22chr1A_C_albicans_SC5314:642529-642607	-	78	0	140	0	136	0.0196078	104	0.0394737	79	0.00699301	72	0	109	0	0.00653595	0.0113206	0.00699301	0.0154889	0.0210637	0.561969	0.00699301	WT_39C.WT_30C
intron_TEM1.C1_03080C_A-T_Intron1	TEM1	C1_03080C_A	Ca22chr1A_C_albicans_SC5314:642529-642607	-	78	0	140	0	136	0.0196078	104	0.0117647	86	0	89	0	90	0	0.00653595	0.0113206	0	0.00392157	0.00679236	0.752453	0	S_37C.WT_30C
intron_TEM1.C1_03080C_A-T_Intron1	TEM1	C1_03080C_A	Ca22chr1A_C_albicans_SC5314:642529-642607	-	78	0.0394737	79	0.00699301	72	0	109	0.0117647	86	0	89	0	90	0.00699301	0.0154889	0.0210637	0	0.00392157	0.00679236	0.446489	-0.00699301	S_37C.WT_39C
intron_TFB3.C5_00690C_A-T_Intron1	TFB3	C5_00690C_A	Ca22chr5A_C_albicans_SC5314:159244-159304	-	60	0	18	0	20	0	15	0.0344828	15	0	7	0.157895	22	0	0	0	NA	NA	NA	NA	NA	WT_39C.WT_30C
intron_TFB3.C5_00690C_A-T_Intron1	TFB3	C5_00690C_A	Ca22chr5A_C_albicans_SC5314:159244-159304	-	60	0	18	0	20	0	15	0.0625	17	0	19	0.25	15	0	0	0	0.0625	0.104167	0.130104	NA	0.0625	S_37C.WT_30C
intron_TFB3.C5_00690C_A-T_Intron1	TFB3	C5_00690C_A	Ca22chr5A_C_albicans_SC5314:159244-159304	-	60	0.0344828	15	0	7	0.157895	22	0.0625	17	0	19	0.25	15	NA	NA	NA	0.0625	0.104167	0.130104	NA	NA	S_37C.WT_39C
intron_TFP1.C3_01630W_A-T_Intron1	TFP1	C3_01630W_A	Ca22chr3A_C_albicans_SC5314:355876-355953	+	77	0	340	0	288	0	176	0.00446429	225	0.00795756	190	0.0197802	232	0	0	0	0.00795756	0.010734	0.00802658	1	0.00795756	WT_39C.WT_30C
intron_TFP1.C3_01630W_A-T_Intron1	TFP1	C3_01630W_A	Ca22chr3A_C_albicans_SC5314:355876-355953	+	77	0	340	0	288	0	176	0.0224949	250	0	240	0.0125	243	0	0	0	0.0125	0.011665	0.0112707	1	0.0125	S_37C.WT_30C
intron_TFP1.C3_01630W_A-T_Intron1	TFP1	C3_01630W_A	Ca22chr3A_C_albicans_SC5314:355876-355953	+	77	0.00446429	225	0.00795756	190	0.0197802	232	0.0224949	250	0	240	0.0125	243	0.00795756	0.010734	0.00802658	0.0125	0.011665	0.0112707	0.913414	0.00454244	S_37C.WT_39C
intron_TIM9.C7_03630C_A-T_Intron1	TIM9	C7_03630C_A	Ca22chr7A_C_albicans_SC5314:809116-809216	-	100	0.00921332	712	0.0103093	490	0.0168589	573	0.0095057	531	0.0414201	616	0.00645161	702	0.0103093	0.0121272	0.00413429	0.0095057	0.0191258	0.0193677	0.598191	-0.000803577	WT_39C.WT_30C
intron_TIM9.C7_03630C_A-T_Intron1	TIM9	C7_03630C_A	Ca22chr7A_C_albicans_SC5314:809116-809216	-	100	0.00921332	712	0.0103093	490	0.0168589	573	0.0324607	493	0.0108696	558	0.00957854	527	0.0103093	0.0121272	0.00413429	0.0108696	0.0176363	0.0128546	0.541914	0.000560285	S_37C.WT_30C
intron_TIM9.C7_03630C_A-T_Intron1	TIM9	C7_03630C_A	Ca22chr7A_C_albicans_SC5314:809116-809216	-	100	0.0095057	531	0.0414201	616	0.00645161	702	0.0324607	493	0.0108696	558	0.00957854	527	0.0095057	0.0191258	0.0193677	0.0108696	0.0176363	0.0128546	0.917733	0.00136386	S_37C.WT_39C
intron_TPM2.CR_08460W_A-T_Intron1	TPM2	CR_08460W_A	Ca22chrRA_C_albicans_SC5314:1826851-1827238	+	387	0.00512821	1764	0.00967982	1356	0.00645624	1403	0.00955546	1215	0.00803353	1443	0.0167164	1703	0.00645624	0.00708809	0.00234067	0.00955546	0.0114351	0.00463659	0.244279	0.00309922	WT_39C.WT_30C
intron_TPM2.CR_08460W_A-T_Intron1	TPM2	CR_08460W_A	Ca22chrRA_C_albicans_SC5314:1826851-1827238	+	387	0.00512821	1764	0.00967982	1356	0.00645624	1403	0.0098904	1889	0.0121704	1996	0.0126454	2002	0.00645624	0.00708809	0.00234067	0.0121704	0.0115687	0.00147276	0.0590566	0.00571414	S_37C.WT_30C
intron_TPM2.CR_08460W_A-T_Intron1	TPM2	CR_08460W_A	Ca22chrRA_C_albicans_SC5314:1826851-1827238	+	387	0.00955546	1215	0.00803353	1443	0.0167164	1703	0.0098904	1889	0.0121704	1996	0.0126454	2002	0.00955546	0.0114351	0.00463659	0.0121704	0.0115687	0.00147276	0.965733	0.00261492	S_37C.WT_39C
intron_TPS3.C2_10690W_A-T_Intron1	TPS3	C2_10690W_A	Ca22chr2A_C_albicans_SC5314:2198753-2198815	+	62	0.0248227	289	0.0141343	287	0.0080429	188	0.00390625	257	0.0147783	309	0.017316	235	0.0141343	0.0156666	0.0084942	0.0147783	0.0120002	0.00712348	0.598291	0.000644045	WT_39C.WT_30C
intron_TPS3.C2_10690W_A-T_Intron1	TPS3	C2_10690W_A	Ca22chr2A_C_albicans_SC5314:2198753-2198815	+	62	0.0248227	289	0.0141343	287	0.0080429	188	0.0151515	268	0.0121951	249	0.0136452	260	0.0141343	0.0156666	0.0084942	0.0136452	0.013664	0.00147829	0.7244	-0.000489056	S_37C.WT_30C
intron_TPS3.C2_10690W_A-T_Intron1	TPS3	C2_10690W_A	Ca22chr2A_C_albicans_SC5314:2198753-2198815	+	62	0.00390625	257	0.0147783	309	0.017316	235	0.0151515	268	0.0121951	249	0.0136452	260	0.0147783	0.0120002	0.00712348	0.0136452	0.013664	0.00147829	0.727592	-0.0011331	S_37C.WT_39C
intron_TRI1.C1_00910W_A-T_Intron1	TRI1	C1_00910W_A	Ca22chr1A_C_albicans_SC5314:179870-179945	+	75	0	52	0.0357143	29	0.0120482	42	0	45	0.0107527	47	0	52	0.0120482	0.0159208	0.0181694	0	0.00358423	0.00620807	0.76559	-0.0120482	WT_39C.WT_30C
intron_TRI1.C1_00910W_A-T_Intron1	TRI1	C1_00910W_A	Ca22chr1A_C_albicans_SC5314:179870-179945	+	75	0	52	0.0357143	29	0.0120482	42	0	45	0	32	0	35	0.0120482	0.0159208	0.0181694	0	0	0	1	-0.0120482	S_37C.WT_30C
intron_TRI1.C1_00910W_A-T_Intron1	TRI1	C1_00910W_A	Ca22chr1A_C_albicans_SC5314:179870-179945	+	75	0	45	0.0107527	47	0	52	0	45	0	32	0	35	0	0.00358423	0.00620807	0	0	0	1	0	S_37C.WT_39C
intron_TRI1.C1_00910W_A-T_Intron2	TRI1	C1_00910W_A	Ca22chr1A_C_albicans_SC5314:180041-180128	+	87	0.0147059	69	0.125	54	0.0126582	40	0.12605	67	0.111111	65	0.0655738	65	0.0147059	0.050788	0.0642776	0.111111	0.100912	0.031502	0.314439	0.0964052	WT_39C.WT_30C
intron_TRI1.C1_00910W_A-T_Intron2	TRI1	C1_00910W_A	Ca22chr1A_C_albicans_SC5314:180041-180128	+	87	0.0147059	69	0.125	54	0.0126582	40	0.0731707	66	0.113043	64	0.789474	17	0.0147059	0.050788	0.0642776	0.113043	0.325229	0.402541	0.392702	0.0983376	S_37C.WT_30C
intron_TRI1.C1_00910W_A-T_Intron2	TRI1	C1_00910W_A	Ca22chr1A_C_albicans_SC5314:180041-180128	+	87	0.12605	67	0.111111	65	0.0655738	65	0.0731707	66	0.113043	64	0.789474	17	0.111111	0.100912	0.031502	0.113043	0.325229	0.402541	0.79475	0.00193237	S_37C.WT_39C
intron_TRI1.C1_00910W_A-T_Intron3	TRI1	C1_00910W_A	Ca22chr1A_C_albicans_SC5314:180558-180644	+	86	0.0238095	43	0.0697674	23	0.0588235	27	0.119048	47	0.129032	35	0.123596	50	0.0588235	0.0508002	0.0240065	0.123596	0.123892	0.00499891	1	0.064772	WT_39C.WT_30C	S_37C.WT_39C	DOWN
intron_TRI1.C1_00910W_A-T_Intron3	TRI1	C1_00910W_A	Ca22chr1A_C_albicans_SC5314:180558-180644	+	86	0.0238095	43	0.0697674	23	0.0588235	27	0.0769231	49	0.0638298	50	0.0786517	48	0.0588235	0.0508002	0.0240065	0.0769231	0.0731348	0.00810464	1	0.0180995	S_37C.WT_30C	S_37C.WT_39C	DOWN
intron_TRI1.C1_00910W_A-T_Intron3	TRI1	C1_00910W_A	Ca22chr1A_C_albicans_SC5314:180558-180644	+	86	0.119048	47	0.129032	35	0.123596	50	0.0769231	49	0.0638298	50	0.0786517	48	0.123596	0.123892	0.00499891	0.0769231	0.0731348	0.00810464	0.00174486	-0.0466724	S_37C.WT_39C	S_37C.WT_39C	DOWN
intron_TRP2.CR_01590C_A-T_Intron1	TRP2	CR_01590C_A	Ca22chrRA_C_albicans_SC5314:363436-363506	-	70	0.0196078	260	0.0336538	215	0.0340557	167	0.0485437	216	0.0484988	227	0.0578035	183	0.0336538	0.0291058	0.00822793	0.0485437	0.0516153	0.00535913	0.022125	0.0148898	WT_39C.WT_30C	WT_39C.WT_30C	UP
intron_TRP2.CR_01590C_A-T_Intron1	TRP2	CR_01590C_A	Ca22chrRA_C_albicans_SC5314:363436-363506	-	70	0.0196078	260	0.0336538	215	0.0340557	167	0.0543735	223	0.0295359	244	0.0379747	205	0.0336538	0.0291058	0.00822793	0.0379747	0.040628	0.0126296	0.266646	0.00432083	S_37C.WT_30C	WT_39C.WT_30C	UP
intron_TRP2.CR_01590C_A-T_Intron1	TRP2	CR_01590C_A	Ca22chrRA_C_albicans_SC5314:363436-363506	-	70	0.0485437	216	0.0484988	227	0.0578035	183	0.0543735	223	0.0295359	244	0.0379747	205	0.0485437	0.0516153	0.00535913	0.0379747	0.040628	0.0126296	0.268908	-0.010569	S_37C.WT_39C	WT_39C.WT_30C	UP
intron_TUB1.CR_09120C_A-T_Intron1	TUB1	CR_09120C_A	Ca22chrRA_C_albicans_SC5314:1946612-1946826	-	214	0.00632911	795	0.00914849	717	0.00174216	575	0.00848656	713	0.00545852	921	0.009355	1025	0.00632911	0.00573992	0.00373815	0.00848656	0.00776669	0.00204556	0.468663	0.00215745	WT_39C.WT_30C
intron_TUB1.CR_09120C_A-T_Intron1	TUB1	CR_09120C_A	Ca22chrRA_C_albicans_SC5314:1946612-1946826	-	214	0.00632911	795	0.00914849	717	0.00174216	575	0.00944669	1122	0.00682749	1106	0.00673552	1121	0.00632911	0.00573992	0.00373815	0.00682749	0.0076699	0.00153943	0.47593	0.000498378	S_37C.WT_30C
intron_TUB1.CR_09120C_A-T_Intron1	TUB1	CR_09120C_A	Ca22chrRA_C_albicans_SC5314:1946612-1946826	-	214	0.00848656	713	0.00545852	921	0.009355	1025	0.00944669	1122	0.00682749	1106	0.00673552	1121	0.00848656	0.00776669	0.00204556	0.00682749	0.0076699	0.00153943	0.951159	-0.00165907	S_37C.WT_39C
intron_TUB2.C1_00710C_A-T_Intron1	TUB2	C1_00710C_A	Ca22chr1A_C_albicans_SC5314:125170-125334	-	164	0	288	0.00505051	199	0	184	0	229	0	254	0.00162075	309	0	0.0016835	0.00291591	0	0.000540249	0.000935738	0.574137	0	WT_39C.WT_30C
intron_TUB2.C1_00710C_A-T_Intron1	TUB2	C1_00710C_A	Ca22chr1A_C_albicans_SC5314:125170-125334	-	164	0	288	0.00505051	199	0	184	0.00823045	245	0.00516351	292	0.0031348	320	0	0.0016835	0.00291591	0.00516351	0.00550959	0.0025654	0.164302	0.00516351	S_37C.WT_30C
intron_TUB2.C1_00710C_A-T_Intron1	TUB2	C1_00710C_A	Ca22chr1A_C_albicans_SC5314:125170-125334	-	164	0	229	0	254	0.00162075	309	0.00823045	245	0.00516351	292	0.0031348	320	0	0.000540249	0.000935738	0.00516351	0.00550959	0.0025654	0.0646731	0.00516351	S_37C.WT_39C
intron_TUB2.C1_00710C_A-T_Intron2	TUB2	C1_00710C_A	Ca22chr1A_C_albicans_SC5314:125370-125585	-	215	0	108	0	83	0	64	0	54	0.00571429	88	0.0135135	75	0	0	0	0.00571429	0.00640927	0.00678351	1	0.00571429	WT_39C.WT_30C
intron_TUB2.C1_00710C_A-T_Intron2	TUB2	C1_00710C_A	Ca22chr1A_C_albicans_SC5314:125370-125585	-	215	0	108	0	83	0	64	0	101	0	120	0.00806452	125	0	0	0	0	0.00268817	0.00465605	1	0	S_37C.WT_30C
intron_TUB2.C1_00710C_A-T_Intron2	TUB2	C1_00710C_A	Ca22chr1A_C_albicans_SC5314:125370-125585	-	215	0	54	0.00571429	88	0.0135135	75	0	101	0	120	0.00806452	125	0.00571429	0.00640927	0.00678351	0	0.00268817	0.00465605	0.482465	-0.00571429	S_37C.WT_39C
intron_TUB4.C4_05570C_A-T_Intron1	TUB4	C4_05570C_A	Ca22chr4A_C_albicans_SC5314:1216874-1216954	-	80	0.0247934	62	0.0315789	49	0.0126582	40	0.0819672	33	0.0344828	30	0.164179	39	0.0247934	0.0230102	0.00958558	0.0819672	0.093543	0.0656185	0.243071	0.0571738	WT_39C.WT_30C
intron_TUB4.C4_05570C_A-T_Intron1	TUB4	C4_05570C_A	Ca22chr4A_C_albicans_SC5314:1216874-1216954	-	80	0.0247934	62	0.0315789	49	0.0126582	40	0.0909091	30	0.0277778	37	0.02	51	0.0247934	0.0230102	0.00958558	0.0277778	0.046229	0.0388891	0.90486	0.00298439	S_37C.WT_30C
intron_TUB4.C4_05570C_A-T_Intron1	TUB4	C4_05570C_A	Ca22chr4A_C_albicans_SC5314:1216874-1216954	-	80	0.0819672	33	0.0344828	30	0.164179	39	0.0909091	30	0.0277778	37	0.02	51	0.0819672	0.093543	0.0656185	0.0277778	0.046229	0.0388891	0.247597	-0.0541894	S_37C.WT_39C
intron_UBC4.CR_09970W_A-T_Intron1	UBC4	CR_09970W_A	Ca22chrRA_C_albicans_SC5314:2133589-2134033	+	444	0.0108955	2969	0.0188514	2324	0.0134135	2191	0.015854	1698	0.0225641	1994	0.0132947	2096	0.0134135	0.0143868	0.00406627	0.015854	0.0172376	0.0047871	0.476819	0.00244051	WT_39C.WT_30C
intron_UBC4.CR_09970W_A-T_Intron1	UBC4	CR_09970W_A	Ca22chrRA_C_albicans_SC5314:2133589-2134033	+	444	0.0108955	2969	0.0188514	2324	0.0134135	2191	0.0155294	2158	0.0158337	2053	0.014876	2149	0.0134135	0.0143868	0.00406627	0.0155294	0.0154131	0.000489342	0.705555	0.0021159	S_37C.WT_30C
intron_UBC4.CR_09970W_A-T_Intron1	UBC4	CR_09970W_A	Ca22chrRA_C_albicans_SC5314:2133589-2134033	+	444	0.015854	1698	0.0225641	1994	0.0132947	2096	0.0155294	2158	0.0158337	2053	0.014876	2149	0.015854	0.0172376	0.0047871	0.0155294	0.0154131	0.000489342	0.577615	-0.000324611	S_37C.WT_39C
intron_UBP6.C1_00440W_A-T_Intron1	UBP6	C1_00440W_A	Ca22chr1A_C_albicans_SC5314:71080-71157	+	77	0.0137741	368	0.0426829	171	0.0195312	261	0.0506329	166	0.0551948	325	0.0647059	181	0.0195312	0.0253294	0.0153018	0.0551948	0.0568445	0.00718006	0.0521015	0.0356636	WT_39C.WT_30C	S_37C.WT_39C	DOWN
intron_UBP6.C1_00440W_A-T_Intron1	UBP6	C1_00440W_A	Ca22chr1A_C_albicans_SC5314:71080-71157	+	77	0.0137741	368	0.0426829	171	0.0195312	261	0.0292683	211	0.0184255	304	0.0376812	179	0.0195312	0.0253294	0.0153018	0.0292683	0.0284583	0.00965337	0.782049	0.00973704	S_37C.WT_30C	S_37C.WT_39C	DOWN
intron_UBP6.C1_00440W_A-T_Intron1	UBP6	C1_00440W_A	Ca22chr1A_C_albicans_SC5314:71080-71157	+	77	0.0506329	166	0.0551948	325	0.0647059	181	0.0292683	211	0.0184255	304	0.0376812	179	0.0551948	0.0568445	0.00718006	0.0292683	0.0284583	0.00965337	0.0176226	-0.0259265	S_37C.WT_39C	S_37C.WT_39C	DOWN
intron_UGP1.CR_04660C_A-T_Intron1	UGP1	CR_04660C_A	Ca22chrRA_C_albicans_SC5314:1017842-1017982	-	140	0.0057554	2097	0.00635104	1743	0.00693298	1525	0.0108611	1303	0.0133516	1480	0.0109729	1382	0.00635104	0.00634647	0.000588806	0.0109729	0.0117286	0.0014067	0.0121058	0.00462189	WT_39C.WT_30C	WT_39C.WT_30C,S_37C.WT_39C	UP,DOWN
intron_UGP1.CR_04660C_A-T_Intron1	UGP1	CR_04660C_A	Ca22chrRA_C_albicans_SC5314:1017842-1017982	-	140	0.0057554	2097	0.00635104	1743	0.00693298	1525	0.00804455	1629	0.00528751	1521	0.00456323	1541	0.00635104	0.00634647	0.000588806	0.00528751	0.0059651	0.00183691	0.759672	-0.00106353	S_37C.WT_30C	WT_39C.WT_30C,S_37C.WT_39C	UP,DOWN
intron_UGP1.CR_04660C_A-T_Intron1	UGP1	CR_04660C_A	Ca22chrRA_C_albicans_SC5314:1017842-1017982	-	140	0.0108611	1303	0.0133516	1480	0.0109729	1382	0.00804455	1629	0.00528751	1521	0.00456323	1541	0.0109729	0.0117286	0.0014067	0.00528751	0.0059651	0.00183691	0.0144121	-0.00568542	S_37C.WT_39C	WT_39C.WT_30C,S_37C.WT_39C	UP,DOWN
intron_VAN1.C3_07500W_A-T_Intron1	VAN1	C3_07500W_A	Ca22chr3A_C_albicans_SC5314:1713154-1713248	+	94	0.00374532	134	0.00404858	124	0	109	0	108	0.00833333	121	0.00273973	183	0.00374532	0.00259797	0.00225501	0.00273973	0.00369102	0.00424733	0.719761	-0.00100559	WT_39C.WT_30C
intron_VAN1.C3_07500W_A-T_Intron1	VAN1	C3_07500W_A	Ca22chr3A_C_albicans_SC5314:1713154-1713248	+	94	0.00374532	134	0.00404858	124	0	109	0.00735294	137	0.00729927	138	0.00315457	159	0.00374532	0.00259797	0.00225501	0.00729927	0.0059356	0.00240858	0.154948	0.00355395	S_37C.WT_30C
intron_VAN1.C3_07500W_A-T_Intron1	VAN1	C3_07500W_A	Ca22chr3A_C_albicans_SC5314:1713154-1713248	+	94	0	108	0.00833333	121	0.00273973	183	0.00735294	137	0.00729927	138	0.00315457	159	0.00273973	0.00369102	0.00424733	0.00729927	0.0059356	0.00240858	0.481295	0.00455954	S_37C.WT_39C
intron_VMA13.CR_05080W_A-T_Intron1	VMA13	CR_05080W_A	Ca22chrRA_C_albicans_SC5314:1099610-1099677	+	67	0	235	0.0119048	85	0	141	0.0107527	141	0.0238095	129	0	97	0	0.00396825	0.00687322	0.0107527	0.0115207	0.0119233	0.408039	0.0107527	WT_39C.WT_30C
intron_VMA13.CR_05080W_A-T_Intron1	VMA13	CR_05080W_A	Ca22chrRA_C_albicans_SC5314:1099610-1099677	+	67	0	235	0.0119048	85	0	141	0	105	0.008	126	0.0134529	113	0	0.00396825	0.00687322	0.008	0.00715097	0.00676653	0.598217	0.008	S_37C.WT_30C
intron_VMA13.CR_05080W_A-T_Intron1	VMA13	CR_05080W_A	Ca22chrRA_C_albicans_SC5314:1099610-1099677	+	67	0.0107527	141	0.0238095	129	0	97	0	105	0.008	126	0.0134529	113	0.0107527	0.0115207	0.0119233	0.008	0.00715097	0.00676653	0.617481	-0.00275269	S_37C.WT_39C
intron_VMA4.CR_01970C_A-T_Intron1	VMA4	CR_01970C_A	Ca22chrRA_C_albicans_SC5314:430957-431025	-	68	0.00322729	1088	0.0126968	997	0.0102471	838	0.00506879	694	0.00621891	809	0.00809969	809	0.0102471	0.00872374	0.00491512	0.00621891	0.00646246	0.00153006	0.514848	-0.00402823	WT_39C.WT_30C
intron_VMA4.CR_01970C_A-T_Intron1	VMA4	CR_01970C_A	Ca22chrRA_C_albicans_SC5314:430957-431025	-	68	0.00322729	1088	0.0126968	997	0.0102471	838	0.00435594	807	0.00483611	935	0.00743282	881	0.0102471	0.00872374	0.00491512	0.00483611	0.00554162	0.00165533	0.381376	-0.00541103	S_37C.WT_30C
intron_VMA4.CR_01970C_A-T_Intron1	VMA4	CR_01970C_A	Ca22chrRA_C_albicans_SC5314:430957-431025	-	68	0.00506879	694	0.00621891	809	0.00809969	809	0.00435594	807	0.00483611	935	0.00743282	881	0.00621891	0.00646246	0.00153006	0.00483611	0.00554162	0.00165533	0.518493	-0.0013828	S_37C.WT_39C
intron_VPS24.C2_00930C_A-T_Intron1	VPS24	C2_00930C_A	Ca22chr2A_C_albicans_SC5314:155131-155202	-	71	0.0147601	275	0.00900901	168	0.008	126	0.0191083	80	0.0241935	127	0.0365854	85	0.00900901	0.0105897	0.00364676	0.0241935	0.0266291	0.00898949	0.0748628	0.0151845	WT_39C.WT_30C
intron_VPS24.C2_00930C_A-T_Intron1	VPS24	C2_00930C_A	Ca22chr2A_C_albicans_SC5314:155131-155202	-	71	0.0147601	275	0.00900901	168	0.008	126	0.0452675	127	0.0285714	90	0	87	0.00900901	0.0105897	0.00364676	0.0285714	0.024613	0.0228919	0.400118	0.0195624	S_37C.WT_30C
intron_VPS24.C2_00930C_A-T_Intron1	VPS24	C2_00930C_A	Ca22chr2A_C_albicans_SC5314:155131-155202	-	71	0.0191083	80	0.0241935	127	0.0365854	85	0.0452675	127	0.0285714	90	0	87	0.0241935	0.0266291	0.00898949	0.0285714	0.024613	0.0228919	0.897352	0.00437788	S_37C.WT_39C
intron_VTI1.C3_03400C_A-T_Intron1	VTI1	C3_03400C_A	Ca22chr3A_C_albicans_SC5314:718250-718373	-	123	0.0151515	268	0.052	263	0.0559611	217	0.0769231	203	0.0582524	218	0.0678337	244	0.052	0.0410375	0.0225053	0.0678337	0.0676697	0.0093364	0.165977	0.0158337	WT_39C.WT_30C	S_37C.WT_39C	DOWN
intron_VTI1.C3_03400C_A-T_Intron1	VTI1	C3_03400C_A	Ca22chr3A_C_albicans_SC5314:718250-718373	-	123	0.0151515	268	0.052	263	0.0559611	217	0.0512249	236	0.028	257	0.0457831	217	0.052	0.0410375	0.0225053	0.0457831	0.0416694	0.0121467	0.968496	-0.00621687	S_37C.WT_30C	S_37C.WT_39C	DOWN
intron_VTI1.C3_03400C_A-T_Intron1	VTI1	C3_03400C_A	Ca22chr3A_C_albicans_SC5314:718250-718373	-	123	0.0769231	203	0.0582524	218	0.0678337	244	0.0512249	236	0.028	257	0.0457831	217	0.0678337	0.0676697	0.0093364	0.0457831	0.0416694	0.0121467	0.0459044	-0.0220506	S_37C.WT_39C	S_37C.WT_39C	DOWN
intron_YST1.C3_05370C_A-T_Intron1	YST1	C3_05370C_A	Ca22chr3A_C_albicans_SC5314:1193722-1194113	-	391	0.001386	15895	0.000807227	13018	0.000864006	11584	0.00514126	10264	0.00514114	10362	0.00541914	11874	0.000864006	0.00101908	0.000319031	0.00514126	0.00523385	0.000160466	0.000283913	0.00427726	WT_39C.WT_30C	WT_39C.WT_30C,S_37C.WT_30C,S_37C.WT_39C	UP,UP,DOWN
intron_YST1.C3_05370C_A-T_Intron1	YST1	C3_05370C_A	Ca22chr3A_C_albicans_SC5314:1193722-1194113	-	391	0.001386	15895	0.000807227	13018	0.000864006	11584	0.0028756	10637	0.00377185	10911	0.00386067	11701	0.000864006	0.00101908	0.000319031	0.00377185	0.00350271	0.000544906	0.00510573	0.00290784	S_37C.WT_30C	WT_39C.WT_30C,S_37C.WT_30C,S_37C.WT_39C	UP,UP,DOWN
intron_YST1.C3_05370C_A-T_Intron1	YST1	C3_05370C_A	Ca22chr3A_C_albicans_SC5314:1193722-1194113	-	391	0.00514126	10264	0.00514114	10362	0.00541914	11874	0.0028756	10637	0.00377185	10911	0.00386067	11701	0.00514126	0.00523385	0.000160466	0.00377185	0.00350271	0.000544906	0.0239877	-0.00136941	S_37C.WT_39C	WT_39C.WT_30C,S_37C.WT_30C,S_37C.WT_39C	UP,UP,DOWN
intron_YUH2.C5_04430C_A-T_Intron1	YUH2	C5_04430C_A	Ca22chr5A_C_albicans_SC5314:976618-976687	-	69	0.0280112	367	0.0139969	326	0.025641	280	0.03125	264	0.0556553	294	0.0336634	261	0.025641	0.0225497	0.00750116	0.0336634	0.0401896	0.013448	0.137537	0.00802234	WT_39C.WT_30C
intron_YUH2.C5_04430C_A-T_Intron1	YUH2	C5_04430C_A	Ca22chr5A_C_albicans_SC5314:976618-976687	-	69	0.0280112	367	0.0139969	326	0.025641	280	0.0393701	264	0.0424028	295	0.0290135	266	0.025641	0.0225497	0.00750116	0.0393701	0.0369288	0.00702055	0.0727191	0.013729	S_37C.WT_30C
intron_YUH2.C5_04430C_A-T_Intron1	YUH2	C5_04430C_A	Ca22chr5A_C_albicans_SC5314:976618-976687	-	69	0.03125	264	0.0556553	294	0.0336634	261	0.0393701	264	0.0424028	295	0.0290135	266	0.0336634	0.0401896	0.013448	0.0393701	0.0369288	0.00702055	0.734307	0.00570671	S_37C.WT_39C
intron_ZCF11.CR_03050C_A-T_Intron1	ZCF11	CR_03050C_A	Ca22chrRA_C_albicans_SC5314:697343-697442	-	99	0	32	0.1	11	0	15	0	15	0.0140845	36	0.0140845	36	0	0.0333333	0.057735	0.0140845	0.00938967	0.00813169	1	0.0140845	WT_39C.WT_30C
intron_ZCF11.CR_03050C_A-T_Intron1	ZCF11	CR_03050C_A	Ca22chrRA_C_albicans_SC5314:697343-697442	-	99	0	32	0.1	11	0	15	0.0909091	30	0.0175439	29	0.176471	20	0	0.0333333	0.057735	0.0909091	0.0949745	0.0795413	1	0.0909091	S_37C.WT_30C
intron_ZCF11.CR_03050C_A-T_Intron1	ZCF11	CR_03050C_A	Ca22chrRA_C_albicans_SC5314:697343-697442	-	99	0	15	0.0140845	36	0.0140845	36	0.0909091	30	0.0175439	29	0.176471	20	0.0140845	0.00938967	0.00813169	0.0909091	0.0949745	0.0795413	1	0.0768246	S_37C.WT_39C
intron_ZCF18.C6_01790C_A-T_Intron1	ZCF18	C6_01790C_A	Ca22chr6A_C_albicans_SC5314:378018-378078	-	60	0.0992366	72	0.0588235	54	0.0188679	54	0.111111	55	0.116883	43	0.0909091	60	0.0588235	0.058976	0.0401846	0.111111	0.106301	0.0136387	0.16901	0.0522876	WT_39C.WT_30C
intron_ZCF18.C6_01790C_A-T_Intron1	ZCF18	C6_01790C_A	Ca22chr6A_C_albicans_SC5314:378018-378078	-	60	0.0992366	72	0.0588235	54	0.0188679	54	0.0789474	41	0.0851064	51	0.0512821	41	0.0588235	0.058976	0.0401846	0.0789474	0.0717786	0.0180157	0.651845	0.0201238	S_37C.WT_30C
intron_ZCF18.C6_01790C_A-T_Intron1	ZCF18	C6_01790C_A	Ca22chr6A_C_albicans_SC5314:378018-378078	-	60	0.111111	55	0.116883	43	0.0909091	60	0.0789474	41	0.0851064	51	0.0512821	41	0.111111	0.106301	0.0136387	0.0789474	0.0717786	0.0180157	0.061569	-0.0321637	S_37C.WT_39C
intron_ZCF24.C1_02010C_A-T_Intron1	ZCF24	C1_02010C_A	Ca22chr1A_C_albicans_SC5314:416136-416214	-	78	0.155556	26	0.5	15	0.0625	17	0.272727	7	1	2	0.4	7	0.155556	0.239352	0.230473	NA	NA	NA	NA	NA	WT_39C.WT_30C
intron_ZCF24.C1_02010C_A-T_Intron1	ZCF24	C1_02010C_A	Ca22chr1A_C_albicans_SC5314:416136-416214	-	78	0.155556	26	0.5	15	0.0625	17	0.304348	15	0	15	0.257143	22	0.155556	0.239352	0.230473	0.257143	0.187164	0.163798	NA	0.101587	S_37C.WT_30C
intron_ZCF24.C1_02010C_A-T_Intron1	ZCF24	C1_02010C_A	Ca22chr1A_C_albicans_SC5314:416136-416214	-	78	0.272727	7	1	2	0.4	7	0.304348	15	0	15	0.257143	22	NA	NA	NA	0.257143	0.187164	0.163798	NA	NA	S_37C.WT_39C
intron_ZFU2.C3_07200C_A-T_Intron1	ZFU2	C3_07200C_A	Ca22chr3A_C_albicans_SC5314:1651024-1651186	-	162	0.047619	55	0.25	40	0.0588235	36	0.0793651	34	0.173333	44	0.192308	31	0.0588235	0.118814	0.113748	0.173333	0.148335	0.0604788	0.717605	0.11451	WT_39C.WT_30C
intron_ZFU2.C3_07200C_A-T_Intron1	ZFU2	C3_07200C_A	Ca22chr3A_C_albicans_SC5314:1651024-1651186	-	162	0.047619	55	0.25	40	0.0588235	36	0.185841	67	0.223529	52	0.277778	46	0.0588235	0.118814	0.113748	0.223529	0.229049	0.0462164	0.229664	0.164706	S_37C.WT_30C
intron_ZFU2.C3_07200C_A-T_Intron1	ZFU2	C3_07200C_A	Ca22chr3A_C_albicans_SC5314:1651024-1651186	-	162	0.0793651	34	0.173333	44	0.192308	31	0.185841	67	0.223529	52	0.277778	46	0.173333	0.148335	0.0604788	0.223529	0.229049	0.0462164	0.145058	0.0501961	S_37C.WT_39C

## Sheet: IR_prp19
Table S4. Intron retention quantification.
id.intron	id.standard	id.systematic	int	strand	length.intron	frcIR.cond1_1	counts.frcIR.cond1_1	frcIR.cond1_2	counts.frcIR.cond1_2	frcIR.cond1_3	counts.frcIR.cond1_3	frcIR.cond2_1	counts.frcIR.cond2_1	frcIR.cond2_2	counts.frcIR.cond2_2	frcIR.cond2_3	counts.frcIR.cond2_3	median.frcIR.cond1	mean.frcIR.cond1	sd.frcIR.cond1	median.frcIR.cond2	mean.frcIR.cond2	sd.frcIR.cond2	pValue.cond2.cond1	diff.cond2.cond1	cond2.cond1	signPairs	directionPairs
intron_1054524_-_orf19.3789_5utr_intron	RPL24A	C4_04890C_A	Ca22chr4A_C_albicans_SC5314:1054524-1054875	-	351	0	528	0	599	0	242	0.0045045	446	0.00313087	801	0.00362976	553	0	0	0	0.00362976	0.00375505	0.000695334	1	0.00362976	WT_39C.WT_30C
intron_1054524_-_orf19.3789_5utr_intron	RPL24A	C4_04890C_A	Ca22chr4A_C_albicans_SC5314:1054524-1054875	-	351	0	528	0	599	0	242	0	609	0.0029098	517	0.00666667	604	0	0	0	0.0029098	0.00319215	0.00334229	1	0.0029098	PRP19_30C.WT_30C
intron_1054524_-_orf19.3789_5utr_intron	RPL24A	C4_04890C_A	Ca22chr4A_C_albicans_SC5314:1054524-1054875	-	351	0	528	0	599	0	242	0.00895522	507	0.028103	439	0.0200308	662	0	0	0	0.0200308	0.0190297	0.00961309	1	0.0200308	PRP19_39C.WT_30C
intron_1054524_-_orf19.3789_5utr_intron	RPL24A	C4_04890C_A	Ca22chr4A_C_albicans_SC5314:1054524-1054875	-	351	0.0045045	446	0.00313087	801	0.00362976	553	0.00895522	507	0.028103	439	0.0200308	662	0.00362976	0.00375505	0.000695334	0.0200308	0.0190297	0.00961309	0.109803	0.0164011	PRP19_39C.WT_39C
intron_1054524_-_orf19.3789_5utr_intron	RPL24A	C4_04890C_A	Ca22chr4A_C_albicans_SC5314:1054524-1054875	-	351	0	609	0.0029098	517	0.00666667	604	0.00895522	507	0.028103	439	0.0200308	662	0.0029098	0.00319215	0.00334229	0.0200308	0.0190297	0.00961309	0.0911415	0.017121	PRP19_39C.PRP19_30C
intron_1054524_-_orf19.3789_5utr_intron	RPL24A	C4_04890C_A	Ca22chr4A_C_albicans_SC5314:1054524-1054875	-	351	0.00415879	1328	0.00156986	957	0.00335731	1046	0	528	0	599	0	242	0.00335731	0.00302865	0.00132539	0	0	0	1	-0.00335731	batch2_WT_30C.batch1_WT_30C
intron_1054524_-_orf19.3789_5utr_intron	RPL24A	C4_04890C_A	Ca22chr4A_C_albicans_SC5314:1054524-1054875	-	351	0.0160428	475	0.0125104	607	0.0137615	663	0.0045045	446	0.00313087	801	0.00362976	553	0.0137615	0.0141049	0.00179104	0.00362976	0.00375505	0.000695334	0.461848	0.00362976	batch2_WT_39C.batch1_WT_39C
intron_1062902_-_orf19.3782.2_5utr_intron	C4_04970C_A	C4_04970C_A	Ca22chr4A_C_albicans_SC5314:1062902-1063070	-	168	0.00296296	677	0.00233918	857	0.00182482	549	0.00543057	648	0.00304321	824	0.00619195	650	0.00233918	0.00237565	0.000569949	0.00543057	0.00488858	0.00164285	0.105364	0.00309139	WT_39C.WT_30C	PRP19_30C.WT_30C,PRP19_39C.WT_30C,PRP19_39C.WT_39C	UP,UP,UP
intron_1062902_-_orf19.3782.2_5utr_intron	C4_04970C_A	C4_04970C_A	Ca22chr4A_C_albicans_SC5314:1062902-1063070	-	168	0.00296296	677	0.00233918	857	0.00182482	549	0.00639659	944	0.0110658	868	0.0118397	1111	0.00233918	0.00237565	0.000569949	0.0110658	0.00976737	0.00294472	0.0446107	0.00872663	PRP19_30C.WT_30C	PRP19_30C.WT_30C,PRP19_39C.WT_30C,PRP19_39C.WT_39C	UP,UP,UP
intron_1062902_-_orf19.3782.2_5utr_intron	C4_04970C_A	C4_04970C_A	Ca22chr4A_C_albicans_SC5314:1062902-1063070	-	168	0.00296296	677	0.00233918	857	0.00182482	549	0.010881	1440	0.00784314	1285	0.0132789	1488	0.00233918	0.00237565	0.000569949	0.010881	0.0106677	0.00272413	0.0297482	0.00854183	PRP19_39C.WT_30C	PRP19_30C.WT_30C,PRP19_39C.WT_30C,PRP19_39C.WT_39C	UP,UP,UP
intron_1062902_-_orf19.3782.2_5utr_intron	C4_04970C_A	C4_04970C_A	Ca22chr4A_C_albicans_SC5314:1062902-1063070	-	168	0.00543057	648	0.00304321	824	0.00619195	650	0.010881	1440	0.00784314	1285	0.0132789	1488	0.00543057	0.00488858	0.00164285	0.010881	0.0106677	0.00272413	0.0454136	0.00545044	PRP19_39C.WT_39C	PRP19_30C.WT_30C,PRP19_39C.WT_30C,PRP19_39C.WT_39C	UP,UP,UP
intron_1062902_-_orf19.3782.2_5utr_intron	C4_04970C_A	C4_04970C_A	Ca22chr4A_C_albicans_SC5314:1062902-1063070	-	168	0.00639659	944	0.0110658	868	0.0118397	1111	0.010881	1440	0.00784314	1285	0.0132789	1488	0.0110658	0.00976737	0.00294472	0.010881	0.0106677	0.00272413	0.7174	-0.000184801	PRP19_39C.PRP19_30C	PRP19_30C.WT_30C,PRP19_39C.WT_30C,PRP19_39C.WT_39C	UP,UP,UP
intron_1062902_-_orf19.3782.2_5utr_intron	C4_04970C_A	C4_04970C_A	Ca22chr4A_C_albicans_SC5314:1062902-1063070	-	168	0.0041841	1080	0.00912201	885	0.00438596	916	0.00296296	677	0.00233918	857	0.00182482	549	0.00438597	0.00589736	0.00279445	0.00233918	0.00237565	0.000569949	0.156017	-0.00204678	batch2_WT_30C.batch1_WT_30C	PRP19_30C.WT_30C,PRP19_39C.WT_30C,PRP19_39C.WT_39C	UP,UP,UP
intron_1062902_-_orf19.3782.2_5utr_intron	C4_04970C_A	C4_04970C_A	Ca22chr4A_C_albicans_SC5314:1062902-1063070	-	168	0.0140562	505	0.0108893	557	0.0163934	589	0.00543057	648	0.00304321	824	0.00619195	650	0.0140562	0.0137797	0.00276248	0.00543057	0.00488858	0.00164285	0.624782	0.00309139	batch2_WT_39C.batch1_WT_39C	PRP19_30C.WT_30C,PRP19_39C.WT_30C,PRP19_39C.WT_39C	UP,UP,UP
intron_1191392_+_orf19.2480.1_5utr_intron	AUT7	C1_05700W_A	Ca22chr1A_C_albicans_SC5314:1191392-1191566	+	174	0.047619	11	0.0434783	24	0.0625	17	0.0416667	25	0.111111	15	0.0588235	18	0.047619	0.0511991	0.0100035	0.0588235	0.0705338	0.0361729	NA	0.0112045	WT_39C.WT_30C
intron_1191392_+_orf19.2480.1_5utr_intron	AUT7	C1_05700W_A	Ca22chr1A_C_albicans_SC5314:1191392-1191566	+	174	0.047619	11	0.0434783	24	0.0625	17	0.166667	21	0.25	25	0.153846	30	0.047619	0.0511991	0.0100035	0.166667	0.190171	0.0522085	NA	0.119048	PRP19_30C.WT_30C
intron_1191392_+_orf19.2480.1_5utr_intron	AUT7	C1_05700W_A	Ca22chr1A_C_albicans_SC5314:1191392-1191566	+	174	0.047619	11	0.0434783	24	0.0625	17	0.176471	30	0.192982	34	0.188406	41	0.047619	0.0511991	0.0100035	0.188406	0.185953	0.00852483	1	0.140787	PRP19_39C.WT_30C
intron_1191392_+_orf19.2480.1_5utr_intron	AUT7	C1_05700W_A	Ca22chr1A_C_albicans_SC5314:1191392-1191566	+	174	0.0416667	25	0.111111	15	0.0588235	18	0.176471	30	0.192982	34	0.188406	41	0.0588235	0.0705338	0.0361729	0.188406	0.185953	0.00852483	1	0.129582	PRP19_39C.WT_39C
intron_1191392_+_orf19.2480.1_5utr_intron	AUT7	C1_05700W_A	Ca22chr1A_C_albicans_SC5314:1191392-1191566	+	174	0.166667	21	0.25	25	0.153846	30	0.176471	30	0.192982	34	0.188406	41	0.166667	0.190171	0.0522085	0.188406	0.185953	0.00852483	1	0.0217391	PRP19_39C.PRP19_30C
intron_1191392_+_orf19.2480.1_5utr_intron	AUT7	C1_05700W_A	Ca22chr1A_C_albicans_SC5314:1191392-1191566	+	174	0	17	0	34	0.0769231	28	0.047619	11	0.0434783	24	0.0625	17	0	0.025641	0.0444116	0.047619	0.0511991	0.0100035	1	0.047619	batch2_WT_30C.batch1_WT_30C
intron_1191392_+_orf19.2480.1_5utr_intron	AUT7	C1_05700W_A	Ca22chr1A_C_albicans_SC5314:1191392-1191566	+	174	0.0769231	35	0.107692	36	0.0769231	49	0.0416667	25	0.111111	15	0.0588235	18	0.0769231	0.0871795	0.0177646	0.0588235	0.0705338	0.0361729	1	0.0112045	batch2_WT_39C.batch1_WT_39C
intron_1201309_+_orf19.6979_5utr_intron	C3_05410W_A	C3_05410W_A	Ca22chr3A_C_albicans_SC5314:1201309-1201664	+	355	0.142857	16	0	22	0.0285714	18	0.0196078	26	0	28	0.0697674	23	0.0285714	0.0571429	0.0755929	0.0196078	0.0297918	0.0359814	NA	-0.00896359	WT_39C.WT_30C
intron_1201309_+_orf19.6979_5utr_intron	C3_05410W_A	C3_05410W_A	Ca22chr3A_C_albicans_SC5314:1201309-1201664	+	355	0.142857	16	0	22	0.0285714	18	0.0232558	44	0.0350877	59	0.0408163	51	0.0285714	0.0571429	0.0755929	0.0350877	0.0330533	0.00895528	1	0.00651629	PRP19_30C.WT_30C
intron_1201309_+_orf19.6979_5utr_intron	C3_05410W_A	C3_05410W_A	Ca22chr3A_C_albicans_SC5314:1201309-1201664	+	355	0.142857	16	0	22	0.0285714	18	0	34	0.111111	15	0.0606061	35	0.0285714	0.0571429	0.0755929	0.0606061	0.0572391	0.055632	1	0.0320346	PRP19_39C.WT_30C
intron_1201309_+_orf19.6979_5utr_intron	C3_05410W_A	C3_05410W_A	Ca22chr3A_C_albicans_SC5314:1201309-1201664	+	355	0.0196078	26	0	28	0.0697674	23	0	34	0.111111	15	0.0606061	35	0.0196078	0.0297918	0.0359814	0.0606061	0.0572391	0.055632	1	0.0409982	PRP19_39C.WT_39C
intron_1201309_+_orf19.6979_5utr_intron	C3_05410W_A	C3_05410W_A	Ca22chr3A_C_albicans_SC5314:1201309-1201664	+	355	0.0232558	44	0.0350877	59	0.0408163	51	0	34	0.111111	15	0.0606061	35	0.0350877	0.0330533	0.00895528	0.0606061	0.0572391	0.055632	0.942575	0.0255183	PRP19_39C.PRP19_30C
intron_1201309_+_orf19.6979_5utr_intron	C3_05410W_A	C3_05410W_A	Ca22chr3A_C_albicans_SC5314:1201309-1201664	+	355	0.0518519	71	0.0406504	64	0.02	51	0.142857	16	0	22	0.0285714	18	0.0406504	0.0375008	0.0161578	0.0285714	0.0571429	0.0755929	1	-0.012079	batch2_WT_30C.batch1_WT_30C
intron_1201309_+_orf19.6979_5utr_intron	C3_05410W_A	C3_05410W_A	Ca22chr3A_C_albicans_SC5314:1201309-1201664	+	355	0.0291262	53	0.0518519	71	0.015873	64	0.0196078	26	0	28	0.0697674	23	0.0291262	0.0322837	0.0181961	0.0196078	0.0297918	0.0359814	1	-0.00896359	batch2_WT_39C.batch1_WT_39C
intron_1293320_+_orf19.3856_5utr_intron	CDC28	CR_06050W_A	Ca22chrRA_C_albicans_SC5314:1293320-1293411	+	91	0.0075188	335	0.013544	449	0.0240964	340	0.0766773	337	0.0522876	322	0.0719424	298	0.013544	0.0150531	0.00839119	0.0719424	0.0669691	0.0129331	0.00684708	0.0583984	WT_39C.WT_30C	WT_39C.WT_30C,PRP19_30C.WT_30C,PRP19_39C.PRP19_30C,batch2_WT_39C.batch1_WT_39C	UP,UP,DOWN,UP
intron_1293320_+_orf19.3856_5utr_intron	CDC28	CR_06050W_A	Ca22chrRA_C_albicans_SC5314:1293320-1293411	+	91	0.0075188	335	0.013544	449	0.0240964	340	0.12462	370	0.145717	515	0.148106	500	0.013544	0.0150531	0.00839119	0.145717	0.139481	0.0129253	0.000379945	0.132173	PRP19_30C.WT_30C	WT_39C.WT_30C,PRP19_30C.WT_30C,PRP19_39C.PRP19_30C,batch2_WT_39C.batch1_WT_39C	UP,UP,DOWN,UP
intron_1293320_+_orf19.3856_5utr_intron	CDC28	CR_06050W_A	Ca22chrRA_C_albicans_SC5314:1293320-1293411	+	91	0.0075188	335	0.013544	449	0.0240964	340	0.0485437	864	0.0825532	636	0.0456062	940	0.013544	0.0150531	0.00839119	0.0485437	0.058901	0.020536	0.0503549	0.0349997	PRP19_39C.WT_30C	WT_39C.WT_30C,PRP19_30C.WT_30C,PRP19_39C.PRP19_30C,batch2_WT_39C.batch1_WT_39C	UP,UP,DOWN,UP
intron_1293320_+_orf19.3856_5utr_intron	CDC28	CR_06050W_A	Ca22chrRA_C_albicans_SC5314:1293320-1293411	+	91	0.0766773	337	0.0522876	322	0.0719424	298	0.0485437	864	0.0825532	636	0.0456062	940	0.0719424	0.0669691	0.0129331	0.0485437	0.058901	0.020536	0.600966	-0.0233988	PRP19_39C.WT_39C	WT_39C.WT_30C,PRP19_30C.WT_30C,PRP19_39C.PRP19_30C,batch2_WT_39C.batch1_WT_39C	UP,UP,DOWN,UP
intron_1293320_+_orf19.3856_5utr_intron	CDC28	CR_06050W_A	Ca22chrRA_C_albicans_SC5314:1293320-1293411	+	91	0.12462	370	0.145717	515	0.148106	500	0.0485437	864	0.0825532	636	0.0456062	940	0.145717	0.139481	0.0129253	0.0485437	0.058901	0.020536	0.00753478	-0.0971738	PRP19_39C.PRP19_30C	WT_39C.WT_30C,PRP19_30C.WT_30C,PRP19_39C.PRP19_30C,batch2_WT_39C.batch1_WT_39C	UP,UP,DOWN,UP
intron_1293320_+_orf19.3856_5utr_intron	CDC28	CR_06050W_A	Ca22chrRA_C_albicans_SC5314:1293320-1293411	+	91	0.00814332	619	0.0218341	468	0.0214067	501	0.0075188	335	0.013544	449	0.0240964	340	0.0214067	0.017128	0.00778392	0.013544	0.0150531	0.00839119	0.769297	-0.00786271	batch2_WT_30C.batch1_WT_30C	WT_39C.WT_30C,PRP19_30C.WT_30C,PRP19_39C.PRP19_30C,batch2_WT_39C.batch1_WT_39C	UP,UP,DOWN,UP
intron_1293320_+_orf19.3856_5utr_intron	CDC28	CR_06050W_A	Ca22chrRA_C_albicans_SC5314:1293320-1293411	+	91	0.0468227	313	0.0635359	385	0.0700637	420	0.0766773	337	0.0522876	322	0.0719424	298	0.0635359	0.0601408	0.0119867	0.0719424	0.0669691	0.0129331	0.00827473	0.0583984	batch2_WT_39C.batch1_WT_39C	WT_39C.WT_30C,PRP19_30C.WT_30C,PRP19_39C.PRP19_30C,batch2_WT_39C.batch1_WT_39C	UP,UP,DOWN,UP
intron_1506980_-_orf19.6199_5utr_intron	C1_07050C_A	C1_07050C_A	Ca22chr1A_C_albicans_SC5314:1506980-1507358	-	378	0.12	14	0.0384615	27	0.142857	8	0.301775	110	0.320513	103	0.327434	75	NA	NA	NA	0.320513	0.316574	0.013275	1	NA	WT_39C.WT_30C	PRP19_39C.WT_39C	UP
intron_1506980_-_orf19.6199_5utr_intron	C1_07050C_A	C1_07050C_A	Ca22chr1A_C_albicans_SC5314:1506980-1507358	-	378	0.12	14	0.0384615	27	0.142857	8	0.394366	99	0.461538	57	0.470085	86	NA	NA	NA	0.461538	0.441997	0.04147	1	NA	PRP19_30C.WT_30C	PRP19_39C.WT_39C	UP
intron_1506980_-_orf19.6199_5utr_intron	C1_07050C_A	C1_07050C_A	Ca22chr1A_C_albicans_SC5314:1506980-1507358	-	378	0.12	14	0.0384615	27	0.142857	8	0.68595	102	0.546961	140	0.48855	195	NA	NA	NA	0.546961	0.57382	0.101404	1	NA	PRP19_39C.WT_30C	PRP19_39C.WT_39C	UP
intron_1506980_-_orf19.6199_5utr_intron	C1_07050C_A	C1_07050C_A	Ca22chr1A_C_albicans_SC5314:1506980-1507358	-	378	0.301775	110	0.320513	103	0.327434	75	0.68595	102	0.546961	140	0.48855	195	0.320513	0.316574	0.013275	0.546961	0.57382	0.101404	0.0459677	0.226449	PRP19_39C.WT_39C	PRP19_39C.WT_39C	UP
intron_1506980_-_orf19.6199_5utr_intron	C1_07050C_A	C1_07050C_A	Ca22chr1A_C_albicans_SC5314:1506980-1507358	-	378	0.394366	99	0.461538	57	0.470085	86	0.68595	102	0.546961	140	0.48855	195	0.461538	0.441997	0.04147	0.546961	0.57382	0.101404	0.14038	0.0854229	PRP19_39C.PRP19_30C	PRP19_39C.WT_39C	UP
intron_1506980_-_orf19.6199_5utr_intron	C1_07050C_A	C1_07050C_A	Ca22chr1A_C_albicans_SC5314:1506980-1507358	-	378	0.0909091	30	0.0869565	25	0.243243	23	0.12	14	0.0384615	27	0.142857	8	0.0909091	0.14037	0.0891131	NA	NA	NA	NA	NA	batch2_WT_30C.batch1_WT_30C	PRP19_39C.WT_39C	UP
intron_1506980_-_orf19.6199_5utr_intron	C1_07050C_A	C1_07050C_A	Ca22chr1A_C_albicans_SC5314:1506980-1507358	-	378	0.5	42	0.489796	73	0.303571	73	0.301775	110	0.320513	103	0.327434	75	0.489796	0.431122	0.11058	0.320513	0.316574	0.013275	1	NA	batch2_WT_39C.batch1_WT_39C	PRP19_39C.WT_39C	UP
intron_1521256_-_orf19.2360_5utr_intron	URA2	CR_07050C_A	Ca22chrRA_C_albicans_SC5314:1521256-1521798	-	542	0	1	NA	0	0.111111	5	0.142857	8	0.529412	26	0.471698	39	NA	NA	NA	NA	NA	NA	1	NA	WT_39C.WT_30C
intron_1521256_-_orf19.2360_5utr_intron	URA2	CR_07050C_A	Ca22chrRA_C_albicans_SC5314:1521256-1521798	-	542	0	1	NA	0	0.111111	5	0.681818	37	0.487179	29	0.428571	30	NA	NA	NA	0.487179	0.532523	0.132573	1	NA	PRP19_30C.WT_30C
intron_1521256_-_orf19.2360_5utr_intron	URA2	CR_07050C_A	Ca22chrRA_C_albicans_SC5314:1521256-1521798	-	542	0	1	NA	0	0.111111	5	0.636364	117	0.508772	129	0.593985	212	NA	NA	NA	0.593985	0.579707	0.0649831	1	NA	PRP19_39C.WT_30C
intron_1521256_-_orf19.2360_5utr_intron	URA2	CR_07050C_A	Ca22chrRA_C_albicans_SC5314:1521256-1521798	-	542	0.142857	8	0.529412	26	0.471698	39	0.636364	117	0.508772	129	0.593985	212	NA	NA	NA	0.593985	0.579707	0.0649831	1	NA	PRP19_39C.WT_39C
intron_1521256_-_orf19.2360_5utr_intron	URA2	CR_07050C_A	Ca22chrRA_C_albicans_SC5314:1521256-1521798	-	542	0.681818	37	0.487179	29	0.428571	30	0.636364	117	0.508772	129	0.593985	212	0.487179	0.532523	0.132573	0.593985	0.579707	0.0649831	1	0.106805	PRP19_39C.PRP19_30C
intron_1521256_-_orf19.2360_5utr_intron	URA2	CR_07050C_A	Ca22chrRA_C_albicans_SC5314:1521256-1521798	-	542	0.0394737	79	0.192982	34	0.212121	20	0	1	NA	0	0.111111	5	0.192983	0.148192	0.0946383	NA	NA	NA	1	NA	batch2_WT_30C.batch1_WT_30C
intron_1521256_-_orf19.2360_5utr_intron	URA2	CR_07050C_A	Ca22chrRA_C_albicans_SC5314:1521256-1521798	-	542	0.150943	61	0.171053	89	0.205479	88	0.142857	8	0.529412	26	0.471698	39	0.171053	0.175825	0.0275795	NA	NA	NA	1	NA	batch2_WT_39C.batch1_WT_39C
intron_154861_+_orf19.7466_5utr_intron	ACC1	CR_00640W_A	Ca22chrRA_C_albicans_SC5314:154861-155245	+	384	0	20	0.142857	24	0.2	9	0.130435	26	0.0714286	90	0.230769	56	NA	NA	NA	0.130435	0.144211	0.0805587	1	NA	WT_39C.WT_30C
intron_154861_+_orf19.7466_5utr_intron	ACC1	CR_00640W_A	Ca22chrRA_C_albicans_SC5314:154861-155245	+	384	0	20	0.142857	24	0.2	9	0.0731707	66	0.229167	59	0.123596	50	NA	NA	NA	0.123596	0.141978	0.079606	1	NA	PRP19_30C.WT_30C
intron_154861_+_orf19.7466_5utr_intron	ACC1	CR_00640W_A	Ca22chrRA_C_albicans_SC5314:154861-155245	+	384	0	20	0.142857	24	0.2	9	0.735294	59	0.463415	60	0.377778	62	NA	NA	NA	0.463415	0.525496	0.186668	1	NA	PRP19_39C.WT_30C
intron_154861_+_orf19.7466_5utr_intron	ACC1	CR_00640W_A	Ca22chrRA_C_albicans_SC5314:154861-155245	+	384	0.130435	26	0.0714286	90	0.230769	56	0.735294	59	0.463415	60	0.377778	62	0.130435	0.144211	0.0805587	0.463415	0.525496	0.186668	0.0683605	0.33298	PRP19_39C.WT_39C
intron_154861_+_orf19.7466_5utr_intron	ACC1	CR_00640W_A	Ca22chrRA_C_albicans_SC5314:154861-155245	+	384	0.0731707	66	0.229167	59	0.123596	50	0.735294	59	0.463415	60	0.377778	62	0.123596	0.141978	0.079606	0.463415	0.525496	0.186668	0.0541124	0.339819	PRP19_39C.PRP19_30C
intron_154861_+_orf19.7466_5utr_intron	ACC1	CR_00640W_A	Ca22chrRA_C_albicans_SC5314:154861-155245	+	384	0.021164	193	0.0118577	128	0.0298507	69	0	20	0.142857	24	0.2	9	0.021164	0.0209575	0.0089983	NA	NA	NA	1	NA	batch2_WT_30C.batch1_WT_30C
intron_154861_+_orf19.7466_5utr_intron	ACC1	CR_00640W_A	Ca22chrRA_C_albicans_SC5314:154861-155245	+	384	0.0490566	278	0.0448143	408	0.0376812	358	0.130435	26	0.0714286	90	0.230769	56	0.0448143	0.0438507	0.00574862	0.130435	0.144211	0.0805587	0.348786	NA	batch2_WT_39C.batch1_WT_39C
intron_157162_+_orf19.3642_5utr_intron	SUN41	C6_00820W_A	Ca22chr6A_C_albicans_SC5314:157162-158183	+	1021	0	10	0.0833333	13	0.333333	10	0.0666667	16	0.142857	16	0	20	NA	NA	NA	0.0666667	0.0698413	0.0714815	NA	NA	WT_39C.WT_30C
intron_157162_+_orf19.3642_5utr_intron	SUN41	C6_00820W_A	Ca22chr6A_C_albicans_SC5314:157162-158183	+	1021	0	10	0.0833333	13	0.333333	10	0.1	11	0.684211	16	0.0612245	26	NA	NA	NA	0.1	0.281812	0.349027	NA	NA	PRP19_30C.WT_30C
intron_157162_+_orf19.3642_5utr_intron	SUN41	C6_00820W_A	Ca22chr6A_C_albicans_SC5314:157162-158183	+	1021	0	10	0.0833333	13	0.333333	10	0.176471	30	0.16	29	0.0724638	37	NA	NA	NA	0.16	0.136311	0.0559036	1	NA	PRP19_39C.WT_30C
intron_157162_+_orf19.3642_5utr_intron	SUN41	C6_00820W_A	Ca22chr6A_C_albicans_SC5314:157162-158183	+	1021	0.0666667	16	0.142857	16	0	20	0.176471	30	0.16	29	0.0724638	37	0.0666667	0.0698413	0.0714815	0.16	0.136311	0.0559036	1	0.0933333	PRP19_39C.WT_39C
intron_157162_+_orf19.3642_5utr_intron	SUN41	C6_00820W_A	Ca22chr6A_C_albicans_SC5314:157162-158183	+	1021	0.1	11	0.684211	16	0.0612245	26	0.176471	30	0.16	29	0.0724638	37	0.1	0.281812	0.349027	0.16	0.136311	0.0559036	1	0.06	PRP19_39C.PRP19_30C
intron_157162_+_orf19.3642_5utr_intron	SUN41	C6_00820W_A	Ca22chr6A_C_albicans_SC5314:157162-158183	+	1021	0.04	52	0.0666667	40	0.0181818	28	0	10	0.0833333	13	0.333333	10	0.04	0.0416162	0.0242828	NA	NA	NA	1	NA	batch2_WT_30C.batch1_WT_30C
intron_157162_+_orf19.3642_5utr_intron	SUN41	C6_00820W_A	Ca22chr6A_C_albicans_SC5314:157162-158183	+	1021	0.0947368	52	0.0191083	80	0.038961	80	0.0666667	16	0.142857	16	0	20	0.038961	0.0509354	0.0392104	0.0666667	0.0698413	0.0714815	1	NA	batch2_WT_39C.batch1_WT_39C
intron_1660647_+_orf19.6285_5utr_intron	GLC7	CR_07650W_A	Ca22chrRA_C_albicans_SC5314:1660647-1660807	+	160	0.00512821	98	0.0191083	80	0	92	0.0392157	53	0.0229008	67	0.0185185	55	0.00512821	0.00807883	0.00988996	0.0229008	0.0268783	0.0109068	0.0921066	0.0177726	WT_39C.WT_30C	PRP19_30C.WT_30C	UP
intron_1660647_+_orf19.6285_5utr_intron	GLC7	CR_07650W_A	Ca22chrRA_C_albicans_SC5314:1660647-1660807	+	160	0.00512821	98	0.0191083	80	0	92	0.0440252	332	0.0307942	318	0.0516252	275	0.00512821	0.00807883	0.00988996	0.0440252	0.0421482	0.0105416	0.0151927	0.038897	PRP19_30C.WT_30C	PRP19_30C.WT_30C	UP
intron_1660647_+_orf19.6285_5utr_intron	GLC7	CR_07650W_A	Ca22chrRA_C_albicans_SC5314:1660647-1660807	+	160	0.00512821	98	0.0191083	80	0	92	0.0408602	242	0.0214592	238	0.0248963	247	0.00512821	0.00807883	0.00988996	0.0248963	0.0290719	0.0103526	0.0641331	0.0197681	PRP19_39C.WT_30C	PRP19_30C.WT_30C	UP
intron_1660647_+_orf19.6285_5utr_intron	GLC7	CR_07650W_A	Ca22chrRA_C_albicans_SC5314:1660647-1660807	+	160	0.0392157	53	0.0229008	67	0.0185185	55	0.0408602	242	0.0214592	238	0.0248963	247	0.0229008	0.0268783	0.0109068	0.0248963	0.0290719	0.0103526	0.813019	0.0019955	PRP19_39C.WT_39C	PRP19_30C.WT_30C	UP
intron_1660647_+_orf19.6285_5utr_intron	GLC7	CR_07650W_A	Ca22chrRA_C_albicans_SC5314:1660647-1660807	+	160	0.0440252	332	0.0307942	318	0.0516252	275	0.0408602	242	0.0214592	238	0.0248963	247	0.0440252	0.0421482	0.0105416	0.0248963	0.0290719	0.0103526	0.200093	-0.0191289	PRP19_39C.PRP19_30C	PRP19_30C.WT_30C	UP
intron_1660647_+_orf19.6285_5utr_intron	GLC7	CR_07650W_A	Ca22chrRA_C_albicans_SC5314:1660647-1660807	+	160	0	73	0.0266667	77	0.0114943	44	0.00512821	98	0.0191083	80	0	92	0.0114942	0.0127203	0.0133755	0.00512821	0.00807883	0.00988996	0.656203	-0.00636604	batch2_WT_30C.batch1_WT_30C	PRP19_30C.WT_30C	UP
intron_1660647_+_orf19.6285_5utr_intron	GLC7	CR_07650W_A	Ca22chrRA_C_albicans_SC5314:1660647-1660807	+	160	0.0512821	41	0.0181818	56	0.030303	51	0.0392157	53	0.0229008	67	0.0185185	55	0.030303	0.0332556	0.0167465	0.0229008	0.0268783	0.0109068	0.231138	0.0177726	batch2_WT_39C.batch1_WT_39C	PRP19_30C.WT_30C	UP
intron_1831230_-_orf19.6415.1_5utr_intron	CR_08480C_A	CR_08480C_A	Ca22chrRA_C_albicans_SC5314:1831230-1831757	-	527	0.0016785	3879	0.000661667	4537	0.00138696	3971	0.0075662	3995	0.00931677	3900	0.0114661	3308	0.00138696	0.00124238	0.00052361	0.00931677	0.0094497	0.00195336	0.0135944	0.00792981	WT_39C.WT_30C	WT_39C.WT_30C,PRP19_30C.WT_30C,PRP19_39C.WT_30C,PRP19_39C.WT_39C,PRP19_39C.PRP19_30C,batch2_WT_39C.batch1_WT_39C	UP,UP,UP,UP,UP,UP
intron_1831230_-_orf19.6415.1_5utr_intron	CR_08480C_A	CR_08480C_A	Ca22chrRA_C_albicans_SC5314:1831230-1831757	-	527	0.0016785	3879	0.000661667	4537	0.00138696	3971	0.00614697	3601	0.00846206	3754	0.00928563	4076	0.00138696	0.00124238	0.00052361	0.00846206	0.00796488	0.00162732	0.012556	0.00707509	PRP19_30C.WT_30C	WT_39C.WT_30C,PRP19_30C.WT_30C,PRP19_39C.WT_30C,PRP19_39C.WT_39C,PRP19_39C.PRP19_30C,batch2_WT_39C.batch1_WT_39C	UP,UP,UP,UP,UP,UP
intron_1831230_-_orf19.6415.1_5utr_intron	CR_08480C_A	CR_08480C_A	Ca22chrRA_C_albicans_SC5314:1831230-1831757	-	527	0.0016785	3879	0.000661667	4537	0.00138696	3971	0.0435754	2335	0.0351339	2357	0.0503537	2524	0.00138696	0.00124238	0.00052361	0.0435754	0.043021	0.00762502	0.0106443	0.0421885	PRP19_39C.WT_30C	WT_39C.WT_30C,PRP19_30C.WT_30C,PRP19_39C.WT_30C,PRP19_39C.WT_39C,PRP19_39C.PRP19_30C,batch2_WT_39C.batch1_WT_39C	UP,UP,UP,UP,UP,UP
intron_1831230_-_orf19.6415.1_5utr_intron	CR_08480C_A	CR_08480C_A	Ca22chrRA_C_albicans_SC5314:1831230-1831757	-	527	0.0075662	3995	0.00931677	3900	0.0114661	3308	0.0435754	2335	0.0351339	2357	0.0503537	2524	0.00931677	0.0094497	0.00195336	0.0435754	0.043021	0.00762502	0.0125743	0.0342586	PRP19_39C.WT_39C	WT_39C.WT_30C,PRP19_30C.WT_30C,PRP19_39C.WT_30C,PRP19_39C.WT_39C,PRP19_39C.PRP19_30C,batch2_WT_39C.batch1_WT_39C	UP,UP,UP,UP,UP,UP
intron_1831230_-_orf19.6415.1_5utr_intron	CR_08480C_A	CR_08480C_A	Ca22chrRA_C_albicans_SC5314:1831230-1831757	-	527	0.00614697	3601	0.00846206	3754	0.00928563	4076	0.0435754	2335	0.0351339	2357	0.0503537	2524	0.00846206	0.00796488	0.00162732	0.0435754	0.043021	0.00762502	0.0124791	0.0351134	PRP19_39C.PRP19_30C	WT_39C.WT_30C,PRP19_30C.WT_30C,PRP19_39C.WT_30C,PRP19_39C.WT_39C,PRP19_39C.PRP19_30C,batch2_WT_39C.batch1_WT_39C	UP,UP,UP,UP,UP,UP
intron_1831230_-_orf19.6415.1_5utr_intron	CR_08480C_A	CR_08480C_A	Ca22chrRA_C_albicans_SC5314:1831230-1831757	-	527	0.00328355	4736	0.0020322	3205	0.00205882	3407	0.0016785	3879	0.000661667	4537	0.00138696	3971	0.00205882	0.00245819	0.000714905	0.00138696	0.00124238	0.00052361	0.0821837	-0.000671861	batch2_WT_30C.batch1_WT_30C	WT_39C.WT_30C,PRP19_30C.WT_30C,PRP19_39C.WT_30C,PRP19_39C.WT_39C,PRP19_39C.PRP19_30C,batch2_WT_39C.batch1_WT_39C	UP,UP,UP,UP,UP,UP
intron_1831230_-_orf19.6415.1_5utr_intron	CR_08480C_A	CR_08480C_A	Ca22chrRA_C_albicans_SC5314:1831230-1831757	-	527	0.0255499	2308	0.026083	2262	0.0255093	2794	0.0075662	3995	0.00931677	3900	0.0114661	3308	0.0255499	0.0257141	0.000320173	0.00931677	0.0094497	0.00195336	0.0159778	0.00792981	batch2_WT_39C.batch1_WT_39C	WT_39C.WT_30C,PRP19_30C.WT_30C,PRP19_39C.WT_30C,PRP19_39C.WT_39C,PRP19_39C.PRP19_30C,batch2_WT_39C.batch1_WT_39C	UP,UP,UP,UP,UP,UP
intron_188837_-_orf19.7025_5utr_intron	MCM1	C7_00890C_A	Ca22chr7A_C_albicans_SC5314:188837-189119	-	282	0.0441176	71	0.00636943	79	0.0540541	78	0.0638298	50	0.0136986	37	0.0649351	41	0.0441176	0.034847	0.0251578	0.0638298	0.0474878	0.0292675	0.601478	0.0197121	WT_39C.WT_30C
intron_188837_-_orf19.7025_5utr_intron	MCM1	C7_00890C_A	Ca22chr7A_C_albicans_SC5314:188837-189119	-	282	0.0441176	71	0.00636943	79	0.0540541	78	0.181818	13	0.0747664	115	0.0805687	114	0.0441176	0.034847	0.0251578	0.0805687	0.112384	0.0602013	0.0932426	0.0364511	PRP19_30C.WT_30C
intron_188837_-_orf19.7025_5utr_intron	MCM1	C7_00890C_A	Ca22chr7A_C_albicans_SC5314:188837-189119	-	282	0.0441176	71	0.00636943	79	0.0540541	78	0.0496454	74	0.0540541	78	0.0810811	80	0.0441176	0.034847	0.0251578	0.0540541	0.0615935	0.0170201	0.211476	0.00993641	PRP19_39C.WT_30C
intron_188837_-_orf19.7025_5utr_intron	MCM1	C7_00890C_A	Ca22chr7A_C_albicans_SC5314:188837-189119	-	282	0.0638298	50	0.0136986	37	0.0649351	41	0.0496454	74	0.0540541	78	0.0810811	80	0.0638298	0.0474878	0.0292675	0.0540541	0.0615935	0.0170201	0.519482	-0.00977573	PRP19_39C.WT_39C
intron_188837_-_orf19.7025_5utr_intron	MCM1	C7_00890C_A	Ca22chr7A_C_albicans_SC5314:188837-189119	-	282	0.181818	13	0.0747664	115	0.0805687	114	0.0496454	74	0.0540541	78	0.0810811	80	0.0805687	0.112384	0.0602013	0.0540541	0.0615935	0.0170201	0.239768	-0.0265147	PRP19_39C.PRP19_30C
intron_188837_-_orf19.7025_5utr_intron	MCM1	C7_00890C_A	Ca22chr7A_C_albicans_SC5314:188837-189119	-	282	0.0230769	133	0.0536585	108	0.0227273	90	0.0441176	71	0.00636943	79	0.0540541	78	0.0230769	0.0331542	0.0177581	0.0441176	0.034847	0.0251578	0.929209	0.0210407	batch2_WT_30C.batch1_WT_30C
intron_188837_-_orf19.7025_5utr_intron	MCM1	C7_00890C_A	Ca22chr7A_C_albicans_SC5314:188837-189119	-	282	0.142857	108	0.142857	132	1	21	0.0638298	50	0.0136986	37	0.0649351	41	0.142857	0.428571	0.494872	0.0638298	0.0474878	0.0292675	0.516409	0.0197121	batch2_WT_39C.batch1_WT_39C
intron_1966809_-_orf19.4759_5utr_intron	COX5	C1_09030C_A	Ca22chr1A_C_albicans_SC5314:1966809-1967073	-	264	0.663004	454	0.709459	506	0.748971	425	0.794872	525	0.806324	457	0.755869	374	0.70946	0.707145	0.0430305	0.794872	0.785688	0.0264518	0.0664524	0.0854123	WT_39C.WT_30C	PRP19_30C.WT_30C,PRP19_39C.WT_30C,PRP19_39C.PRP19_30C,batch2_WT_30C.batch1_WT_30C,batch2_WT_39C.batch1_WT_39C	UP,UP,DOWN,UP,UP
intron_1966809_-_orf19.4759_5utr_intron	COX5	C1_09030C_A	Ca22chr1A_C_albicans_SC5314:1966809-1967073	-	264	0.663004	454	0.709459	506	0.748971	425	0.987558	639	0.996753	615	0.961481	662	0.70946	0.707145	0.0430305	0.987558	0.981931	0.0182968	0.00313575	0.278099	PRP19_30C.WT_30C	PRP19_30C.WT_30C,PRP19_39C.WT_30C,PRP19_39C.PRP19_30C,batch2_WT_30C.batch1_WT_30C,batch2_WT_39C.batch1_WT_39C	UP,UP,DOWN,UP,UP
intron_1966809_-_orf19.4759_5utr_intron	COX5	C1_09030C_A	Ca22chr1A_C_albicans_SC5314:1966809-1967073	-	264	0.663004	454	0.709459	506	0.748971	425	0.826263	452	0.924883	410	0.852459	452	0.70946	0.707145	0.0430305	0.852459	0.867868	0.0510838	0.014911	0.143	PRP19_39C.WT_30C	PRP19_30C.WT_30C,PRP19_39C.WT_30C,PRP19_39C.PRP19_30C,batch2_WT_30C.batch1_WT_30C,batch2_WT_39C.batch1_WT_39C	UP,UP,DOWN,UP,UP
intron_1966809_-_orf19.4759_5utr_intron	COX5	C1_09030C_A	Ca22chr1A_C_albicans_SC5314:1966809-1967073	-	264	0.794872	525	0.806324	457	0.755869	374	0.826263	452	0.924883	410	0.852459	452	0.794872	0.785688	0.0264518	0.852459	0.867868	0.0510838	0.0897012	0.0575872	PRP19_39C.WT_39C	PRP19_30C.WT_30C,PRP19_39C.WT_30C,PRP19_39C.PRP19_30C,batch2_WT_30C.batch1_WT_30C,batch2_WT_39C.batch1_WT_39C	UP,UP,DOWN,UP,UP
intron_1966809_-_orf19.4759_5utr_intron	COX5	C1_09030C_A	Ca22chr1A_C_albicans_SC5314:1966809-1967073	-	264	0.987558	639	0.996753	615	0.961481	662	0.826263	452	0.924883	410	0.852459	452	0.987558	0.981931	0.0182968	0.852459	0.867868	0.0510838	0.0478869	-0.135099	PRP19_39C.PRP19_30C	PRP19_30C.WT_30C,PRP19_39C.WT_30C,PRP19_39C.PRP19_30C,batch2_WT_30C.batch1_WT_30C,batch2_WT_39C.batch1_WT_39C	UP,UP,DOWN,UP,UP
intron_1966809_-_orf19.4759_5utr_intron	COX5	C1_09030C_A	Ca22chr1A_C_albicans_SC5314:1966809-1967073	-	264	0.508813	642	0.528131	421	0.544304	427	0.663004	454	0.709459	506	0.748971	425	0.528131	0.527083	0.0177685	0.70946	0.707145	0.0430305	0.00976991	0.181329	batch2_WT_30C.batch1_WT_30C	PRP19_30C.WT_30C,PRP19_39C.WT_30C,PRP19_39C.PRP19_30C,batch2_WT_30C.batch1_WT_30C,batch2_WT_39C.batch1_WT_39C	UP,UP,DOWN,UP,UP
intron_1966809_-_orf19.4759_5utr_intron	COX5	C1_09030C_A	Ca22chr1A_C_albicans_SC5314:1966809-1967073	-	264	0.532584	341	0.636364	423	0.539863	338	0.794872	525	0.806324	457	0.755869	374	0.539863	0.569604	0.0579302	0.794872	0.785688	0.0264518	0.000333582	0.0854123	batch2_WT_39C.batch1_WT_39C	PRP19_30C.WT_30C,PRP19_39C.WT_30C,PRP19_39C.PRP19_30C,batch2_WT_30C.batch1_WT_30C,batch2_WT_39C.batch1_WT_39C	UP,UP,DOWN,UP,UP
intron_2230140_+_orf19.7626_5utr_intron	EIF4E	CR_10490W_A	Ca22chrRA_C_albicans_SC5314:2230140-2230200	+	60	0.0120482	210	0.00328947	305	0.00330033	152	0.0116009	218	0.0162703	406	0.0148448	376	0.00330033	0.00621267	0.00505372	0.0148448	0.0142387	0.00239299	0.093119	0.0115445	WT_39C.WT_30C	PRP19_30C.WT_30C,PRP19_39C.WT_30C,PRP19_39C.PRP19_30C	UP,UP,DOWN
intron_2230140_+_orf19.7626_5utr_intron	EIF4E	CR_10490W_A	Ca22chrRA_C_albicans_SC5314:2230140-2230200	+	60	0.0120482	210	0.00328947	305	0.00330033	152	0.102913	284	0.0718039	306	0.111579	264	0.00330033	0.00621267	0.00505372	0.102913	0.0954318	0.0209162	0.0138762	0.0996123	PRP19_30C.WT_30C	PRP19_30C.WT_30C,PRP19_39C.WT_30C,PRP19_39C.PRP19_30C	UP,UP,DOWN
intron_2230140_+_orf19.7626_5utr_intron	EIF4E	CR_10490W_A	Ca22chrRA_C_albicans_SC5314:2230140-2230200	+	60	0.0120482	210	0.00328947	305	0.00330033	152	0.0432277	362	0.0243056	295	0.0250696	552	0.00330033	0.00621267	0.00505372	0.0250696	0.0308676	0.0107109	0.0398359	0.0217693	PRP19_39C.WT_30C	PRP19_30C.WT_30C,PRP19_39C.WT_30C,PRP19_39C.PRP19_30C	UP,UP,DOWN
intron_2230140_+_orf19.7626_5utr_intron	EIF4E	CR_10490W_A	Ca22chrRA_C_albicans_SC5314:2230140-2230200	+	60	0.0116009	218	0.0162703	406	0.0148448	376	0.0432277	362	0.0243056	295	0.0250696	552	0.0148448	0.0142387	0.00239299	0.0250696	0.0308676	0.0107109	0.108596	0.0102248	PRP19_39C.WT_39C	PRP19_30C.WT_30C,PRP19_39C.WT_30C,PRP19_39C.PRP19_30C	UP,UP,DOWN
intron_2230140_+_orf19.7626_5utr_intron	EIF4E	CR_10490W_A	Ca22chrRA_C_albicans_SC5314:2230140-2230200	+	60	0.102913	284	0.0718039	306	0.111579	264	0.0432277	362	0.0243056	295	0.0250696	552	0.102913	0.0954318	0.0209162	0.0250696	0.0308676	0.0107109	0.0178651	-0.077843	PRP19_39C.PRP19_30C	PRP19_30C.WT_30C,PRP19_39C.WT_30C,PRP19_39C.PRP19_30C	UP,UP,DOWN
intron_2230140_+_orf19.7626_5utr_intron	EIF4E	CR_10490W_A	Ca22chrRA_C_albicans_SC5314:2230140-2230200	+	60	0.00771456	1045	0.0111111	819	0.00230947	868	0.0120482	210	0.00328947	305	0.00330033	152	0.00771456	0.00704505	0.00443885	0.00330033	0.00621267	0.00505372	0.84093	-0.00441423	batch2_WT_30C.batch1_WT_30C	PRP19_30C.WT_30C,PRP19_39C.WT_30C,PRP19_39C.PRP19_30C	UP,UP,DOWN
intron_2230140_+_orf19.7626_5utr_intron	EIF4E	CR_10490W_A	Ca22chrRA_C_albicans_SC5314:2230140-2230200	+	60	0.0116959	692	0.020202	707	0.0198151	772	0.0116009	218	0.0162703	406	0.0148448	376	0.0198151	0.0172377	0.0048032	0.0148448	0.0142387	0.00239299	0.0880118	0.0115445	batch2_WT_39C.batch1_WT_39C	PRP19_30C.WT_30C,PRP19_39C.WT_30C,PRP19_39C.PRP19_30C	UP,UP,DOWN
intron_2433779_+_orf19.2310.1_5utr_intron	RPL29	C1_11040W_A	Ca22chr1A_C_albicans_SC5314:2433779-2433979	+	200	0.00251029	4992	0.00197089	6609	0.00235562	6170	0.0121254	6636	0.0144394	5234	0.0171417	5014	0.00235562	0.00227893	0.000277757	0.0144394	0.0145688	0.00251067	0.0128189	0.0120838	WT_39C.WT_30C	WT_39C.WT_30C,PRP19_30C.WT_30C,PRP19_39C.WT_30C,PRP19_39C.WT_39C,PRP19_39C.PRP19_30C,batch2_WT_39C.batch1_WT_39C	UP,UP,UP,UP,UP,UP
intron_2433779_+_orf19.2310.1_5utr_intron	RPL29	C1_11040W_A	Ca22chr1A_C_albicans_SC5314:2433779-2433979	+	200	0.00251029	4992	0.00197089	6609	0.00235562	6170	0.0229158	4687	0.0220388	5078	0.0248881	6527	0.00235562	0.00227893	0.000277757	0.0229158	0.0232809	0.00145931	0.00115436	0.0205601	PRP19_30C.WT_30C	WT_39C.WT_30C,PRP19_30C.WT_30C,PRP19_39C.WT_30C,PRP19_39C.WT_39C,PRP19_39C.PRP19_30C,batch2_WT_39C.batch1_WT_39C	UP,UP,UP,UP,UP,UP
intron_2433779_+_orf19.2310.1_5utr_intron	RPL29	C1_11040W_A	Ca22chr1A_C_albicans_SC5314:2433779-2433979	+	200	0.00251029	4992	0.00197089	6609	0.00235562	6170	0.0658854	4093	0.063483	3719	0.0605187	4048	0.00235562	0.00227893	0.000277757	0.063483	0.0632957	0.00268824	0.000574567	0.0611274	PRP19_39C.WT_30C	WT_39C.WT_30C,PRP19_30C.WT_30C,PRP19_39C.WT_30C,PRP19_39C.WT_39C,PRP19_39C.PRP19_30C,batch2_WT_39C.batch1_WT_39C	UP,UP,UP,UP,UP,UP
intron_2433779_+_orf19.2310.1_5utr_intron	RPL29	C1_11040W_A	Ca22chr1A_C_albicans_SC5314:2433779-2433979	+	200	0.0121254	6636	0.0144394	5234	0.0171417	5014	0.0658854	4093	0.063483	3719	0.0605187	4048	0.0144394	0.0145688	0.00251067	0.063483	0.0632957	0.00268824	2.22086e-05	0.0490436	PRP19_39C.WT_39C	WT_39C.WT_30C,PRP19_30C.WT_30C,PRP19_39C.WT_30C,PRP19_39C.WT_39C,PRP19_39C.PRP19_30C,batch2_WT_39C.batch1_WT_39C	UP,UP,UP,UP,UP,UP
intron_2433779_+_orf19.2310.1_5utr_intron	RPL29	C1_11040W_A	Ca22chr1A_C_albicans_SC5314:2433779-2433979	+	200	0.0229158	4687	0.0220388	5078	0.0248881	6527	0.0658854	4093	0.063483	3719	0.0605187	4048	0.0229158	0.0232809	0.00145931	0.063483	0.0632957	0.00268824	0.00015619	0.0405672	PRP19_39C.PRP19_30C	WT_39C.WT_30C,PRP19_30C.WT_30C,PRP19_39C.WT_30C,PRP19_39C.WT_39C,PRP19_39C.PRP19_30C,batch2_WT_39C.batch1_WT_39C	UP,UP,UP,UP,UP,UP
intron_2433779_+_orf19.2310.1_5utr_intron	RPL29	C1_11040W_A	Ca22chr1A_C_albicans_SC5314:2433779-2433979	+	200	0.00201835	5461	0.00273901	3844	0.00221386	4527	0.00251029	4992	0.00197089	6609	0.00235562	6170	0.00221386	0.00232374	0.000372685	0.00235562	0.00227893	0.000277757	0.876124	0.000141758	batch2_WT_30C.batch1_WT_30C	WT_39C.WT_30C,PRP19_30C.WT_30C,PRP19_39C.WT_30C,PRP19_39C.WT_39C,PRP19_39C.PRP19_30C,batch2_WT_39C.batch1_WT_39C	UP,UP,UP,UP,UP,UP
intron_2433779_+_orf19.2310.1_5utr_intron	RPL29	C1_11040W_A	Ca22chr1A_C_albicans_SC5314:2433779-2433979	+	200	0.0186807	3490	0.0263412	3721	0.0235415	3500	0.0121254	6636	0.0144394	5234	0.0171417	5014	0.0235415	0.0228544	0.00387619	0.0144394	0.0145688	0.00251067	0.0123085	0.0120838	batch2_WT_39C.batch1_WT_39C	WT_39C.WT_30C,PRP19_30C.WT_30C,PRP19_39C.WT_30C,PRP19_39C.WT_39C,PRP19_39C.PRP19_30C,batch2_WT_39C.batch1_WT_39C	UP,UP,UP,UP,UP,UP
intron_2592234_+_orf19.5282_5utr_intron	C1_11850W_A	C1_11850W_A	Ca22chr1A_C_albicans_SC5314:2592234-2593184	+	950	0.0267261	461	0.0434012	589	0.0597015	497	0.12605	134	0.202797	86	0.0645161	99	0.0434012	0.0432763	0.0164881	0.12605	0.131121	0.0692799	0.15307	0.0826492	WT_39C.WT_30C
intron_2592234_+_orf19.5282_5utr_intron	C1_11850W_A	C1_11850W_A	Ca22chr1A_C_albicans_SC5314:2592234-2593184	+	950	0.0267261	461	0.0434012	589	0.0597015	497	0.079602	217	0.0639535	183	0.121535	263	0.0434012	0.0432763	0.0164881	0.079602	0.0883636	0.0297739	0.102093	0.0362007	PRP19_30C.WT_30C
intron_2592234_+_orf19.5282_5utr_intron	C1_11850W_A	C1_11850W_A	Ca22chr1A_C_albicans_SC5314:2592234-2593184	+	950	0.0267261	461	0.0434012	589	0.0597015	497	0.25	10	0.230769	8	0.142857	4	0.0434012	0.0432763	0.0164881	NA	NA	NA	1	NA	PRP19_39C.WT_30C
intron_2592234_+_orf19.5282_5utr_intron	C1_11850W_A	C1_11850W_A	Ca22chr1A_C_albicans_SC5314:2592234-2593184	+	950	0.12605	134	0.202797	86	0.0645161	99	0.25	10	0.230769	8	0.142857	4	0.12605	0.131121	0.0692799	NA	NA	NA	1	NA	PRP19_39C.WT_39C
intron_2592234_+_orf19.5282_5utr_intron	C1_11850W_A	C1_11850W_A	Ca22chr1A_C_albicans_SC5314:2592234-2593184	+	950	0.079602	217	0.0639535	183	0.121535	263	0.25	10	0.230769	8	0.142857	4	0.079602	0.0883636	0.0297739	NA	NA	NA	1	NA	PRP19_39C.PRP19_30C
intron_2592234_+_orf19.5282_5utr_intron	C1_11850W_A	C1_11850W_A	Ca22chr1A_C_albicans_SC5314:2592234-2593184	+	950	0.0464548	428	0.0601793	414	0.082774	242	0.0267261	461	0.0434012	589	0.0597015	497	0.0601793	0.063136	0.0183393	0.0434012	0.0432763	0.0164881	0.236296	-0.016778	batch2_WT_30C.batch1_WT_30C
intron_2592234_+_orf19.5282_5utr_intron	C1_11850W_A	C1_11850W_A	Ca22chr1A_C_albicans_SC5314:2592234-2593184	+	950	0.126316	107	0.122363	133	0.0869565	125	0.12605	134	0.202797	86	0.0645161	99	0.122363	0.111878	0.0216733	0.12605	0.131121	0.0692799	0.226725	0.0826492	batch2_WT_39C.batch1_WT_39C
intron_288200_-_orf19.1470_5utr_intron	RPS26A	C2_01610C_A	Ca22chr2A_C_albicans_SC5314:288200-288604	-	404	0.0052867	1236	0.00474279	1377	0.00433583	1274	0.042898	1094	0.0580021	985	0.0653846	831	0.0047428	0.00478844	0.000477077	0.0580021	0.0554283	0.0114621	0.0165185	0.0532594	WT_39C.WT_30C	WT_39C.WT_30C,PRP19_30C.WT_30C,PRP19_39C.WT_30C,PRP19_39C.WT_39C,PRP19_39C.PRP19_30C	UP,UP,UP,UP,UP
intron_288200_-_orf19.1470_5utr_intron	RPS26A	C2_01610C_A	Ca22chr2A_C_albicans_SC5314:288200-288604	-	404	0.0052867	1236	0.00474279	1377	0.00433583	1274	0.0412797	1009	0.0391553	1181	0.0366408	1938	0.0047428	0.00478844	0.000477077	0.0391553	0.0390253	0.00232216	0.00103875	0.0344125	PRP19_30C.WT_30C	WT_39C.WT_30C,PRP19_30C.WT_30C,PRP19_39C.WT_30C,PRP19_39C.WT_39C,PRP19_39C.PRP19_30C	UP,UP,UP,UP,UP
intron_288200_-_orf19.1470_5utr_intron	RPS26A	C2_01610C_A	Ca22chr2A_C_albicans_SC5314:288200-288604	-	404	0.0052867	1236	0.00474279	1377	0.00433583	1274	0.197488	858	0.15995	921	0.19561	926	0.0047428	0.00478844	0.000477077	0.19561	0.184349	0.0211515	0.00457669	0.190867	PRP19_39C.WT_30C	WT_39C.WT_30C,PRP19_30C.WT_30C,PRP19_39C.WT_30C,PRP19_39C.WT_39C,PRP19_39C.PRP19_30C	UP,UP,UP,UP,UP
intron_288200_-_orf19.1470_5utr_intron	RPS26A	C2_01610C_A	Ca22chr2A_C_albicans_SC5314:288200-288604	-	404	0.042898	1094	0.0580021	985	0.0653846	831	0.197488	858	0.15995	921	0.19561	926	0.0580021	0.0554283	0.0114621	0.19561	0.184349	0.0211515	0.0023732	0.137608	PRP19_39C.WT_39C	WT_39C.WT_30C,PRP19_30C.WT_30C,PRP19_39C.WT_30C,PRP19_39C.WT_39C,PRP19_39C.PRP19_30C	UP,UP,UP,UP,UP
intron_288200_-_orf19.1470_5utr_intron	RPS26A	C2_01610C_A	Ca22chr2A_C_albicans_SC5314:288200-288604	-	404	0.0412797	1009	0.0391553	1181	0.0366408	1938	0.197488	858	0.15995	921	0.19561	926	0.0391553	0.0390253	0.00232216	0.19561	0.184349	0.0211515	0.00647646	0.156455	PRP19_39C.PRP19_30C	WT_39C.WT_30C,PRP19_30C.WT_30C,PRP19_39C.WT_30C,PRP19_39C.WT_39C,PRP19_39C.PRP19_30C	UP,UP,UP,UP,UP
intron_288200_-_orf19.1470_5utr_intron	RPS26A	C2_01610C_A	Ca22chr2A_C_albicans_SC5314:288200-288604	-	404	0.0381791	707	0.0564334	468	0.0273973	525	0.0052867	1236	0.00474279	1377	0.00433583	1274	0.0381791	0.0406699	0.0146774	0.0047428	0.00478844	0.000477077	0.0513643	-0.0334364	batch2_WT_30C.batch1_WT_30C	WT_39C.WT_30C,PRP19_30C.WT_30C,PRP19_39C.WT_30C,PRP19_39C.WT_39C,PRP19_39C.PRP19_30C	UP,UP,UP,UP,UP
intron_288200_-_orf19.1470_5utr_intron	RPS26A	C2_01610C_A	Ca22chr2A_C_albicans_SC5314:288200-288604	-	404	0.231544	367	0.257302	452	0.239281	448	0.042898	1094	0.0580021	985	0.0653846	831	0.239281	0.242709	0.0132168	0.0580021	0.0554283	0.0114621	0.245702	0.0532594	batch2_WT_39C.batch1_WT_39C	WT_39C.WT_30C,PRP19_30C.WT_30C,PRP19_39C.WT_30C,PRP19_39C.WT_39C,PRP19_39C.PRP19_30C	UP,UP,UP,UP,UP
intron_289540_+_orf19.1471_5utr_intron	COX4	C2_01620W_A	Ca22chr2A_C_albicans_SC5314:289540-289860	+	320	0.00298507	672	0.00443319	793	0.00222058	677	0.0189329	592	0.0247191	684	0.0195382	574	0.00298507	0.00321295	0.00112377	0.0195382	0.0210634	0.00318037	0.00556282	0.0165531	WT_39C.WT_30C	WT_39C.WT_30C,PRP19_30C.WT_30C,PRP19_39C.WT_30C,batch2_WT_39C.batch1_WT_39C	UP,UP,UP,UP
intron_289540_+_orf19.1471_5utr_intron	COX4	C2_01620W_A	Ca22chr2A_C_albicans_SC5314:289540-289860	+	320	0.00298507	672	0.00443319	793	0.00222058	677	0.0243902	756	0.0211403	797	0.0203046	804	0.00298507	0.00321295	0.00112377	0.0211403	0.021945	0.00215845	0.000896585	0.0181552	PRP19_30C.WT_30C	WT_39C.WT_30C,PRP19_30C.WT_30C,PRP19_39C.WT_30C,batch2_WT_39C.batch1_WT_39C	UP,UP,UP,UP
intron_289540_+_orf19.1471_5utr_intron	COX4	C2_01620W_A	Ca22chr2A_C_albicans_SC5314:289540-289860	+	320	0.00298507	672	0.00443319	793	0.00222058	677	0.020202	707	0.0292573	686	0.0310559	830	0.00298507	0.00321295	0.00112377	0.0292573	0.0268384	0.00581722	0.0167701	0.0262722	PRP19_39C.WT_30C	WT_39C.WT_30C,PRP19_30C.WT_30C,PRP19_39C.WT_30C,batch2_WT_39C.batch1_WT_39C	UP,UP,UP,UP
intron_289540_+_orf19.1471_5utr_intron	COX4	C2_01620W_A	Ca22chr2A_C_albicans_SC5314:289540-289860	+	320	0.0189329	592	0.0247191	684	0.0195382	574	0.020202	707	0.0292573	686	0.0310559	830	0.0195382	0.0210634	0.00318037	0.0292573	0.0268384	0.00581722	0.22571	0.00971913	PRP19_39C.WT_39C	WT_39C.WT_30C,PRP19_30C.WT_30C,PRP19_39C.WT_30C,batch2_WT_39C.batch1_WT_39C	UP,UP,UP,UP
intron_289540_+_orf19.1471_5utr_intron	COX4	C2_01620W_A	Ca22chr2A_C_albicans_SC5314:289540-289860	+	320	0.0243902	756	0.0211403	797	0.0203046	804	0.020202	707	0.0292573	686	0.0310559	830	0.0211403	0.021945	0.00215845	0.0292573	0.0268384	0.00581722	0.28028	0.00811702	PRP19_39C.PRP19_30C	WT_39C.WT_30C,PRP19_30C.WT_30C,PRP19_39C.WT_30C,batch2_WT_39C.batch1_WT_39C	UP,UP,UP,UP
intron_289540_+_orf19.1471_5utr_intron	COX4	C2_01620W_A	Ca22chr2A_C_albicans_SC5314:289540-289860	+	320	0.00320562	3286	0.0125046	2753	0.00856164	2356	0.00298507	672	0.00443319	793	0.00222058	677	0.00856164	0.00809062	0.00466735	0.00298507	0.00321295	0.00112377	0.207322	-0.00557657	batch2_WT_30C.batch1_WT_30C	WT_39C.WT_30C,PRP19_30C.WT_30C,PRP19_39C.WT_30C,batch2_WT_39C.batch1_WT_39C	UP,UP,UP,UP
intron_289540_+_orf19.1471_5utr_intron	COX4	C2_01620W_A	Ca22chr2A_C_albicans_SC5314:289540-289860	+	320	0.0125547	1734	0.0168204	1874	0.0191144	2106	0.0189329	592	0.0247191	684	0.0195382	574	0.0168204	0.0161632	0.00332887	0.0195382	0.0210634	0.00318037	0.0209412	0.0165531	batch2_WT_39C.batch1_WT_39C	WT_39C.WT_30C,PRP19_30C.WT_30C,PRP19_39C.WT_30C,batch2_WT_39C.batch1_WT_39C	UP,UP,UP,UP
intron_316195_-_orf19.4632_5utr_intron	RPL20B	C4_01520C_A	Ca22chr4A_C_albicans_SC5314:316195-316584	-	389	0	2374	0.00104167	2883	0.00120048	1668	0.00204871	2201	0.00275661	3092	0.00431115	2679	0.00104167	0.000747382	0.000652105	0.00275661	0.00303882	0.00115732	0.0546694	0.00171494	WT_39C.WT_30C	PRP19_30C.WT_30C,PRP19_39C.WT_30C,PRP19_39C.WT_39C,PRP19_39C.PRP19_30C	UP,UP,UP,UP
intron_316195_-_orf19.4632_5utr_intron	RPL20B	C4_01520C_A	Ca22chr4A_C_albicans_SC5314:316195-316584	-	389	0	2374	0.00104167	2883	0.00120048	1668	0.0055914	2338	0.00570222	2381	0.00734423	2126	0.00104167	0.000747382	0.000652105	0.00570222	0.00621262	0.000981573	0.0023039	0.00466055	PRP19_30C.WT_30C	PRP19_30C.WT_30C,PRP19_39C.WT_30C,PRP19_39C.WT_39C,PRP19_39C.PRP19_30C	UP,UP,UP,UP
intron_316195_-_orf19.4632_5utr_intron	RPL20B	C4_01520C_A	Ca22chr4A_C_albicans_SC5314:316195-316584	-	389	0	2374	0.00104167	2883	0.00120048	1668	0.0197812	2191	0.0187287	1795	0.0187993	2520	0.00104167	0.000747382	0.000652105	0.0187993	0.0191031	0.000588367	3.85968e-06	0.0177576	PRP19_39C.WT_30C	PRP19_30C.WT_30C,PRP19_39C.WT_30C,PRP19_39C.WT_39C,PRP19_39C.PRP19_30C	UP,UP,UP,UP
intron_316195_-_orf19.4632_5utr_intron	RPL20B	C4_01520C_A	Ca22chr4A_C_albicans_SC5314:316195-316584	-	389	0.00204871	2201	0.00275661	3092	0.00431115	2679	0.0197812	2191	0.0187287	1795	0.0187993	2520	0.00275661	0.00303882	0.00115732	0.0187993	0.0191031	0.000588367	0.000237676	0.0160427	PRP19_39C.WT_39C	PRP19_30C.WT_30C,PRP19_39C.WT_30C,PRP19_39C.WT_39C,PRP19_39C.PRP19_30C	UP,UP,UP,UP
intron_316195_-_orf19.4632_5utr_intron	RPL20B	C4_01520C_A	Ca22chr4A_C_albicans_SC5314:316195-316584	-	389	0.0055914	2338	0.00570222	2381	0.00734423	2126	0.0197812	2191	0.0187287	1795	0.0187993	2520	0.00570222	0.00621262	0.000981573	0.0187993	0.0191031	0.000588367	0.000168529	0.0130971	PRP19_39C.PRP19_30C	PRP19_30C.WT_30C,PRP19_39C.WT_30C,PRP19_39C.WT_39C,PRP19_39C.PRP19_30C	UP,UP,UP,UP
intron_316195_-_orf19.4632_5utr_intron	RPL20B	C4_01520C_A	Ca22chr4A_C_albicans_SC5314:316195-316584	-	389	0.000633771	5526	0.000469594	4261	0.001321	4548	0	2374	0.00104167	2883	0.00120048	1668	0.000633771	0.000808123	0.00045169	0.00104167	0.000747382	0.000652105	0.901642	0.000407896	batch2_WT_30C.batch1_WT_30C	PRP19_30C.WT_30C,PRP19_39C.WT_30C,PRP19_39C.WT_39C,PRP19_39C.PRP19_30C	UP,UP,UP,UP
intron_316195_-_orf19.4632_5utr_intron	RPL20B	C4_01520C_A	Ca22chr4A_C_albicans_SC5314:316195-316584	-	389	0.00737342	3074	0.00833777	2842	0.00945241	3097	0.00204871	2201	0.00275661	3092	0.00431115	2679	0.00833777	0.00838787	0.0010404	0.00275661	0.00303882	0.00115732	0.0640986	0.00171494	batch2_WT_39C.batch1_WT_39C	PRP19_30C.WT_30C,PRP19_39C.WT_30C,PRP19_39C.WT_39C,PRP19_39C.PRP19_30C	UP,UP,UP,UP
intron_337517_-_orf19.4623.3_5utr_intron	NHP6A	C4_01700C_A	Ca22chr4A_C_albicans_SC5314:337517-337741	-	224	0.996266	1604	0.999036	2074	0.824909	1751	0.837775	793	0.845133	834	0.827011	602	0.996266	0.94007	0.0997425	0.837775	0.83664	0.00911428	0.213499	-0.158491	WT_39C.WT_30C
intron_337517_-_orf19.4623.3_5utr_intron	NHP6A	C4_01700C_A	Ca22chr4A_C_albicans_SC5314:337517-337741	-	224	0.996266	1604	0.999036	2074	0.824909	1751	1	1421	1	1563	0.999	1999	0.996266	0.94007	0.0997425	1	0.999667	0.00057735	0.409449	0.00373367	PRP19_30C.WT_30C
intron_337517_-_orf19.4623.3_5utr_intron	NHP6A	C4_01700C_A	Ca22chr4A_C_albicans_SC5314:337517-337741	-	224	0.996266	1604	0.999036	2074	0.824909	1751	1	856	1	718	0.831156	911	0.996266	0.94007	0.0997425	1	0.943719	0.0974823	0.966036	0.00373367	PRP19_39C.WT_30C
intron_337517_-_orf19.4623.3_5utr_intron	NHP6A	C4_01700C_A	Ca22chr4A_C_albicans_SC5314:337517-337741	-	224	0.837775	793	0.845133	834	0.827011	602	1	856	1	718	0.831156	911	0.837775	0.83664	0.00911428	1	0.943719	0.0974823	0.196493	0.162225	PRP19_39C.WT_39C
intron_337517_-_orf19.4623.3_5utr_intron	NHP6A	C4_01700C_A	Ca22chr4A_C_albicans_SC5314:337517-337741	-	224	1	1421	1	1563	0.999	1999	1	856	1	718	0.831156	911	1	0.999667	0.00057735	1	0.943719	0.0974823	0.424937	0	PRP19_39C.PRP19_30C
intron_337517_-_orf19.4623.3_5utr_intron	NHP6A	C4_01700C_A	Ca22chr4A_C_albicans_SC5314:337517-337741	-	224	0.752762	1269	0.997763	893	0.996086	1020	0.996266	1604	0.999036	2074	0.824909	1751	0.996086	0.915537	0.14097	0.996266	0.94007	0.0997425	0.819007	0.000180235	batch2_WT_30C.batch1_WT_30C
intron_337517_-_orf19.4623.3_5utr_intron	NHP6A	C4_01700C_A	Ca22chr4A_C_albicans_SC5314:337517-337741	-	224	1	313	1	372	0.672014	469	0.837775	793	0.845133	834	0.827011	602	1	0.890671	0.189363	0.837775	0.83664	0.00911428	0.434689	-0.158491	batch2_WT_39C.batch1_WT_39C
intron_511662_-_orf19.2929_5utr_intron	GSC1	C1_02420C_A	Ca22chr1A_C_albicans_SC5314:511662-512844	-	1182	0.0697674	46	0.0606061	35	0.166667	28	0.047619	77	0.0625	68	0.0588235	63	0.0697674	0.0990134	0.0587682	0.0588235	0.0563142	0.00775134	0.271905	-0.0109439	WT_39C.WT_30C	PRP19_39C.WT_30C,PRP19_39C.WT_39C	UP,UP
intron_511662_-_orf19.2929_5utr_intron	GSC1	C1_02420C_A	Ca22chr1A_C_albicans_SC5314:511662-512844	-	1182	0.0697674	46	0.0606061	35	0.166667	28	0.0604027	79	0.0582524	109	0.118012	90	0.0697674	0.0990134	0.0587682	0.0604027	0.0788892	0.0338988	0.559826	-0.00936476	PRP19_30C.WT_30C	PRP19_39C.WT_30C,PRP19_39C.WT_39C	UP,UP
intron_511662_-_orf19.2929_5utr_intron	GSC1	C1_02420C_A	Ca22chr1A_C_albicans_SC5314:511662-512844	-	1182	0.0697674	46	0.0606061	35	0.166667	28	0.12	140	0.102662	145	0.13253	141	0.0697674	0.0990134	0.0587682	0.12	0.118397	0.0149986	0.0141952	0.0502326	PRP19_39C.WT_30C	PRP19_39C.WT_30C,PRP19_39C.WT_39C	UP,UP
intron_511662_-_orf19.2929_5utr_intron	GSC1	C1_02420C_A	Ca22chr1A_C_albicans_SC5314:511662-512844	-	1182	0.047619	77	0.0625	68	0.0588235	63	0.12	140	0.102662	145	0.13253	141	0.0588235	0.0563142	0.00775134	0.12	0.118397	0.0149986	0.00785581	0.0611765	PRP19_39C.WT_39C	PRP19_39C.WT_30C,PRP19_39C.WT_39C	UP,UP
intron_511662_-_orf19.2929_5utr_intron	GSC1	C1_02420C_A	Ca22chr1A_C_albicans_SC5314:511662-512844	-	1182	0.0604027	79	0.0582524	109	0.118012	90	0.12	140	0.102662	145	0.13253	141	0.0604027	0.0788892	0.0338988	0.12	0.118397	0.0149986	0.170216	0.0595973	PRP19_39C.PRP19_30C	PRP19_39C.WT_30C,PRP19_39C.WT_39C	UP,UP
intron_511662_-_orf19.2929_5utr_intron	GSC1	C1_02420C_A	Ca22chr1A_C_albicans_SC5314:511662-512844	-	1182	0	2	0.0181818	28	0	24	0.0697674	46	0.0606061	35	0.166667	28	NA	NA	NA	0.0697674	0.0990134	0.0587682	1	NA	batch2_WT_30C.batch1_WT_30C	PRP19_39C.WT_30C,PRP19_39C.WT_39C	UP,UP
intron_511662_-_orf19.2929_5utr_intron	GSC1	C1_02420C_A	Ca22chr1A_C_albicans_SC5314:511662-512844	-	1182	0.0222222	46	0.0333333	62	0.0232558	66	0.047619	77	0.0625	68	0.0588235	63	0.0232558	0.0262705	0.00613842	0.0588235	0.0563142	0.00775134	1	-0.0109439	batch2_WT_39C.batch1_WT_39C	PRP19_39C.WT_30C,PRP19_39C.WT_39C	UP,UP
intron_520935_+_orf19.2935_5utr_intron	RPL10	C1_02460W_A	Ca22chr1A_C_albicans_SC5314:520935-521282	+	347	0.0446787	2081	0.0353286	2828	0.0402225	2431	0.0486166	2653	0.0514706	2288	0.0516367	2281	0.0402225	0.0400766	0.00467678	0.0514706	0.0505746	0.00169774	0.0470944	0.0112481	WT_39C.WT_30C	WT_39C.WT_30C,PRP19_39C.WT_30C,PRP19_39C.WT_39C,PRP19_39C.PRP19_30C,batch2_WT_39C.batch1_WT_39C	UP,UP,UP,UP,UP
intron_520935_+_orf19.2935_5utr_intron	RPL10	C1_02460W_A	Ca22chr1A_C_albicans_SC5314:520935-521282	+	347	0.0446787	2081	0.0353286	2828	0.0402225	2431	0.046132	2211	0.0405888	2333	0.0502414	2937	0.0402225	0.0400766	0.00467678	0.046132	0.045654	0.00484402	0.224767	0.0059095	PRP19_30C.WT_30C	WT_39C.WT_30C,PRP19_39C.WT_30C,PRP19_39C.WT_39C,PRP19_39C.PRP19_30C,batch2_WT_39C.batch1_WT_39C	UP,UP,UP,UP,UP
intron_520935_+_orf19.2935_5utr_intron	RPL10	C1_02460W_A	Ca22chr1A_C_albicans_SC5314:520935-521282	+	347	0.0446787	2081	0.0353286	2828	0.0402225	2431	0.416496	2765	0.346811	2365	0.466006	3256	0.0402225	0.0400766	0.00467678	0.416496	0.409771	0.0598816	0.00832669	0.376273	PRP19_39C.WT_30C	WT_39C.WT_30C,PRP19_39C.WT_30C,PRP19_39C.WT_39C,PRP19_39C.PRP19_30C,batch2_WT_39C.batch1_WT_39C	UP,UP,UP,UP,UP
intron_520935_+_orf19.2935_5utr_intron	RPL10	C1_02460W_A	Ca22chr1A_C_albicans_SC5314:520935-521282	+	347	0.0486166	2653	0.0514706	2288	0.0516367	2281	0.416496	2765	0.346811	2365	0.466006	3256	0.0514706	0.0505746	0.00169774	0.416496	0.409771	0.0598816	0.00909463	0.365025	PRP19_39C.WT_39C	WT_39C.WT_30C,PRP19_39C.WT_30C,PRP19_39C.WT_39C,PRP19_39C.PRP19_30C,batch2_WT_39C.batch1_WT_39C	UP,UP,UP,UP,UP
intron_520935_+_orf19.2935_5utr_intron	RPL10	C1_02460W_A	Ca22chr1A_C_albicans_SC5314:520935-521282	+	347	0.046132	2211	0.0405888	2333	0.0502414	2937	0.416496	2765	0.346811	2365	0.466006	3256	0.046132	0.045654	0.00484402	0.416496	0.409771	0.0598816	0.00856122	0.370364	PRP19_39C.PRP19_30C	WT_39C.WT_30C,PRP19_39C.WT_30C,PRP19_39C.WT_39C,PRP19_39C.PRP19_30C,batch2_WT_39C.batch1_WT_39C	UP,UP,UP,UP,UP
intron_520935_+_orf19.2935_5utr_intron	RPL10	C1_02460W_A	Ca22chr1A_C_albicans_SC5314:520935-521282	+	347	0.0309115	1951	0.0323024	1502	0.0288754	1354	0.0446787	2081	0.0353286	2828	0.0402225	2431	0.0309115	0.0306964	0.00172361	0.0402225	0.0400766	0.00467678	0.0598596	0.00931101	batch2_WT_30C.batch1_WT_30C	WT_39C.WT_30C,PRP19_39C.WT_30C,PRP19_39C.WT_39C,PRP19_39C.PRP19_30C,batch2_WT_39C.batch1_WT_39C	UP,UP,UP,UP,UP
intron_520935_+_orf19.2935_5utr_intron	RPL10	C1_02460W_A	Ca22chr1A_C_albicans_SC5314:520935-521282	+	347	0.0670786	1209	0.0678899	1455	0.0783773	1369	0.0486166	2653	0.0514706	2288	0.0516367	2281	0.0678899	0.0711153	0.0063022	0.0514706	0.0505746	0.00169774	0.00014179	0.0112481	batch2_WT_39C.batch1_WT_39C	WT_39C.WT_30C,PRP19_39C.WT_30C,PRP19_39C.WT_39C,PRP19_39C.PRP19_30C,batch2_WT_39C.batch1_WT_39C	UP,UP,UP,UP,UP
intron_549094_-_orf19.2735_5utr_intron	SEN2	C4_02640C_A	Ca22chr4A_C_albicans_SC5314:549094-549326	-	232	NA	NA	NA	NA	NA	NA	0.2	3	0	5	NA	NA	NA	NA	NA	NA	NA	NA	NA	NA	WT_39C.WT_30C
intron_549094_-_orf19.2735_5utr_intron	SEN2	C4_02640C_A	Ca22chr4A_C_albicans_SC5314:549094-549326	-	232	NA	NA	NA	NA	NA	NA	0	2	0	6	0	3	NA	NA	NA	NA	NA	NA	NA	NA	PRP19_30C.WT_30C
intron_549094_-_orf19.2735_5utr_intron	SEN2	C4_02640C_A	Ca22chr4A_C_albicans_SC5314:549094-549326	-	232	NA	NA	NA	NA	NA	NA	0.2	18	0.2	9	0.181818	13	NA	NA	NA	NA	NA	NA	NA	NA	PRP19_39C.WT_30C
intron_549094_-_orf19.2735_5utr_intron	SEN2	C4_02640C_A	Ca22chr4A_C_albicans_SC5314:549094-549326	-	232	0.2	3	0	5	NA	NA	0.2	18	0.2	9	0.181818	13	NA	NA	NA	NA	NA	NA	NA	NA	PRP19_39C.WT_39C
intron_549094_-_orf19.2735_5utr_intron	SEN2	C4_02640C_A	Ca22chr4A_C_albicans_SC5314:549094-549326	-	232	0	2	0	6	0	3	0.2	18	0.2	9	0.181818	13	NA	NA	NA	NA	NA	NA	NA	NA	PRP19_39C.PRP19_30C
intron_549094_-_orf19.2735_5utr_intron	SEN2	C4_02640C_A	Ca22chr4A_C_albicans_SC5314:549094-549326	-	232	0	1	0	3	0	1	NA	NA	NA	NA	NA	NA	NA	NA	NA	NA	NA	NA	NA	NA	batch2_WT_30C.batch1_WT_30C
intron_549094_-_orf19.2735_5utr_intron	SEN2	C4_02640C_A	Ca22chr4A_C_albicans_SC5314:549094-549326	-	232	0.047619	11	0.05	21	0.130435	26	0.2	3	0	5	NA	NA	0.05	0.0760179	0.0471414	NA	NA	NA	NA	NA	batch2_WT_39C.batch1_WT_39C
intron_572761_-_orf19.255_5utr_intron	ZCF1	C3_02640C_A	Ca22chr3A_C_albicans_SC5314:572761-573459	-	698	1	1	1	2	NA	0	0	1	1	2	NA	0	NA	NA	NA	NA	NA	NA	NA	NA	WT_39C.WT_30C
intron_572761_-_orf19.255_5utr_intron	ZCF1	C3_02640C_A	Ca22chr3A_C_albicans_SC5314:572761-573459	-	698	1	1	1	2	NA	0	0.5	9	0.263158	12	0.333333	2	NA	NA	NA	NA	NA	NA	NA	NA	PRP19_30C.WT_30C
intron_572761_-_orf19.255_5utr_intron	ZCF1	C3_02640C_A	Ca22chr3A_C_albicans_SC5314:572761-573459	-	698	1	1	1	2	NA	0	0.714286	6	1	3	0.142857	8	NA	NA	NA	NA	NA	NA	NA	NA	PRP19_39C.WT_30C
intron_572761_-_orf19.255_5utr_intron	ZCF1	C3_02640C_A	Ca22chr3A_C_albicans_SC5314:572761-573459	-	698	0	1	1	2	NA	0	0.714286	6	1	3	0.142857	8	NA	NA	NA	NA	NA	NA	NA	NA	PRP19_39C.WT_39C
intron_572761_-_orf19.255_5utr_intron	ZCF1	C3_02640C_A	Ca22chr3A_C_albicans_SC5314:572761-573459	-	698	0.5	9	0.263158	12	0.333333	2	0.714286	6	1	3	0.142857	8	NA	NA	NA	NA	NA	NA	NA	NA	PRP19_39C.PRP19_30C
intron_572761_-_orf19.255_5utr_intron	ZCF1	C3_02640C_A	Ca22chr3A_C_albicans_SC5314:572761-573459	-	698	0.5	3	0.25	5	0	3	1	1	1	2	NA	0	NA	NA	NA	NA	NA	NA	NA	NA	batch2_WT_30C.batch1_WT_30C
intron_572761_-_orf19.255_5utr_intron	ZCF1	C3_02640C_A	Ca22chr3A_C_albicans_SC5314:572761-573459	-	698	0.714286	6	0.272727	7	0.555556	7	0	1	1	2	NA	0	NA	NA	NA	NA	NA	NA	NA	NA	batch2_WT_39C.batch1_WT_39C
intron_675953_-_orf19.3014_5utr_intron	BMH1	C1_03220C_A	Ca22chr1A_C_albicans_SC5314:675953-676696	-	743	0.00722482	1185	0.0163205	1370	0.00852273	1065	0.0211841	940	0.0277918	1017	0.0187085	844	0.00852273	0.0106893	0.00491969	0.0211841	0.0225615	0.00469568	0.0391354	0.0126614	WT_39C.WT_30C	WT_39C.WT_30C,PRP19_30C.WT_30C	UP,UP
intron_675953_-_orf19.3014_5utr_intron	BMH1	C1_03220C_A	Ca22chr1A_C_albicans_SC5314:675953-676696	-	743	0.00722482	1185	0.0163205	1370	0.00852273	1065	0.0272374	792	0.0273292	827	0.0328487	959	0.00852273	0.0106893	0.00491969	0.0273292	0.0291384	0.00321352	0.00845074	0.0188065	PRP19_30C.WT_30C	WT_39C.WT_30C,PRP19_30C.WT_30C	UP,UP
intron_675953_-_orf19.3014_5utr_intron	BMH1	C1_03220C_A	Ca22chr1A_C_albicans_SC5314:675953-676696	-	743	0.00722482	1185	0.0163205	1370	0.00852273	1065	0.0233645	657	0.0267472	595	0.0416934	812	0.00852273	0.0106893	0.00491969	0.0267472	0.0306017	0.00975346	0.0520247	0.0182245	PRP19_39C.WT_30C	WT_39C.WT_30C,PRP19_30C.WT_30C	UP,UP
intron_675953_-_orf19.3014_5utr_intron	BMH1	C1_03220C_A	Ca22chr1A_C_albicans_SC5314:675953-676696	-	743	0.0211841	940	0.0277918	1017	0.0187085	844	0.0233645	657	0.0267472	595	0.0416934	812	0.0211841	0.0225615	0.00469568	0.0267472	0.0306017	0.00975346	0.291942	0.00556306	PRP19_39C.WT_39C	WT_39C.WT_30C,PRP19_30C.WT_30C	UP,UP
intron_675953_-_orf19.3014_5utr_intron	BMH1	C1_03220C_A	Ca22chr1A_C_albicans_SC5314:675953-676696	-	743	0.0272374	792	0.0273292	827	0.0328487	959	0.0233645	657	0.0267472	595	0.0416934	812	0.0273292	0.0291384	0.00321352	0.0267472	0.0306017	0.00975346	0.824396	-0.000581996	PRP19_39C.PRP19_30C	WT_39C.WT_30C,PRP19_30C.WT_30C	UP,UP
intron_675953_-_orf19.3014_5utr_intron	BMH1	C1_03220C_A	Ca22chr1A_C_albicans_SC5314:675953-676696	-	743	0.0109752	3224	0.0200371	2749	0.0121845	2326	0.00722482	1185	0.0163205	1370	0.00852273	1065	0.0121845	0.0143989	0.00492008	0.00852273	0.0106893	0.00491969	0.408031	-0.00366178	batch2_WT_30C.batch1_WT_30C	WT_39C.WT_30C,PRP19_30C.WT_30C	UP,UP
[truncated: 2,766 more rows]
