# Supplementary material for: The spliceosome impacts morphogenesis in the human fungal pathogen Candida albicans
Source: mBio. 2024 Jul 9;15(8):e01535-24. doi: 10.1128/mbio.01535-24 (PMC11323467; doi:10.1128/mbio.01535-24)
Supplement: Table S5 — Oligonucleotides used in this study. [file mbio.01535-24-s0008.xlsx]

## Sheet: Other primers
Table S5: Primers used in this study
Oligo ID	Description	Sequence (5’ to 3’)
oLC6924	CaCas9/for	ATCTCATTAGATTTGGAACTTGTGGGTT
oLC6925	CaCas9/rev	TTCGAGCGTCCCAAAACCTTCT
oLC5978	pLC963-SNR52-F	gactgtcaaggagggtattc
oLC5980	pLC963-sgRNA-R	gaataccacttgtttaccgg
oLC5981	pLC963-sgRNA-N-R	GGTGGCGGCAAAACTAATTC
oLC5979	pLC963-SNR52-N-F	CCGCaagtgattagacttag
oLC274	pJK863down-F	CTGTCAAGGAGGGTATTCTGG
oLC275	pJK863up-R	AAAGTCAAAGTTCCAAGGGG
oLC9703	CaPRP19_sgRNA-F	CCAGTGGTATCACCAAAAAGGTTTTAGAGCTAGAAATAGCAAGTTAAAA
oLC9704	CaPRP19_sgRNA-R	CTTTTTGGTGATACCACTGGcaaattaaaaatagtttacgcaagtc
oLC9705	CaPRP19-pLC49-F	AGCAAAAAATATAATTATCTAGTCGAATTTTATCCACCATCACCTACACTATTATCTACTCTCTTCAAATGGAAACAGCTATGACCATG
oLC9706	CaPRP19_pLC49-R	CTCCACCTTTTTTTTCAGTATTCCTCGTGGAAAATCCTACAAGTAAGACAAATATACAACAAAATGTAGAGTAAAACGACGGCCAG
oLC9707	CaPRP19-105-F	TGGAAAGTAAACATCAACGG
oLC9708	CaPRP19+347-R	GCATCCTGTCTATACAATGC
oLC9709	CaPRP19+1550-R	CACTAATGTGTAACTGCTCG
oLC9781	CaACT1-10-F	ATCATTCAAAATGGACGGTG
oLC10309	CaACT1+855-R	AAAATACCTCTTTTGGATTG
oLC10k751	CaACT1_intron_sgRNA-R	AATGGTTTTGAAACCACTGCcaaattaaaaatagtttacgcaagtc
oLC10k752	CaACT1_intron_sgRNA-F	GCAGTGGTTTCAAAACCATTGTTTTAGAGCTAGAAATAGCAAGTTAAAA
oLC10k753	CaACT1_pLC620-R	CGGCAAAACCGGCTTTACACATACCAGAACCGTTATCGATAACTAAAGCAGCAACTTCTTCACCGTCCATTTTGAATGATTATATTTTTT
oLC10k754	CaACT1_pLC620-F	GTTTATAGTCGGTTAAAGAGAAAAAAGAAAAAAAGATCCATACACACACGTTAATTAGTTGTTCAACGTAGAAACAGCTATGACCATGA
oLC2535	TetOp-F	GTTTGGTTCAGCACCTTGTCG
oLC6853	SAT1_R	CGCAGAAAGTAATATCATGC
oLC6663	CaNRG1_FRT_repair_F	CATCGTTATCCTGTTTCTCATCTCAAAATTTTTCCCTGCTAGTTTCATTAAGAATCAAACAATCATTATGGGAAACAGCTATGACCATG
oLC6664	CaNRG1_FRT_repair_R	AAAAAACTAAACCCAAGCAATTAACCATCCAAATTTAACCCGTTTTATAATACAATTTTGACCACATCTAGTAAAACGACGGCCAG
oLC6669	CaNRG1_AB-109-F	CTTCCAGAATCTGAAACAGG
oLC6670	CaNRG1_AB+1071-R	GGCAGTACTATATTTGGAGG
oLC4106	CaNRG1+232F	CAGCAACATCTCCTTATAAC
oLC4107	CaNRG1+425R	GATAAGGAGGAGCAGCATAC

## Sheet: qRT-PCR primers
Table S5: Primers used in this study
Oligo ID	Description	Sequence (5’ to 3’)
oLC12k156	CaLSM4_qRT-F	ACGGCAGCGAAAAATAAACC
oLC12k157	CaLSM4_qRT-R	TTTGTTCTTTTGCATATCCC
oLC12k158	CaPRP19_qRT-F	CTCGTCTATCCCTTCATTGC
oLC12k159	CaPRP19_qRT-R	CATCTCTTTCCCTAATTGCC
oLC12k196	SNU114 qRT-F	CTGCTAAACAACAACCCAAC
oLC12k197	SNU114 qRT-R	ATCTCCCATGGTTAAACCTC
oLC12k198	BRR2 qRT-F	TTAAACCCTGATGAACTTGC
oLC12k199	BRR2 qRT-R	GAATAGCCAGAATCCAAGAC
oLC12k164	CaSYF2_qRT-F	AAGAGTGTCAAGACAACACC
oLC12k165	CaSYF2_qRT-R	CCCTATACGCTTGTAAGTCG
oLC12k166	CaNAM8_qRT-F	CTTTGTGACTTTCAGAGACC
oLC12k167	CaNAM8_qRT-R	TGGGATACTTCATGTTGAAC
oLC752	CaGPD1A+570-F	AGTATGTGGAGCTTTACTGGGA
oLC753	CaGPD1AB+766-R	CAGAAACACCAGCAACATCTTC
oLC2285	CaACT1AB+855-F	GACCTTGAGATACCCAATTG
oLC2286	CaACT1AB+1076-R	CAGCTTGAATGGAAACGTAG

## Sheet: GRACE primers
Table S5: Primers used in this study
Feature Name	Primer 1	Primer 2	Primer 3	Primer 4
C1_04120C_A	TTTTTAATACTATTCCTAGCCATGATAATTAATAAGTTAAGGTTATATCTGACTATATTAAGAATGGTTTactggatggcggcgttagtatc	TAAACGTTTGAAAAAAAATATATATATATATATAAAAAATATAAAAAATTTCCCTTACTCTTTTAACCATcgactatttatatttgtatg	TCTTCTTGGGGTTGTTCTTCTT	TTGACATGTTTGAGAGTGGGGA
C2_03880C_A	AAGGCAACTTCTTTTCTCTTATTACTACTCCCTACTATAATCATCACAACTTATATTCACACAATTGGAAactggatggcggcgttagtatc	AACATTTAATTGTCTGAAAAAAACATCTAAGCTAATCACATACACTTTTCAATTCTGGTTCCGATACCATcgactatttatatttgtatg	AACTTGACATGGCTTTGTTTGA	TAAAACTCCCCTCCTCATCCAC
C1_13380W_A	AATACTTTATTTAACAACAACTACAACAATTAATCAAACTCATACTTTCCACATTACACCATAACATACAactggatggcggcgttagtatc	TTTTCTTTTTAGGTTTATCAGATAATTCATTATTTAAATATTTAGATAAATAATCTGCCCTTTTTGACATcgactatttatatttgtatg	AGGTTGGGAAGATGAAATTGTTC	ACTGGAGCAAATTCATCAACATCA
C1_08890C_A	ATAATAATAATAATACATCTCTTTCTTAGACAATAACCATTTCCTTCATTAACGATACTGTTGAATTCCAactggatggcggcgttagtatc	CTAGTTTGACTTTCTTTTTAGAGTCTTTATGGGAGTTTTCAGTAGATGATGATCTTTTTGTACTTGGCATcgactatttatatttgtatg	GCCGCATGTGTGTATATAAAGT	CAACGCCAATGTAGCCAGATTT
C2_02770W_A	TTAAGATGGAAGTTTTTCTGTTGTTTCATAAACCATCTTCACGACGAACATATCAATTTGATCATCTAGTactggatggcggcgttagtatc	TGTTAGTATCATCATGGAAAGGTGCTCTTCGTGAATAGCTATTAGCTTGTCGTTGAGACGATGACGACATcgactatttatatttgtatg	ACAAATCCTGGTTTTCTGAACT	GTCGCCTCTTCCATCATCTCTT
C6_03910C_A	GTTCTTCTTTTACATTCGATTCACTTGATTAGAAGACTATATCTAGAGTTTTAACAGCATTGATTCTGAAactggatggcggcgttagtatc	CTAACTTTGATAAATCAATGCTCTCAAGTGTAGAAGGATGTGGTGGCTTAGCAGGAAAATCTTTACTCATcgactatttatatttgtatg	TTCACCAAGTTTCTTCCCACTA	ACTCATATCTTGTTTCCGTTGTCG
C1_02090C_A	AACTGAAGATAATGTTGCAATGCCTAATAAACATGCACCATGAATTTGAATTAATCAACCAACTACCCTCactggatggcggcgttagtatc	ATTTTTCCAAAATTTTAATCAAATTATCCGGTGATGGATTTAATATGAGAAACTTTACTTTATCAGACATcgactatttatatttgtatg	TGGCAATAAAGGTCTAACTCGA	TGTGGCCAAATCAATAGAGCTT
C7_02510W_A	CTATCTATCTATCAACAAGAACGGGATAAATCATCAACTAGAAGATTATCCAAAATAAAAATAAAAAAAAactggatggcggcgttagtatc	GTGTGTTTGTTTGGTTAATAATTAAGAACTACTAAAATTGATAAAGTTAAGTTGATAATGTACATACCATcgactatttatatttgtatg	TTTCCCATTGACTTGTTGCAAA	TCATAAATTTCTCACCTCGGGA
C3_06720W_A	TGATCAATTTCCAAATTATATTCACCCCCCAAAAACTATATCTTTAGTGTGTAGTTATCCTGAAAAGACCactggatggcggcgttagtatc	GGTTAGTATTATTTTTAACTTCTTGACCACTATTTTTCAAAGCAGTCAGTGCTTGATTATCAATACTCATcgactatttatatttgtatg	CTGTTACAACTGCATTATAAGTAAAGTG	TCTTGCTCGTTTCCATTCTTCT
C3_06770W_A	TTGACAAACAAAAATATCTCCTACAATTACAACTTCTACCCAAATCATCTTTTACCAACAGTTTCACAATactggatggcggcgttagtatc	TTGGGGTTTCTAATATATATCGAGGAATATATGGGTTTAACTCGCCGTTTTTTGGTTGATACTTTGGCATcgactatttatatttgtatg	GTCCGGTATATTTGAAACAACTCA	TCAGTTGAATACCCATACCATCGA
C5_04610W_A	TGAACACTTCAATTCTGTTGGCTTGAAATTACCTTTGTTCTTTCATTCAAGTGTATGCGTCTGTAGTTTGactggatggcggcgttagtatc	GGTAAGATGAGTTTGAATACTCAGTGTTAATGTGAAGGATTTTTTTTTCTACTTTGCGTTTTCTTGTCATcgactatttatatttgtatg	TCAGCTCCTTGGATTTACTCAG	TGGTTCTGGGAACTCTTTACGA
C7_04290W_A	TTGGGGAGCAAAGTAAAAAGTGGTGGTTGTCTCCGAGAATCGCGCAACAAAATCAACTTTTTCTTCTTCAactggatggcggcgttagtatc	CACTCTTTCTCTCTTGTTGGGGTTTTTGCCCCTCTCTCCTCTTCTCTTTCAATTTCTCTAGCCTTGACATcgactatttatatttgtatg	GGCTTTCTCTTTGATTCTGGTG	TTTGCCTTCCCTATACGCTTGT
C5_03400C_A	AAGAACGAGAAAAAAAAACTCTTGGAGTAATTATTTCATTGACAGTGAATCAATAAACAACCAATCAACCactggatggcggcgttagtatc	TTTGTTAGTATAATTCCTTGATAATCATATTTCTGATTCAGTGGTTGTTCAGGTTACTTACGTCTGACATcgactatttatatttgtatg	TCTTTCTTTGTTGTCATATCCATTCT	TCCAACTACTTCTCTTCCTCCA
CR_08660W_A	CATCTTCAAACATCTCCTCCATCGCAAGACAATCTAGTCTATCTAATATCAGTACAACCATTTACACACAactggatggcggcgttagtatc	TCTCTTTTCTTCGTTTGTTCTTATTCAGTATTCCTGGAGGAGGTGGAGGTGGGGGTAATTTACGTCCCATcgactatttatatttgtatg	AGGAAAATACTCATGCTCGTCA	AGGGATGTTGATGGTGCTGATT
C1_10080W_A	GCGCAGAAAAAAAAAACCAAAGAAACAGAAAACCTCCACTGACAATACATTATTCTATCATCTTATTATCactggatggcggcgttagtatc	TATTCTTTTGAATATGACCAGACGTTGCCGAGCCTCTAACAGATTGTAATCCTATACCATTATATGACATcgactatttatatttgtatg	ATCTAAGTTAAGAGCTGCCGTT	TCTGCGATTGTTTGGCTTCATC
C2_07520C_A	AAGAAAGTTTGGAAAAATTTAACAACCACCTAAATCATCTATACTCACTAGTACATTTATATATTTACACactggatggcggcgttagtatc	CTCTTGAACGAGACGGGTAGCCAGAGGAGTATCCTCTAGGTCTGTACCCAGAATTTTGATATGTAGACATcgactatttatatttgtatg	ATCAAGAAATTACTCCGCGTTG	TCCAAATCACCCATCCACATCT
C5_02810W_A	TTGGTATAAAGAATGGGTGTATTTGAAGAAAAGTTTTGTCTTTTTGCAACCCAAAGCCCATGGCAGCAGAactggatggcggcgttagtatc	TGATTTTCTTTTGTTTGGGTGACACTTTTTCAATCTCCTCAAACCTTTCTCTACCGCACTTGTTAATCATcgactatttatatttgtatg	TGTGAATGAGTCTCCGTTAGTT	ACCCTTCCAATATCCCTTCGAA
C1_12630C_A	AACCATTTTTTTTAAAGGGCATCGATAACTTTTTCCACATTTTACTTAATATTATCATTTCATAAGCAACactggatggcggcgttagtatc	GAATGGTATCTTTAATTTTAATAACTTTACCTCGTTTACTTTCTAATTGTGGTCTATGATTTGTTGACATcgactatttatatttgtatg	AACAGACAATAACCACAAAGTG	TCGGTCGTTATTTCTTTTGTGGA
CR_06970C_A	CCCAGCAAACAAAGATGATGTTATTCCCAATACACCGATTCATCTTTACTTACTATGCACCCAAGACACAactggatggcggcgttagtatc	TCCTTCTTCTACTGCTATTATTCACAGTGGATTCACCAACATTACTAAACAAATCAGTTTGGTTATTCATcgactatttatatttgtatg	TGTTCCTTGTATTTGACCTTCT	TCCTCCTCCAGTTGTTGTTGTT
C4_05040W_A	TCTTTCGCTACAATCTTCATCACTAACAAACTACTACTACTACTACTACACACCACATATTTAACCAAAGactggatggcggcgttagtatc	TTGTATCAGTTTCAAGACATTTCAATTTGATTTTTTTACCTAATCTATCATTAGCTTGTATTTCAATCATcgactatttatatttgtatg	AAATTTCTACTTGCTGCCACTT	TTCTTTGCCGCTTTCTTCCAAG
C5_03110C_A	CACTCCATTCCATCAGGCATCAGCTATCAATTAACCAATCAACCAATCAACCAACTCCTCTATCCCAATCactggatggcggcgttagtatc	TACTTGTTAGTATATATTTCAAAGAGTTATTGAAAAGTAATATTGGTACTGATATACATACATTTGACATcgactatttatatttgtatg	GAACTTCTTGGTGAACTGTGTT	AGTGGCATCTGTGTCTGTACTT
C6_02050W_A	AAAATTGTAAGAAACCAAAATAATATGTATGAGAAACACAATATATAAACATTCATCTATTGTTACAGCAactggatggcggcgttagtatc	TTGAATTATAAATATCATTCAATTCTCCATGACAACATCCTTCAATGGCAATCTTCAAGGTATTTGACATcgactatttatatttgtatg	CCACCAGGTTTATACAAGGCTA	GCCACCCATCCTCCATATTTTA
CR_00240W_A	GTTCTTGGAAAAAAAAAATATTTCGCCTTCTCCGAAGATTACAGCAAACCATATCCATAACCAATCAAGTactggatggcggcgttagtatc	CAGAAGACCCTATTATTCCACTCAAAAACTTTGATGGATCTGTCTTTTCAAATTCTGTATTGTCGGCCATcgactatttatatttgtatg	GGACCAAATTATCAACCTGCAA	TCCCAATAGTTTTCCTTATACATACCA
